# Supplementary material for: Acute lymphoblastic leukemia displays a distinct highly methylated genome
Source: Nat Cancer. 2022 May 19;3(6):768–82. doi: 10.1038/s43018-022-00370-5 (PMC9236905; doi:10.1038/s43018-022-00370-5)
Supplement: Supplementary file 3 — Supplementary Tables 1–16 [file 43018_2022_370_MOESM3_ESM.xlsx]

## Sheet: Table S1 Cohort overview
Patient ID	WGBS_ID	Type	Institute	Clinical Protocol	Age	Age_Group	Sex	RNAseq_ID	karyotype	RNAseq_Published	T-ALL subtype	TALL_Fusion	Variant_ID	Sequencing_Type_Variants	DNAseq_data
SJNORM016314	SJNORM016314_G1	control T cells			#N/A	Pediatric	male	#N/A	#N/A	#N/A	#N/A	#N/A	#N/A	#N/A	#N/A
SJNORM016314	SJNORM016314_G2	control T cells			#N/A	Pediatric	male	#N/A	#N/A	#N/A	#N/A	#N/A	#N/A	#N/A	#N/A
SJNORM016314	SJNORM016314_G3	control T cells			#N/A	Pediatric	male	#N/A	#N/A	#N/A	#N/A	#N/A	#N/A	#N/A	#N/A
SJNORM016314	SJNORM016314_G4	control T cells			#N/A	Pediatric	male	SJNORM016314_G4	#N/A	EGAS00001005203	#N/A	#N/A	#N/A	#N/A	#N/A
SJNORM016314	SJNORM016314_G5	control T cells			#N/A	Pediatric	male	SJNORM016314_G5	#N/A	EGAS00001005203	#N/A	#N/A	#N/A	#N/A	#N/A
SJNORM016315	SJNORM016315_G1	control T cells			#N/A	Pediatric	female	#N/A	#N/A	#N/A	#N/A	#N/A	#N/A	#N/A	#N/A
SJNORM016315	SJNORM016315_G2	control T cells			#N/A	Pediatric	female	#N/A	#N/A	#N/A	#N/A	#N/A	#N/A	#N/A	#N/A
SJNORM016315	SJNORM016315_G3	control T cells			#N/A	Pediatric	female	#N/A	#N/A	#N/A	#N/A	#N/A	#N/A	#N/A	#N/A
SJNORM016315	SJNORM016315_G4	control T cells			#N/A	Pediatric	female	#N/A	#N/A	#N/A	#N/A	#N/A	#N/A	#N/A	#N/A
SJNORM016315	SJNORM016315_G5	control T cells			#N/A	Pediatric	female	#N/A	#N/A	#N/A	#N/A	#N/A	#N/A	#N/A	#N/A
#N/A	#N/A	control T cells			#N/A	Pediatric	female	SJNORM018231_G1	#N/A	EGAS00001005203	#N/A	#N/A	#N/A	#N/A	#N/A
#N/A	#N/A	control T cells			#N/A	Pediatric	female	SJNORM018231_G3	#N/A	EGAS00001005203	#N/A	#N/A	#N/A	#N/A	#N/A
#N/A	#N/A	control T cells			#N/A	Pediatric	female	SJNORM018231_G4	#N/A	EGAS00001005203	#N/A	#N/A	#N/A	#N/A	#N/A
#N/A	#N/A	control T cells			#N/A	Pediatric	female	SJNORM018231_G5	#N/A	EGAS00001005203	#N/A	#N/A	#N/A	#N/A	#N/A
SJNORM016096	SJNORM016096_G1	control B cells			#N/A	Pediatric	female	SJNORM016096_G1	#N/A	EGAS00001005203	#N/A	#N/A	#N/A	#N/A	#N/A
SJNORM016096	SJNORM016096_G2	control B cells			#N/A	Pediatric	female	SJNORM016096_G2	#N/A	EGAS00001005203	#N/A	#N/A	#N/A	#N/A	#N/A
SJNORM016096	SJNORM016096_G3	control B cells			#N/A	Pediatric	female	SJNORM016096_G3	#N/A	EGAS00001005203	#N/A	#N/A	#N/A	#N/A	#N/A
SJNORM016096	SJNORM016096_G4	control B cells			#N/A	Pediatric	female	SJNORM016096_G4	#N/A	EGAS00001005203	#N/A	#N/A	#N/A	#N/A	#N/A
SJALL030551	SJALL030551_D1	T-ALL LM	St Jude	Total XVII	13.8333	Pediatric	female	#N/A	#N/A	#N/A	#N/A	#N/A	#N/A	#N/A	#N/A
SJALL030933	SJALL030933_D1	T-ALL LM	St Jude	Total XVII	8.75	Pediatric	male	#N/A	#N/A	#N/A	#N/A	#N/A	#N/A	#N/A	#N/A
SJALL048427	SJALL048427_D3	T-ALL LM	St Jude	Total XVI	3.67	Pediatric	male	#N/A	46,XY [20/100%]	#N/A	#N/A	#N/A	#N/A	#N/A	#N/A
SJALL048442	SJALL048442_D2	T-ALL LM	St Jude	Total XVI	10.32	Pediatric	male	#N/A	#N/A	#N/A	#N/A	#N/A	#N/A	#N/A	#N/A
SJALL064568	SJALL064568_D1	T-ALL LM	ECOG	E2993	28	AYA	male	#N/A	#N/A	#N/A	#N/A	#N/A	#N/A	#N/A	#N/A
SJALL064571	SJALL064571_D1	T-ALL LM	ECOG	E2993	64	Adult	male	#N/A	#N/A	#N/A	#N/A	#N/A	#N/A	#N/A	#N/A
SJALL064572	SJALL064572_D1	T-ALL LM	ECOG	E2993	#N/A	#N/A	female	#N/A	#N/A	#N/A	#N/A	#N/A	#N/A	#N/A	#N/A
SJALL064573	SJALL064573_D1	T-ALL LM	ECOG	E2993	23	AYA	male	#N/A	#N/A	#N/A	#N/A	#N/A	#N/A	#N/A	#N/A
SJTALL004	SJTALL004_D	T-ALL LM	St Jude	Total XV	3.38	Pediatric	male	SJTALL004_D	47,XY, +9,der(11)del(11)(p11.2p15)inv(11)(p11.2q22)[19/90%]/46,XY[1/5%]	EGAS00001004810	LMO1/2	SIK3-LMO2;ZBTB16-ABL1	SJTALL004_D	WGS	EGAS00001005250
SJTALL010	SJTALL010_D	T-ALL LM	St Jude	Total XV	14.4	Pediatric	male	#N/A	46,XY,t(3;10)(q12;q24),del(13)(q12q14) (5/25%) 47,idem,+9 (14/70%) 46,XY (1/ 5%)	#N/A	T-other	NoFusion	SJTALL010_D	WGS	EGAS00001005250
SJTALL012397	SJTALL012397_D1	T-ALL LM	COG	AALL0434	11	Pediatric	male	SJTALL012397_D1	46,XY[23]	EGAS00001005203	T-other	NoFusion	SJTALL012397_D1	WGS	EGAS00001005250
SJTALL012398	SJTALL012398_D1	T-ALL LM	COG	AALL0434	2	Pediatric	female	SJTALL012398_D1	46,XX,t(4;11)(q21;p15),+20[27]/46,XX[3]	phs000218	TLX1	NUP98-RAP1GDS1;MACF1-AFF1	SJTALL012398_D1	WES	phs000218
SJTALL012399	SJTALL012399_D1	T-ALL LM	COG	AALL0434	12	Pediatric	male	SJTALL012399_D1	46,XY[20]	EGAS00001004810	T-other	NoFusion	SJTALL012399_D1	WGS	EGAS00001005250
SJTALL012400	SJTALL012400_D1	T-ALL LM	COG	AALL0434	8	Pediatric	male	SJTALL012400_D1	92,XXYY[cp6]/46,XY[16]	EGAS00001004810	HOXA	DDX3X-MLLT10	SJTALL012400_D1	WGS	EGAS00001005250
SJTALL012402	SJTALL012402_D1	T-ALL LM	COG	AALL0434	9	Pediatric	male	SJTALL012402_D1	46,XY[25]	EGAS00001005203	BCL11B	NoFusion	SJTALL012402_D1	WGS	EGAS00001005250
SJTALL022646	SJTALL022646_D1	T-ALL LM	COG	AALL0434	3	Pediatric	female	SJTALL022646_D1	46,XX,del(16)(q13)[13]/48,idem,+X,+mar1[4]/47,idem,+mar2[3]	EGAS00001004810	T-other	ETV6-ARNT	SJTALL022646_D1	WGS	EGAS00001005250
SJTALL187	SJTALL187_D	T-ALL LM	COG	AALL0434	4	Pediatric	male	SJTALL187_D	46,XY[20]	EGAS00001004810	BCL11B	RUNX1-BCL11B	SJTALL187_D	WGS	EGAS00001005250
SJALL030493	SJALL030493_D1	T-ALL IM	St Jude	Total XVII	5.75	Pediatric	male	#N/A	#N/A	#N/A	#N/A	#N/A	#N/A	#N/A	#N/A
SJALL030684	SJALL030684_D1	T-ALL IM	St Jude	Total XVII	6.66667	Pediatric	male	#N/A	#N/A	#N/A	#N/A	#N/A	#N/A	#N/A	#N/A
SJALL048428	SJALL048428_D4	T-ALL IM	St Jude	Total XVI	17.72	AYA	male	#N/A	46,XY [20/100%]	#N/A	#N/A	#N/A	#N/A	#N/A	#N/A
SJALL048440	SJALL048440_D2	T-ALL IM	St Jude	Total XVI	10.07	Pediatric	male	#N/A	46,XY,cryp t(5;14)(q35.1;q32.1),t(11;14)(p11.2;q32.3) [17/85%] 46,XY [3/15%]	#N/A	#N/A	#N/A	#N/A	#N/A	#N/A
SJALL048449	SJALL048449_D2	T-ALL IM	St Jude	Total XVI	8.27	Pediatric	male	#N/A	#N/A	#N/A	#N/A	#N/A	#N/A	#N/A	#N/A
SJALL064567	SJALL064567_D1	T-ALL IM	ECOG	E2993	35	AYA	male	#N/A	#N/A	#N/A	#N/A	#N/A	#N/A	#N/A	#N/A
SJALL064569	SJALL064569_D1	T-ALL IM	ECOG	E2993	31	AYA	female	#N/A	#N/A	#N/A	#N/A	#N/A	#N/A	#N/A	#N/A
SJTALL012401	SJTALL012401_D1	T-ALL IM	COG	AALL0434	13	Pediatric	male	SJTALL012401_D1	46,XY,t(1;7)(q32;p21)[5]/46,XY[15]	EGAS00001005250	HOXA	MIR181A1HG-HOXA11	SJTALL012401_D1	WGS	EGAS00001005250
SJTALL012403	SJTALL012403_D1	T-ALL IM	COG	AALL0434	4	Pediatric	male	SJTALL012403_D1	46,XY,t(5;14)(q35;q32)/46,XY	EGAS00001004810	TLX3	C14orf177-TLX3	SJTALL012403_D1	WGS	EGAS00001005250
SJTALL015715	SJTALL015715_D1	T-ALL IM	St Jude	Total XVI	7.98	Pediatric	male	SJTALL015715_D1	53,XY,+7,+8,+10,+11,+13,+17,+21 (15/75%) 46,XY ( 5/25%)	EGAS00001005084	T-other	NoFusion	SJTALL015715_D1	WGS	EGAS00001005250
SJTALL021687	SJTALL021687_D1	T-ALL IM	COG	AALL0434	23	AYA	male	SJTALL021687_D1	47,XY,del(5)(q22q33),r(15),+19[5]	EGAS00001004810	TLX3	NoFusion	SJTALL021687_D1	WGS	EGAS00001005250
SJTALL021688	SJTALL021688_D1	T-ALL IM	COG	AALL0434	20	AYA	male	SJTALL021688_D1	46,XY,add(1)(p32),add(7)(q22),del(12)(p11.2p13)[2]/46,idem,del(6)(q15q21),der(11)del(11)(p11.2)del(11)(q23)[12]/46,idem,add(10)(q22),der(11)del(11)(p11.2)del(11)(q23),del(14)(q24[3]/46,XY[21]	EGAS00001004810	HOXA	SET-NUP214;FCHSD2-PRDM11	SJTALL021688_D1	WGS	EGAS00001005250
SJTALL021912	SJTALL021912_D1	T-ALL IM	St Jude	Total XVI	7.52	Pediatric	male	SJTALL021912_D1	46,XY,add(5)(q31),add(11)(q22) (14/87.5%) 46,XY (2/12.5%)	EGAS00001005084	HOXA	IGH-HOTTIP	SJTALL021912_D1	WGS	EGAS00001005250
SJTALL022648	SJTALL022648_D1	T-ALL IM	COG	AALL0434	10	Pediatric	female	SJTALL022648_D1	NA	EGAS00001005203	HOXA	HOTTIP-CASC15	SJTALL022648_D1	WGS	EGAS00001005250
SJTALL022649	SJTALL022649_D1	T-ALL IM	COG	AALL0434	18	AYA	male	SJTALL022649_D1	46,XY,-16,+mar[15]/47,idem,+4[5]	phs000218	T-other	NoFusion	SJTALL022649_D1	WGS	EGAS00001005250
SJTALL170	SJTALL170_D	T-ALL IM	COG	AALL0434	22	AYA	female	SJTALL170_D	46,XX,t(4;11)(p10;p10)[15]/46,XX[5]	phs000218	HOXA	NUP98-RAP1GDS1	SJTALL170_D	WES	phs000218
SJTALL182	SJTALL182_D	T-ALL IM	COG	AALL0434	12	Pediatric	male	SJTALL182_D	46,XY[20]	EGAS00001004810	TLX3	NoFusion	SJTALL182_D	WGS	EGAS00001005250
SJTALL186	SJTALL186_D	T-ALL IM	COG	AALL0434	15	Pediatric	female	SJTALL186_D	NA	EGAS00001004810	T-other	CREBBP-B2M	SJTALL186_D	WGS	EGAS00001005250
SJALL030916	SJALL030916_D1	T-ALL HM	St Jude	Total XVII	8.08333	Pediatric	male	#N/A	#N/A	#N/A	#N/A	#N/A	#N/A	#N/A	#N/A
SJALL059529	SJALL059529_D2	T-ALL HM	St Jude	Total XVII	17.25	AYA	female	#N/A	#N/A	#N/A	#N/A	#N/A	#N/A	#N/A	#N/A
SJALL064564	SJALL064564_D1	T-ALL HM	ECOG	E2993	34	AYA	male	#N/A	#N/A	#N/A	#N/A	#N/A	#N/A	#N/A	#N/A
SJALL064565	SJALL064565_D1	T-ALL HM	ECOG	E2993	18	AYA	female	#N/A	#N/A	#N/A	#N/A	#N/A	#N/A	#N/A	#N/A
SJALL064566	SJALL064566_D1	T-ALL HM	ECOG	E2993	19	AYA	male	#N/A	#N/A	#N/A	#N/A	#N/A	#N/A	#N/A	#N/A
SJTALL009	SJTALL009_D	T-ALL HM	St Jude	Total XV	12.02	Pediatric	male	SJTALL009_D	46,XY,add(7)(q35),del(11)(q21q23.1),del(13)(q12q22) 20/100%	EGAS00001004810	HOXA	SQSTM1-NUP214	SJTALL009_D	both	EGAS00001005250
SJTALL021685	SJTALL021685_D1	T-ALL HM	COG	AALL0434	16	AYA	male	SJTALL021685_D1	46,XY,t(11;19)(q23;p13.3)[20]	phs000218	HOXA	KMT2A-MLLT1	SJTALL021685_D1	WGS	EGAS00001005250
SJTALL021694	SJTALL021694_D1	T-ALL HM	COG	AALL0434	16	AYA	male	SJTALL021694_D1	47,XY,der(1)t(1;1)(p36.1;q12),+19[10]/46,XY[10]	EGAS00001005203	TLX3	NoFusion	SJTALL021694_D1	WGS	EGAS00001005250
SJTALL021695	SJTALL021695_D1	T-ALL HM	COG	AALL0434	19	AYA	male	SJTALL021695_D1	46,XY,add(1)(q25),add(9)(q22),del(12)(p11.2p12)[13]/46,XY[7]	EGAS00001004810	HOXA	SET-NUP214;WIPF2-MPO	SJTALL021695_D1	WGS	EGAS00001005250
SJTALL022645	SJTALL022645_D1	T-ALL HM	St Jude	Total XVI	8.94	Pediatric	male	SJTALL022645_D1	46,XY,del(5)(q31q34),del(9)(q13q22),t(10;11)(p12;q14) (16/80%) 46,XY (4/20%)	EGAS00001005084	T-other	PICALM-MLLT10;MLLT10-SYTL2	SJTALL022645_D1	WGS	EGAS00001005250
SJTALL022647	SJTALL022647_D1	T-ALL HM	COG	AALL0434	14	Pediatric	male	SJTALL022647_D1	50,XY,+8,+10,+13,+19[17]/46,XY[3]	phs000218	T-other	NoFusion	SJTALL022647_D1	WGS	EGAS00001005250
SJTALL169	SJTALL169_D	T-ALL HM	COG	AALL0434	4	Pediatric	female	SJTALL169_D	46,XX,t(12;13)(p13;q14.1)[15]/45,idem,add(8)(p11.2),add(9)(q12),der(13)(t(13;17)(q32;q12),add(16)(p12),add(17)(q12),-20,-21,+mar[4]	EGAS00001004810	T-other	ETV6-FOXO1	SJTALL169_D	WGS	EGAS00001005250
SJTALL174	SJTALL174_D	T-ALL HM	COG	AALL0434	15	Pediatric	male	SJTALL174_D	46,XY,ins(6;11)(q27;q23q23)[20]	EGAS00001004810	HOXA	KMT2A-MLLT4	SJTALL174_D	WGS	EGAS00001005250
SJBALL218	SJBALL218_D	DUX4/ERG	St Jude	Total XVI	7.48	Pediatric	male	SJBALL218_D	46,XY 20/100%	EGAS00001001923	#N/A	#N/A	SJBALL218_D	WGS	EGAS00001005250
SJBALL230	SJBALL230_D	DUX4/ERG	St Jude	Total XVI	8.82	Pediatric	female	SJBALL230_D	46,XX 25/100%	EGAS00001001923	#N/A	#N/A	SJBALL230_D	WGS	EGAS00001005250
SJERG000009	SJERG000009_D	DUX4/ERG	St Jude	NA	15.62	Pediatric	female	SJERG009_D	46,XX,del(9)(p22)(20/100%)	EGAS00001003266	#N/A	#N/A	SJERG009_D	WGS	EGAS00001005250
SJERG000020	SJERG000020_D	DUX4/ERG	St Jude	Total XV	6.98	Pediatric	female	SJERG020_D	Hyperdipld 47-50	EGAS00001003266	#N/A	#N/A	SJERG020_D	WGS	EGAS00001005250
SJERG000030	SJERG000030_D	DUX4/ERG	St Jude	Total XV	15.73	Pediatric	male	SJERG030_D	46,XY,del(9)(p13),add(9)(p24) [20/100%]	EGAS00001003266	#N/A	#N/A	SJERG030_D	WGS	EGAS00001005250
SJERG003	SJERG003_D	DUX4/ERG	St Jude	Total XIIIB	6.04	Pediatric	male	SJERG003_D	46,XY [20/100%]/.nuc ish 12p13(TELx2),21q22(AMLx3)(TEL con AML1 x 1) [80%]/.nuc ish 12p13(TELx1),21q22(AMLx3)(TEL con AML1 x 1) [20%]	EGAS00001003266	#N/A	#N/A	SJERG003_D	WGS	EGAS00001005250
SJERG006	SJERG006_D	DUX4/ERG	St Jude	Total XIIIB	13.17	Pediatric	male	SJERG006_D	46,XY [41/100%]	EGAS00001003266	#N/A	#N/A	SJERG006_D	WGS	EGAS00001005250
SJERG011	SJERG011_D	DUX4/ERG	St Jude	Total XIV	4.36	Pediatric	female	SJERG011_D	46,XX,inv(9)(p11q13)c (20/100%)	EGAS00001003266	#N/A	#N/A	SJERG011_D	WGS	EGAS00001005250
SJERG014	SJERG014_D	DUX4/ERG	St Jude	Total XV	18.69	AYA	female	SJERG014_D	46,XX (20/100%)	EGAS00001003266	#N/A	#N/A	SJERG014_D	WGS	EGAS00001005250
SJERG016	SJERG016_D	DUX4/ERG	St Jude	Total XV	10.78	Pediatric	female	SJERG016_D	46,XX,del(9)(p13p22) (20/100%)	EGAS00001003266	#N/A	#N/A	SJERG016_D	WGS	EGAS00001005250
SJERG020299	SJERG020299_D1	DUX4/ERG	COG	AALL0232	17.31	AYA	female	SJERG020299_D1	46,XX[40]	EGAS00001003266	#N/A	#N/A	SJERG020299_D1	WGS	EGAS00001005250
SJERG020306	SJERG020306_D1	DUX4/ERG	COG	AALL0232	20.39	AYA	male	SJERG020306_D1	46,XY[34]	EGAS00001003266	#N/A	#N/A	SJERG020306_D1	WGS	EGAS00001005250
SJHYPO003009	SJHYPO003009_D	hypo-diploid	COG	AALL0031	14	Pediatric	male	#N/A	#N/A	#N/A	#N/A	#N/A	SJHYPO009_D	WGS	phs000218
SJHYPO003046	SJHYPO003046_D	hypo-diploid	COG	AALL0331	4	Pediatric	male	#N/A	#N/A	#N/A	#N/A	#N/A	SJHYPO046_D	WGS	EGAS00001005250
SJHYPO003072	SJHYPO003072_D	hypo-diploid	COG	AALL0331	3.25	Pediatric	male	SJHYPO072_D	50(25,X,+Y,+21)x2[17]/52,idem,+17,+18[4]	EGAS00001003266	#N/A	#N/A	#N/A	#N/A	#N/A
SJHYPO003074	SJHYPO003074_D2	hypo-diploid	COG	AALL0331	5	Pediatric	female	SJHYPO074_D	35,X+X,+1,+5,+6,+8,+10,+11,+14,+18,+19,+21,+22[11]/46,XX[18]	EGAS00001003266	#N/A	#N/A	SJHYPO003074_D2	WES	EGAS00001005250
SJHYPO003077	SJHYPO003077_D2	hypo-diploid	COG	AALL0232	12	Pediatric	male	SJHYPO077_D	36,X,+Y,+1,+5,+6,+8,+9,+10,+11,+14,+18,+19,+21,+22[8]/72,idemx2[1]/62,idemx2,-X,-Y,-5,-6,-8,-9,-10,-11,-14,-22[4]	EGAS00001003266	#N/A	#N/A	#N/A	#N/A	#N/A
SJHYPO003123	SJHYPO003123_D	hypo-diploid	St Jude	Total XV	3.35	Pediatric	male	SJHYPO123_D	27,XY,+13,+18,+21 [cp8] [8/35%]/34,idem,+1,+2,+3,+5,+7,+15,+16 [cp6] [6/26%]/46,XY [9/39%]	EGAS00001000654	#N/A	#N/A	SJHYPO123_D	WGS+WGS	EGAS00001005250
SJHYPO003124	SJHYPO003124_D	hypo-diploid	St Jude	Total XV	2.66	Pediatric	male	SJHYPO124_D	30,XY,+4,+8,+10,+14,+18,+21 (4/20%); 59,XY,+X,+4,+4,+8,+8,+10,+14,+14,+17,+18,+18,+21,+21 (14/70%); 46,XY (2/10%)	EGAS00001003266	#N/A	#N/A	SJHYPO124_D	WGS+WGS	EGAS00001005250
SJHYPO003126	SJHYPO003126_D	hypo-diploid	St Jude	Total XV	15.85	Pediatric	female	SJHYPO126_D	36,X,-X,-2,-3,-4,-7,-12,-13,-16,-17,-20 (8/40%); 64,idem,x2,+1,+6,+18,+21,+22 (9/45%); 46,XX (3/15%)	EGAS00001003266	#N/A	#N/A	SJHYPO126_D	WES	EGAS00001005250
SJBALL000010	SJBALL000010_D	Ph-like ALL	St Jude	Total XVI	15.47	Pediatric	male	SJBALL010_D	46,XY,t(2;9)(q21;q34), (14/70%); 46,XY ( 6/30%)	EGAS00001000654	#N/A	#N/A	SJBALL010_D	WES	EGAS00001005250
SJBALL015	SJBALL015_D	Ph-like ALL	St Jude	Total XIIIB	17.15	AYA	male	SJBALL015_D	46,XY [30/100%]	EGAS00001000654	#N/A	#N/A	SJBALL015_D	both	EGAS00001005250
SJBALL020100	SJBALL020100_D1	Ph-like ALL	ECOG	E2993	39	AYA	female	#N/A	#N/A	#N/A	#N/A	#N/A	SJBALL020100_D1	WGS	#N/A
SJBALL020488	SJBALL020488_D1	Ph-like ALL	COG	AALL0232	15.61	Pediatric	male	SJBALL020488_D1	46,XY,i(9)(q10),t(11;14)(q23.3;q32)[12]/46,XY[8]	EGAS00001000654	#N/A	#N/A	SJBALL020488_D1	both	EGAS00001005250
SJBALL020579	SJBALL020579_D1	Ph-like ALL	COG	AALL0232	13	Pediatric	male	SJBALL020579_D1	NA	EGAS00001000654	#N/A	#N/A	SJBALL020579_D1	WGS	phs000218
SJBALL020852	SJBALL020852_D1	Ph-like ALL	COG	AALL0232	10.83	Pediatric	male	SJBALL020852_D1	52,X,-Y,+X,+4,+6,-7,+10,+11,+14,+21,+22[5]/52,idem,add(9)(p13)[3]/46,XY[12]	EGAS00001000654	#N/A	#N/A	SJBALL020852_D1	WGS	phs000218
SJBALL020980	SJBALL020980_D1	Ph-like ALL	COG	AALL0232	22.01	AYA	male	SJBALL020980_D1	NA	EGAS00001000654	#N/A	#N/A	SJBALL020980_D1	both	EGAS00001005250
SJBALL020994	SJBALL020994_D1	Ph-like ALL	COG	AALL0232	24.38	AYA	male	SJBALL020994_D1	46,XY,add(1)(q42)[3]/46,idem,del(9)(p21),add(14)(p11.2)[14]/46,XY[2]	EGAS00001000654	#N/A	#N/A	SJBALL020994_D1	WGS	phs000218
SJBALL021018	SJBALL021018_D1	Ph-like ALL	COG	AALL0232	16.41	AYA	male	SJBALL021018_D1	93,XXYY, -3,+5,+5,+8,+8,-9,-15,-18,+21,-22,+mar[cp17]/46,XY[3]	EGAS00001000654	#N/A	#N/A	SJBALL021018_D1	WES	EGAS00001005250
SJBALL021080	SJBALL021080_D1	Ph-like ALL	COG	AALL0232	20.88	AYA	female	SJBALL021080_D1	46,XX,t(1;14)(p36.1;q32)[2]/47,XX,+X[3]/46,XX[29]	EGAS00001000654	#N/A	#N/A	SJBALL021080_D1	both	EGAS00001005250
SJBALL021109	SJBALL021109_D1	Ph-like ALL	COG	AALL0232	20.68	AYA	female	SJBALL021109_D1	55,XX,ins(1;?)(q12;??),+4,+6,+10,+14,+18,+21,+21.+2mar[5]/46,XX[13]	EGAS00001000654	#N/A	#N/A	SJBALL021109_D1	both	EGAS00001005250
SJBALL021530	SJBALL021530_D1	Ph-like ALL	COG	AALL0232	1.3	Pediatric	male	SJBALL021530_D1	54,XY,+X,+6,-7,+10,+13,+14,+17,+18,+21,+21[4]/46,XY[4]	EGAS00001000654	#N/A	#N/A	SJBALL021530_D1	both	EGAS00001005250
SJBALL021644	SJBALL021644_D1	Ph-like ALL	COG	P9906	16.31	AYA	male	SJBALL021644_D1	NA	EGAS00001000654	#N/A	#N/A	SJBALL021644_D1	WGS	phs000218
SJHYPER025	SJHYPER025_D	Ph-like ALL	St Jude	Total XIIIB	16.29	AYA	male	SJHYPER025_D	46,XY[14/70%]/67,XY,+X,+Y,+1,+1,+2,+2,+4,+6,+6,+?9,+11,+11,+12,+14,+17,+19,+19, +21,+21,+22,+22[6/30%]	EGAS00001000654	#N/A	#N/A	SJHYPER025_D	both	EGAS00001005250
NALM-6_Rep1	NALM-6_Rep1	NALM-6			#N/A	#N/A	male	#N/A	#N/A	#N/A	#N/A	#N/A	#N/A	#N/A	#N/A
NALM-6_Rep2	NALM-6_Rep2	NALM-6			#N/A	#N/A	male	#N/A	#N/A	#N/A	#N/A	#N/A	#N/A	#N/A	#N/A
Jurkat	Jurkat	Jurkat			#N/A	#N/A	male	Jurkat	#N/A	This study	#N/A	#N/A	#N/A	#N/A	#N/A
DND41	DND41	DND41			#N/A	#N/A	male	DND41	#N/A	This study	#N/A	#N/A	#N/A	#N/A	#N/A
ALL-SIL	ALL-SIL	ALL-SIL			#N/A	#N/A	male	#N/A	#N/A	#N/A	#N/A	#N/A	#N/A	#N/A	#N/A
LOUCY	LOUCY	LOUCY			#N/A	#N/A	female	#N/A	#N/A	#N/A	#N/A	#N/A	#N/A	#N/A	#N/A
MHH-CALL-2	MHH-CALL-2	MHH-CALL-2			#N/A	#N/A	female	#N/A	#N/A	#N/A	#N/A	#N/A	#N/A	#N/A	#N/A
MHH-CALL-4	MHH-CALL-4	MHH-CALL-4			#N/A	#N/A	male	#N/A	#N/A	#N/A	#N/A	#N/A	#N/A	#N/A	#N/A
MOLT-16	MOLT-16	MOLT-16			#N/A	#N/A	female	#N/A	#N/A	#N/A	#N/A	#N/A	#N/A	#N/A	#N/A
MUTZ5	MUTZ5	MUTZ5			#N/A	#N/A	male	#N/A	#N/A	#N/A	#N/A	#N/A	#N/A	#N/A	#N/A
NALM16	NALM16	NALM16			#N/A	#N/A	female	#N/A	#N/A	#N/A	#N/A	#N/A	#N/A	#N/A	#N/A
PEER	PEER	PEER			#N/A	#N/A	female	#N/A	#N/A	#N/A	#N/A	#N/A	#N/A	#N/A	#N/A
PER-117	PER-117	PER-117			#N/A	#N/A	male	#N/A	#N/A	#N/A	#N/A	#N/A	#N/A	#N/A	#N/A
RPMI-8402	RPMI-8402	RPMI-8402			#N/A	#N/A	female	#N/A	#N/A	#N/A	#N/A	#N/A	#N/A	#N/A	#N/A
TALL-1	TALL-1	TALL-1			#N/A	#N/A	male	#N/A	#N/A	#N/A	#N/A	#N/A	#N/A	#N/A	#N/A
Jurkat_TET2_KO	Jurkat_TET2_KO	Jurkat			#N/A	#N/A	male	Jurkat_TET2_KO	#N/A	This study	#N/A	#N/A	#N/A	#N/A	#N/A

## Sheet: Table S2 WGBS sequencing stats
WGBS_ID	Number_Reads_in_Million	Number_Reads_Aligned_After_Dedup_in_Million	CpG_10x_Autosomes	Mean_Global_No_CGI	Mean_CGI
SJALL030493_D1	1531.28	641.6	25097115	0.885394	0.332925
SJALL030551_D1	1141.13	707.51	25284451	0.857921	0.199239
SJALL030684_D1	1748.92	805.74	25493483	0.818147	0.334496
SJALL030916_D1	1355.48	762.04	24884064	0.905979	0.390268
SJALL030933_D1	1412.41	588.98	24482298	0.861884	0.231115
SJALL048427_D3	982.21	627.94	25100363	0.849685	0.249112
SJALL048428_D4	1763.96	1042.07	25839228	0.878883	0.37075
SJALL048440_D2	1220.01	617.44	24989994	0.869259	0.338113
SJALL048442_D2	1445.75	694.72	25387817	0.84181	0.212996
SJALL048449_D2	1418.18	861.11	25594352	0.878811	0.352478
SJALL059529_D2	1341.98	834	25244633	0.874075	0.380725
SJALL064564_D1	678.68	449.65	21886931	0.909798	0.307877
SJALL064565_D1	1526.84	828.35	25188815	0.876541	0.367731
SJALL064566_D1	1507.33	469.4	22591494	0.862044	0.302553
SJALL064567_D1	1779.22	847.15	25201634	0.856964	0.369769
SJALL064568_D1	1418.06	705.2	24864828	0.897142	0.296783
SJALL064569_D1	724.05	459.44	21932536	0.876379	0.263759
SJALL064571_D1	943.11	414.99	21204186	0.839833	0.194563
SJALL064572_D1	1021.58	593.05	24323693	0.849777	0.255567
SJALL064573_D1	939.01	648.54	24847417	0.87812	0.285561
SJBALL000010_D	735.6	573.94	20479908	0.876121	0.274094
SJBALL015_D	639.38	514.82	19651776	0.764556	0.240622
NALM-6_Rep1	1066.88	480.77	21685007	0.834764	0.505364
NALM-6_Rep2	1280.73	705.66	23781685	0.832602	0.505841
SJBALL020100_D1	823.03	651.21	21779779	0.805466	0.280639
SJBALL020488_D1	983.33	537.21	18902763	0.839341	0.259435
SJBALL020579_D1	666.54	532.09	19974412	0.832217	0.211595
SJBALL020852_D1	805.66	610.01	21160114	0.772821	0.183068
SJBALL020980_D1	954.19	659.18	21398640	0.856916	0.310608
SJBALL020994_D1	962.05	745.02	22045927	0.858568	0.275055
SJBALL021018_D1	992.95	775.25	22200535	0.826063	0.241652
SJBALL021080_D1	835.12	633.88	20443524	0.847733	0.256718
SJBALL021109_D1	767.97	631.61	20747800	0.808699	0.263239
SJBALL021530_D1	806.65	624.31	21226069	0.815915	0.1889
SJBALL021644_D1	843.36	665.02	21730990	0.850104	0.20583
SJBALL218_D	1218.39	891.21	23348212	0.859419	0.189882
SJBALL230_D	959.47	740.4	22587447	0.826199	0.204927
SJERG000009_D	3328.89	2469.23	25154449	0.827542	0.272988
SJERG000020_D	724.68	594.88	21011730	0.837026	0.250885
SJERG000030_D	835.44	545.27	18952234	0.855837	0.338735
SJERG003_D	969.15	637	23447329	0.851452	0.225392
SJERG006_D	1050.45	818.22	23228507	0.829691	0.287376
SJERG011_D	1019.49	786.4	22326743	0.840976	0.243031
SJERG014_D	1019.06	786.02	22607706	0.849265	0.286023
SJERG016_D	1034.22	752.16	22169989	0.833508	0.207951
SJERG020299_D1	984.6	776.97	22533448	0.840195	0.244103
SJERG020306_D1	835.58	659.51	21604315	0.848704	0.364978
SJHYPER025_D	944.75	729.09	21609578	0.864219	0.285941
SJHYPO003009_D	763.6	619.67	20028863	0.874203	0.274482
SJHYPO003046_D	822.27	653.81	21288527	0.787405	0.235124
SJHYPO003072_D	800.88	582.92	20373736	0.823484	0.293122
SJHYPO003074_D2	969.6	741.11	20868801	0.863491	0.230084
SJHYPO003077_D2	1054.76	728.9	21081701	0.893847	0.364106
SJHYPO003123_D	980.71	799.84	22779789	0.804033	0.216219
SJHYPO003124_D	1250.31	895.85	22249563	0.827863	0.260526
SJHYPO003126_D	908.73	689.41	21279047	0.830561	0.314358
SJNORM016096_G1	791.43	636.48	21486773	0.885976	0.175489
SJNORM016096_G2	865.91	686.43	21915694	0.877732	0.176571
SJNORM016096_G3	714.27	579.75	20944321	0.862306	0.176727
SJNORM016096_G4	749.15	590.31	20863521	0.86155	0.179323
SJNORM016314_G1	975.22	767.06	22651656	0.892771	0.174871
SJNORM016314_G2	894.05	566.49	18577476	0.881182	0.17729
SJNORM016314_G3	731.71	560.88	20737191	0.883736	0.180103
SJNORM016314_G4	618.24	515.34	20154551	0.88264	0.181396
SJNORM016314_G5	898.44	611.93	19146345	0.876173	0.177027
SJNORM016315_G1	883.41	659.8	21348488	0.889885	0.173873
SJNORM016315_G2	1009.04	778.19	22727146	0.879276	0.175703
SJNORM016315_G3	1073.59	779.09	22698667	0.8791	0.175548
SJNORM016315_G4	741.75	616.18	20989582	0.879729	0.175932
SJNORM016315_G5	963.23	680.51	21572053	0.874893	0.174416
SJTALL004_D	1068.67	786.16	22338603	0.851135	0.206423
SJTALL009_D	675.99	556.44	20051881	0.910086	0.449626
SJTALL010_D	818.58	657.51	21038193	0.813976	0.253815
SJTALL012397_D1	904.29	529.31	18971313	0.855677	0.303125
SJTALL012398_D1	1012.13	795.34	22942742	0.879999	0.314588
SJTALL012399_D1	1095.05	676.75	21047898	0.88964	0.273458
SJTALL012400_D1	1031.13	768.99	19093160	0.853689	0.274976
SJTALL012401_D1	1053.9	623.48	20358907	0.890133	0.394036
SJTALL012402_D1	1048.4	739.62	21794867	0.877985	0.290525
SJTALL012403_D1	775.3	623.27	21473923	0.892723	0.340299
SJTALL015715_D1	1130.95	877.47	22680834	0.896777	0.389112
SJTALL021685_D1	970.94	629.18	20388861	0.906149	0.400386
SJTALL021687_D1	955.05	547.83	19086527	0.892946	0.361076
SJTALL021688_D1	1030.04	792.73	22703076	0.889341	0.390012
SJTALL021694_D1	1062.82	697.63	22345767	0.901661	0.442784
SJTALL021695_D1	966.17	753.37	22937305	0.908337	0.429887
SJTALL021912_D1	1141.78	880.75	23432332	0.89359	0.384036
SJTALL022645_D1	1088.82	683.44	21411164	0.902073	0.459
SJTALL022646_D1	745.69	604.8	21319794	0.883954	0.32097
SJTALL022647_D1	1039.95	764.41	22230455	0.907316	0.445381
SJTALL022648_D1	1009.24	682.33	22025350	0.874914	0.348178
SJTALL022649_D1	975.01	745.88	22196465	0.897717	0.366791
SJTALL169_D	1169.23	855.84	23175564	0.912033	0.441943
SJTALL170_D	761.85	524.71	17706891	0.87511	0.36832
SJTALL174_D	917.82	713.65	22148067	0.831879	0.491348
SJTALL182_D	1009.07	732.89	22750444	0.876127	0.407058
SJTALL186_D	1037.22	763.35	22468453	0.855449	0.332218
SJTALL187_D	1061.81	818.35	22344922	0.868536	0.31924
Jurkat	896.83	693.89	23334338	0.666427	0.243983
DND41	901.77	703.03	23260601	0.78018	0.330521
Jurkat_TET2_KO	1037.46	763.87	25485558	0.739116	0.428439
ALL-SIL	1527.72	840.18	25708926	0.896053	0.524728
LOUCY	1476.28	862.02	25738299	0.84913	0.468974
MHH-CALL-2	1734.47	903.8	25935158	0.805414	0.314717
MHH-CALL-4	1456.17	830.89	25764237	0.839012	0.390645
MOLT-16	1576.36	986.49	26073556	0.783056	0.332363
MUTZ5	1259.11	642.46	25163797	0.872209	0.393954
NALM16	1418.72	893.64	25684201	0.8416	0.364625
PEER	1294.8	431.89	21551751	0.82096	0.322098
PER-117	1487.73	979.28	25971973	0.812779	0.47278
RPMI-8402	1513.13	924.67	25358119	0.915142	0.442103
TALL-1	1476.11	810.82	25757693	0.851972	0.511719

## Sheet: Table S3 WGBS external data
Sample	Type	Origin	Mean_Global_No_CGI	Mean_CGI
BLCA_A13J	BLCA	TCGA	0.656171	0.238915
BLCA_A1AA	BLCA	TCGA	0.497658	0.147149
BLCA_A1AG	BLCA	TCGA	0.582956	0.168509
BLCA_A20V	BLCA	TCGA	0.588823	0.225046
BLCA_A2HQ	BLCA	TCGA	0.538876	0.122018
BLCA_A2LA	BLCA	TCGA	0.539482	0.124266
BLCA_NA20V	control_solid	TCGA	0.759186	0.120421
BRCA_A04X	BRCA	TCGA	0.707033	0.215767
BRCA_A07I	BRCA	TCGA	0.724006	0.264339
BRCA_A0CE	BRCA	TCGA	0.797138	0.287962
BRCA_A0YG	BRCA	TCGA	0.770016	0.264787
BRCA_A15H	BRCA	TCGA	0.732669	0.195374
BRCA_NA0CE	control_solid	TCGA	0.820902	0.262847
COAD_3158	COAD	TCGA	0.746443	0.35498
COAD_A00R	COAD	TCGA	0.630854	0.2504
COAD_N3158	control_solid	TCGA	0.798795	0.211553
LUAD_4630	LUAD	TCGA	0.677343	0.140153
LUAD_6148	LUAD	TCGA	0.763219	0.158694
LUAD_6215	LUAD	TCGA	0.733104	0.214884
LUAD_6840	LUAD	TCGA	0.593853	0.137361
LUAD_7156	LUAD	TCGA	0.694134	0.172862
LUAD_N6148	control_solid	TCGA	0.787915	0.185338
LUSC_1078	LUSC	TCGA	0.679466	0.161653
LUSC_2600	LUSC	TCGA	0.666048	0.390529
LUSC_2695	LUSC	TCGA	0.80986	0.505972
LUSC_2722	LUSC	TCGA	0.719704	0.417569
LUSC_N2722	control_solid	TCGA	0.811333	0.414022
READ_2689	READ	TCGA	0.59518	0.266206
READ_3593	READ	TCGA	0.655436	0.22895
READ_N2689	control_solid	TCGA	0.789245	0.168111
STAD_5730	STAD	TCGA	0.671782	0.215903
STAD_6177	STAD	TCGA	0.629711	0.263752
STAD_6452	STAD	TCGA	0.667494	0.291715
STAD_6519	STAD	TCGA	0.683629	0.193086
STAD_N6452	control_solid	TCGA	0.702048	0.205144
UCEC_A05J	UCEC	TCGA	0.675302	0.262886
UCEC_A0G2	UCEC	TCGA	0.800393	0.425445
UCEC_A0K6	UCEC	TCGA	0.724916	0.281147
UCEC_A1CI	UCEC	TCGA	0.756564	0.359585
UCEC_A1CK	UCEC	TCGA	0.697243	0.297183
UCEC_NA1CI	control_solid	TCGA	0.822042	0.235096
007MCL	MCL	Blueprint	0.633251	0.23595
110CLL	CLL	Blueprint	0.699964	0.195993
1228CLL	CLL	Blueprint	0.738247	0.193347
12CLL	CLL	Blueprint	0.791397	0.212534
1525CLL	CLL	Blueprint	0.729124	0.188911
1532CLL	CLL	Blueprint	0.734219	0.198744
182CLL	CLL	Blueprint	0.74569	0.189745
2392MCL	MCL	Blueprint	0.734416	0.177264
6902MCL	MCL	Blueprint	0.727411	0.215933
817-03MCL	MCL	Blueprint	0.720658	0.21471
8761MCL	MCL	Blueprint	0.77394	0.206755
AML_UMCG00002	AML	Blueprint	0.862447	0.207079
AML_UMCG00003	AML	Blueprint	0.901108	0.260121
AML_UMCG00005	AML	Blueprint	0.870941	0.194745
AML_UMCG00008	AML	Blueprint	0.883048	0.227381
AML_UMCG00009	AML	Blueprint	0.84747	0.194864
AML_UMCG00010	AML	Blueprint	0.868647	0.192763
AML_UMCG00016	AML	Blueprint	0.880973	0.229786
AML_UMCG00019	AML	Blueprint	0.877171	0.180312
AML_UMCG00021	AML	Blueprint	0.864569	0.192514
AML_UMCG00023	AML	Blueprint	0.859937	0.214546
AML_UMCG00026	AML	Blueprint	0.884241	0.220391
AML_UMCG00028	AML	Blueprint	0.808796	0.171602
BALL_S0179D	B-ALL Blueprint	Blueprint	0.83638	0.272384
BALL_S017B9	B-ALL Blueprint	Blueprint	0.871986	0.249591
BALL_S017C7	B-ALL Blueprint	Blueprint	0.871649	0.20841
BALL_S017E3	B-ALL Blueprint	Blueprint	0.851212	0.19059
BALL_S01GRF	B-ALL Blueprint	Blueprint	0.836385	0.187332
BALL_S01GSD	B-ALL Blueprint	Blueprint	0.817384	0.308786
BALL_S01GTB	B-ALL Blueprint	Blueprint	0.857908	0.183839
CD4p_alpha_beta_Tcell_S007DD	control_hematopoietic	Blueprint	0.909613	0.195409
CD4p_alpha_beta_Tcell_S007G7	control_hematopoietic	Blueprint	0.904558	0.18894
CD4p_alpha_beta_Tcell_S008H1	control_hematopoietic	Blueprint	0.909036	0.19254
CD4p_alpha_beta_Tcell_S009W4	control_hematopoietic	Blueprint	0.907358	0.190853
CD8p_alpha_beta_Tcell_C00256	control_hematopoietic	Blueprint	0.876075	0.17834
CD8p_alpha_beta_Tcell_C003VO	control_hematopoietic	Blueprint	0.893518	0.176655
CD8p_alpha_beta_Tcell_C0066P	control_hematopoietic	Blueprint	0.897953	0.18006
CD8p_alpha_beta_Tcell_S00C2F	control_hematopoietic	Blueprint	0.910422	0.180712
HPC_V151	control_hematopoietic	Blueprint	0.905528	0.156096
MBC_C003N3	control_hematopoietic	Blueprint	0.834022	0.197954
MBC_S017RE	control_hematopoietic	Blueprint	0.810971	0.182812
NBC_NC11_41	control_hematopoietic	Blueprint	0.888409	0.173282
NBC_NC11_83	control_hematopoietic	Blueprint	0.818772	0.181242
NBC_NC15_72	control_hematopoietic	Blueprint	0.889145	0.161639
TPLL_MS49	TPLL	Blueprint	0.796802	0.172577
TPLL_TA37	TPLL	Blueprint	0.801451	0.19007
TPLL_WR27	TPLL	Blueprint	0.723469	0.168802
central_memory_CD4p_alpha_beta_Tcell_S006YC	control_hematopoietic	Blueprint	0.845913	0.192718
central_memory_CD4p_alpha_beta_Tcell_S014QS	control_hematopoietic	Blueprint	0.821215	0.175623
central_memory_CD8p_alpha_beta_Tcell_C003VO	control_hematopoietic	Blueprint	0.834352	0.190025
central_memory_CD8p_alpha_beta_Tcell_C005UI	control_hematopoietic	Blueprint	0.831156	0.184862

## Sheet: Table S4 DMRs T-ALL
chr	start	end	q_value	mean_difference	num_CpGs	p_MWU	p_2D_KS	mean_tumor	mean_control	type_dmr
chr1	540611	540991	1.4075e-21	-0.288268	12	4.5963e-14	3.6824e-28	0.16067	0.44894	hypo
chr1	565544	566340	2.7462e-18	-0.30781	13	4.8628e-14	7.1849e-25	0.49154	0.79935	hypo
chr1	569710	570169	2.08e-17	-0.318488	11	4.9516e-14	5.442e-24	0.41205	0.73054	hypo
chr1	566730	567892	6.3131e-42	-0.325375	32	4.9849e-14	1.6517e-48	0.45453	0.7799	hypo
chr1	568324	569196	8.3905e-32	-0.250826	27	3.697e-14	2.1952e-38	0.52487	0.7757	hypo
chr1	793489	793962	0.00011575	-0.293727	10	4.7962e-14	3.0285e-11	0.12204	0.41577	hypo
chr1	796268	796787	1.9769e-08	0.287889	10	4.2522e-14	5.1721e-15	0.79875	0.51086	hyper
chr1	832264	832843	4.0428e-08	0.376007	10	4.6185e-14	1.0577e-14	0.62312	0.24711	hyper
chr1	805473	805627	4.2901e-27	0.395557	18	4.1522e-14	1.1224e-33	0.70627	0.31072	hyper
chr1	870418	870703	5.5098e-21	0.359302	16	4.2188e-14	1.4415e-27	0.6569	0.29759	hyper
chr1	870715	871620	4.2316e-34	0.217698	44	5.6288e-14	1.1071e-40	0.73172	0.51402	hyper
chr1	905680	906297	3.5499e-57	0.428727	29	4.0523e-14	9.2876e-64	0.66862	0.2399	hyper
chr1	895034	895328	4.2539e-13	0.253073	30	4.7407e-14	1.113e-19	0.57331	0.32024	hyper
chr1	878262	878568	2.6605e-09	0.277323	12	4.2855e-14	6.9607e-16	0.39782	0.1205	hyper
chr1	931089	931338	1.7798e-10	-0.23285	13	4.0523e-14	4.6564e-17	0.22608	0.45893	hypo
chr1	901371	902025	9.7961e-51	0.419948	35	4.4187e-14	2.563e-57	0.58417	0.16422	hyper
chr1	876491	876857	1.5458e-33	0.270273	26	4.2855e-14	4.0443e-40	0.30855	0.038277	hyper
chr1	969827	970095	1.0194e-33	0.35795	23	3.6637e-14	2.6671e-40	0.65172	0.29377	hyper
chr1	970098	970223	8.647e-16	0.218355	12	4.5741e-14	2.2623e-22	0.79243	0.57408	hyper
chr1	967966	968259	1.0795e-06	0.237065	18	3.9524e-14	2.8243e-13	0.61542	0.37835	hyper
chr1	975314	975617	2.6281e-11	0.214652	19	4.4742e-14	6.876e-18	0.27468	0.060032	hyper
chr1	998575	998850	1.0057e-05	0.224572	10	4.3521e-14	2.6313e-12	0.73185	0.50728	hyper
chr1	1015309	1015670	5.2244e-11	0.276205	13	4.5852e-14	1.3669e-17	0.35829	0.082082	hyper
chr1	1004598	1004778	3.1615e-27	0.238063	19	4.4409e-14	8.2716e-34	0.24201	0.0039479	hyper
chr1	1004909	1005100	8.4363e-74	0.584682	25	5.3513e-14	2.2072e-80	0.68252	0.097837	hyper
chr1	1005189	1005286	2.0718e-17	0.282567	12	4.2855e-14	5.4205e-24	0.87537	0.5928	hyper
chr1	1085544	1085791	2.8232e-07	0.316282	10	4.1744e-14	7.3865e-14	0.73461	0.41833	hyper
chr1	1093419	1093876	1.8093e-07	0.209361	22	4.5075e-14	4.7338e-14	0.25282	0.043455	hyper
chr1	1117462	1117657	5.1179e-18	0.34944	13	4.3965e-14	1.339e-24	0.67764	0.3282	hyper
chr1	1118151	1118607	2.2906e-48	0.468599	26	4.674e-14	5.993e-55	0.54447	0.075875	hyper
chr1	1078294	1078554	2.8516e-16	0.405515	14	3.8192e-14	7.4608e-23	0.70505	0.29954	hyper
chr1	993725	994437	1.1782e-06	0.272607	14	4.3188e-14	3.0824e-13	0.55383	0.28123	hyper
chr1	1181756	1181975	7.1777e-64	0.578276	21	5.1514e-14	1.8779e-70	0.69764	0.11936	hyper
chr1	1173076	1173247	6.7852e-13	0.210975	10	4.4853e-14	1.7752e-19	0.78364	0.57267	hyper
chr1	1195263	1195965	2.3993e-16	-0.202482	29	4.3188e-14	6.2772e-23	0.6879	0.89038	hypo
chr1	1186076	1186796	1.2565e-25	-0.327443	23	4.1522e-14	3.2873e-32	0.23579	0.56323	hypo
chr1	933654	933974	9.2639e-56	0.457028	32	3.0753e-14	2.4237e-62	0.54835	0.09132	hyper
chr1	1109347	1109757	2.5751e-42	0.426278	23	3.3751e-14	6.7373e-49	0.77236	0.34608	hyper
chr1	1293568	1293778	1.6565e-13	0.365169	10	4.0967e-14	4.3338e-20	0.61355	0.24838	hyper
chr1	1297090	1297576	6.5185e-16	0.302355	17	4.2855e-14	1.7055e-22	0.6865	0.38415	hyper
chr1	1052804	1053252	2.7033e-20	-0.231939	23	4.6407e-14	7.0727e-27	0.47074	0.70268	hypo
chr1	1355241	1355321	5.7454e-22	0.386139	10	4.1744e-14	1.5032e-28	0.82276	0.43662	hyper
chr1	1167988	1168162	8.6493e-40	0.396127	24	5.1958e-14	2.2629e-46	0.62424	0.22811	hyper
chr1	1168168	1168306	7.0058e-47	0.294584	25	4.4631e-14	1.8329e-53	0.85108	0.5565	hyper
chr1	1288850	1289375	9.6753e-09	0.202023	20	6.2617e-14	2.5314e-15	0.46307	0.26105	hyper
chr1	1289606	1290419	7.5649e-160	0.47613	69	0	1.9792e-166	0.58418	0.10805	hyper
chr1	1242320	1242580	3.2679e-07	-0.203875	17	4.5297e-14	8.5498e-14	0.40748	0.61135	hypo
chr1	1244660	1244841	6.6938e-19	0.340426	16	4.452e-14	1.7513e-25	0.48379	0.14336	hyper
chr1	1370721	1370980	1.4691e-31	0.29784	30	3.697e-14	3.8437e-38	0.32854	0.030695	hyper
chr1	1371424	1371690	0.0039226	0.242288	10	4.6506e-06	1.0263e-09	0.38983	0.14754	hyper
chr1	1309751	1309918	1.2883e-39	0.438616	18	5.2069e-14	3.3705e-46	0.70285	0.26423	hyper
chr1	1395897	1396211	4.6236e-23	0.365229	15	3.6748e-14	1.2097e-29	0.51351	0.14828	hyper
chr1	1446286	1446619	0.00016848	0.255425	10	4.5963e-14	4.4079e-11	0.64548	0.39005	hyper
chr1	1514674	1514834	2.3103e-09	0.213354	10	4.2299e-14	6.0444e-16	0.82208	0.60872	hyper
chr1	1535803	1536110	3.76e-55	0.542325	22	4.3743e-14	9.8374e-62	0.74294	0.20062	hyper
chr1	1440669	1441298	2.4932e-17	-0.350595	14	4.9516e-14	6.5229e-24	0.17152	0.52211	hypo
chr1	1534513	1535354	8.5547e-146	0.407723	106	0	2.2382e-152	0.53816	0.13044	hyper
chr1	1713522	1713950	2.1806e-13	0.203821	16	4.2966e-14	5.705e-20	0.86513	0.66131	hyper
chr1	1713973	1714622	1.0843e-69	0.468725	28	3.6748e-14	2.8368e-76	0.75195	0.28323	hyper
chr1	1831403	1831717	3.6422e-08	0.315772	10	4.6407e-14	9.5292e-15	0.58664	0.27087	hyper
chr1	1608853	1609077	8.2292e-06	-0.270026	13	4.7851e-14	2.153e-12	0.45022	0.72024	hypo
chr1	1841070	1841272	7.6786e-18	0.437585	10	4.0301e-14	2.009e-24	0.66432	0.22673	hyper
chr1	1934987	1935615	2.6726e-55	0.552597	24	3.5083e-14	6.9925e-62	0.66796	0.11536	hyper
chr1	1868541	1868687	1.3744e-05	-0.236284	10	8.7041e-14	3.5958e-12	0.4172	0.65348	hypo
chr1	1982254	1982688	9.4375e-55	0.572524	21	3.042e-14	2.4691e-61	0.6096	0.037071	hyper
chr1	1889620	1889813	5.7404e-08	0.229172	10	4.4076e-14	1.5019e-14	0.71503	0.48585	hyper
chr1	1850098	1850414	3.5491e-41	0.459888	24	2.931e-14	9.2855e-48	0.59868	0.13879	hyper
chr1	1851082	1851384	5.0098e-10	0.244841	24	4.4631e-14	1.3107e-16	0.35213	0.10728	hyper
chr1	1946315	1946693	2.0666e-18	0.320183	18	4.4187e-14	5.407e-25	0.67661	0.35643	hyper
chr1	1949900	1950310	1.6904e-31	0.423195	18	4.4964e-14	4.4225e-38	0.59866	0.17547	hyper
chr1	1976107	1976610	0.010735	0.242333	10	6.2879e-08	2.8086e-09	0.3645	0.12217	hyper
chr1	1977473	1977869	4.1516e-09	0.247479	10	4.0079e-14	1.0862e-15	0.7696	0.52212	hyper
chr1	1977927	1978261	4.0382e-17	0.415252	12	4.0523e-14	1.0565e-23	0.56276	0.1475	hyper
chr1	1978539	1979100	5.4619e-17	0.255818	21	4.7851e-14	1.429e-23	0.73592	0.4801	hyper
chr1	1980797	1981604	9.4119e-134	0.564891	49	3.8858e-14	2.4625e-140	0.63386	0.06897	hyper
chr1	2046576	2047262	4.3636e-59	-0.392345	34	5.4512e-14	1.1417e-65	0.32477	0.71711	hypo
chr1	1956869	1957908	1.1068e-70	-0.291674	60	5.9952e-14	2.8957e-77	0.39107	0.68275	hypo
chr1	2077565	2077967	2.4944e-08	-0.245093	10	1.2665e-12	6.5263e-15	0.33447	0.57956	hypo
chr1	2084310	2084869	1.0951e-27	0.312845	20	4.1078e-14	2.8652e-34	0.82959	0.51675	hyper
chr1	2068492	2069113	1.1912e-13	-0.274232	19	4.1633e-14	3.1165e-20	0.47706	0.75129	hypo
chr1	2069293	2070059	2.7767e-06	-0.206302	23	4.5075e-14	7.2647e-13	0.61887	0.82517	hypo
chr1	2057504	2058366	7.781e-42	-0.374356	31	4.8184e-14	2.0358e-48	0.45127	0.82562	hypo
chr1	2059118	2059352	0.0026245	-0.249642	10	5.7106e-10	6.8664e-10	0.54935	0.79899	hypo
chr1	2111018	2111258	0.0024798	-0.243506	10	2.5568e-13	6.4879e-10	0.61307	0.85658	hypo
chr1	2006501	2006813	1.3458e-20	-0.37363	19	4.6407e-14	3.5211e-27	0.48384	0.85747	hypo
chr1	2177901	2178389	6.6239e-07	0.202257	19	1.4595e-06	1.733e-13	0.40417	0.20192	hyper
chr1	2183364	2183582	3.1406e-05	0.250744	10	5.1292e-14	8.2167e-12	0.69606	0.44532	hyper
chr1	2116884	2117238	0.0067408	0.24238	10	4.2411e-14	1.7636e-09	0.7434	0.50102	hyper
chr1	2120962	2121413	5.1715e-36	0.234679	31	4.9405e-14	1.353e-42	0.63696	0.40228	hyper
chr1	2158305	2158430	3.0747e-11	0.264084	11	4.3077e-14	8.0443e-18	0.75147	0.48738	hyper
chr1	2158460	2158529	1.0344e-19	0.436712	10	3.9857e-14	2.7063e-26	0.55197	0.11525	hyper
chr1	2158544	2158734	4.3335e-29	0.233275	21	4.674e-14	1.1338e-35	0.25773	0.02446	hyper
chr1	2253458	2253850	2.0627e-48	0.559097	17	5.2625e-14	5.3967e-55	0.7752	0.21611	hyper
chr1	2253864	2254040	9.7569e-33	0.326785	15	4.6074e-14	2.5527e-39	0.85073	0.52395	hyper
chr1	2137080	2137379	7.7936e-49	0.455624	31	5.2069e-14	2.0391e-55	0.5858	0.13017	hyper
chr1	2343348	2343528	7.3705e-14	0.28345	12	4.2299e-14	1.9284e-20	0.53401	0.25056	hyper
chr1	2160923	2161080	3.5433e-07	0.298802	13	4.2966e-14	9.2703e-14	0.62417	0.32537	hyper
chr1	2375567	2375758	1.8397e-33	0.478159	15	4.1189e-14	4.8132e-40	0.66595	0.18779	hyper
chr1	2377953	2378333	0.0036512	0.233178	10	3.2976e-12	9.5528e-10	0.63189	0.39871	hyper
chr1	2360991	2361481	5.0444e-09	0.369766	10	4.0967e-14	1.3198e-15	0.6852	0.31543	hyper
chr1	2362573	2362708	3.0358e-08	0.216275	10	4.5075e-14	7.9425e-15	0.66616	0.44989	hyper
chr1	2365744	2366060	2.155e-10	0.305803	12	4.6185e-14	5.6382e-17	0.38918	0.083379	hyper
chr1	2394890	2395097	3.275e-15	0.205896	14	4.4187e-14	8.5684e-22	0.75783	0.55194	hyper
chr1	2398505	2399163	3.6354e-17	0.437401	10	4.019e-14	9.5115e-24	0.61637	0.17897	hyper
chr1	2399464	2399872	4.5912e-05	0.297714	12	4.674e-14	1.2012e-11	0.66695	0.36924	hyper
chr1	2225856	2226343	9.1523e-12	0.260441	19	4.2411e-14	2.3945e-18	0.66763	0.40719	hyper
chr1	2488719	2489060	1.135e-06	-0.320904	12	4.1966e-14	2.9694e-13	0.51186	0.83277	hypo
chr1	2427890	2428170	3.0194e-08	-0.227305	18	6.8501e-14	7.8996e-15	0.52088	0.74818	hypo
chr1	2559899	2559995	2.3342e-33	0.564028	10	3.6859e-14	6.1071e-40	0.72936	0.16533	hyper
chr1	2542565	2542783	6.2237e-44	0.584786	14	3.1974e-14	1.6283e-50	0.75113	0.16634	hyper
chr1	2560811	2561081	4.0092e-18	0.520834	10	4.4964e-14	1.0489e-24	0.68003	0.1592	hyper
chr1	2508995	2510470	2.8701e-22	0.252443	45	4.4409e-14	7.5091e-29	0.59398	0.34154	hyper
chr1	2740762	2741028	5.8247e-10	0.318485	10	4.7407e-14	1.5239e-16	0.52621	0.20772	hyper
chr1	2703233	2703394	0.0002977	0.25338	12	4.3854e-14	7.7887e-11	0.39653	0.14315	hyper
chr1	2478841	2479199	8.8307e-07	-0.236104	10	4.563e-14	2.3104e-13	0.10052	0.33663	hypo
chr1	2705711	2706057	1.2461e-54	0.485115	24	4.6518e-14	3.2602e-61	0.58484	0.099721	hyper
chr1	2706075	2706810	2.3076e-297	0.685621	76	0	6.0374e-304	0.7558	0.070175	hyper
chr1	2706811	2706931	4.7152e-26	0.473754	10	3.9857e-14	1.2337e-32	0.8163	0.34255	hyper
chr1	2811043	2811660	5.2585e-33	-0.398894	29	3.7637e-14	1.3758e-39	0.41723	0.81612	hypo
chr1	2838686	2838930	4.5426e-16	-0.259674	16	4.4409e-14	1.1885e-22	0.32929	0.58896	hypo
chr1	2884998	2885283	7.1684e-27	0.271656	20	4.0301e-14	1.8755e-33	0.81238	0.54072	hyper
chr1	2928905	2929019	2.5785e-06	0.290274	10	4.7518e-14	6.7462e-13	0.58305	0.29277	hyper
chr1	2985209	2985649	3.9558e-28	0.229009	33	3.7526e-14	1.035e-34	0.23896	0.0099489	hyper
chr1	2455225	2455672	1.5424e-14	0.227155	16	4.2633e-14	4.0354e-21	0.66416	0.43701	hyper
chr1	2461524	2461933	2.795e-101	0.295394	60	0	7.3125e-108	0.31117	0.015774	hyper
chr1	2804599	2805008	1.0883e-10	0.349634	10	4.6407e-14	2.8473e-17	0.47043	0.12079	hyper
chr1	2983949	2984869	1.4831e-129	0.491546	68	0	3.8802e-136	0.59581	0.10426	hyper
chr1	3071819	3072326	3.9302e-55	0.434468	29	5.2292e-14	1.0283e-61	0.71545	0.28098	hyper
chr1	2987335	2987922	8.383e-149	0.628589	46	2.3981e-14	2.1933e-155	0.71407	0.085478	hyper
chr1	2987930	2988204	4.2114e-22	0.355621	12	4.6962e-14	1.1018e-28	0.80314	0.44752	hyper
chr1	2989176	2989683	1.73e-29	0.308541	18	4.4076e-14	4.5262e-36	0.74869	0.44015	hyper
chr1	2989743	2990334	1.452e-139	0.538736	52	2.82e-14	3.7988e-146	0.59605	0.057311	hyper
chr1	3123788	3123979	2.0665e-16	0.380001	10	4.5741e-14	5.4066e-23	0.79698	0.41698	hyper
chr1	3090216	3090461	3.8467e-21	0.403005	10	4.1633e-14	1.0064e-27	0.77487	0.37187	hyper
chr1	3091338	3091718	3.3366e-25	0.374683	17	4.7184e-14	8.7296e-32	0.73226	0.35757	hyper
chr1	3098462	3098965	4.134e-25	0.388829	17	4.0523e-14	1.0816e-31	0.71157	0.32274	hyper
chr1	3099970	3100598	3.0045e-63	0.470211	29	4.2633e-14	7.8607e-70	0.68561	0.2154	hyper
chr1	3100602	3101018	2.0896e-09	0.288982	13	4.0412e-14	5.4671e-16	0.82891	0.53992	hyper
chr1	3105322	3105721	0.00020261	0.24271	10	4.019e-14	5.3008e-11	0.79829	0.55558	hyper
chr1	3164029	3164642	2.0129e-160	0.59344	51	5.651e-14	5.2665e-167	0.68256	0.089123	hyper
chr1	3164764	3165324	4.3232e-22	0.322652	16	4.5519e-14	1.1311e-28	0.77416	0.4515	hyper
chr1	3113134	3113552	7.0593e-09	0.266754	10	4.3299e-14	1.8469e-15	0.73086	0.4641	hyper
chr1	3229659	3230028	1.5219e-25	0.287008	26	4.5075e-14	3.9819e-32	0.43378	0.14678	hyper
chr1	3231007	3231420	3.791e-07	-0.395152	10	4.4076e-14	9.9186e-14	0.45134	0.84649	hypo
chr1	2995569	2995690	9.9418e-16	0.239824	10	4.4742e-14	2.6011e-22	0.82648	0.58666	hyper
chr1	3339832	3340067	9.6595e-40	0.432933	11	4.885e-14	2.5272e-46	0.85153	0.4186	hyper
chr1	3340085	3340359	3.8806e-14	0.238155	12	4.1966e-14	1.0153e-20	0.89828	0.66012	hyper
chr1	3309830	3310383	7.8831e-105	0.501646	43	6.8057e-14	2.0625e-111	0.55191	0.050268	hyper
chr1	3240054	3240246	5.3542e-14	0.269078	12	4.7629e-14	1.4008e-20	0.7315	0.46243	hyper
chr1	3382433	3382651	6.3974e-19	-0.398059	10	4.5852e-14	1.6738e-25	0.2431	0.64116	hypo
chr1	3132141	3132458	9.2587e-27	0.341774	20	4.996e-14	2.4224e-33	0.83607	0.4943	hyper
chr1	3134481	3134683	0.010898	0.232149	10	7.605e-14	2.8513e-09	0.66368	0.43153	hyper
chr1	3384902	3385052	1.8374e-10	-0.247016	12	4.1411e-14	4.8073e-17	0.61571	0.86272	hypo
chr1	3200533	3200786	0.000254	0.216801	15	9.9809e-14	6.6454e-11	0.41368	0.19688	hyper
chr1	3528585	3528750	0.015346	0.212392	10	7.8312e-12	4.015e-09	0.29221	0.079818	hyper
chr1	3530099	3530586	6.1246e-06	-0.297821	10	3.203e-13	1.6024e-12	0.47936	0.77718	hypo
chr1	3446811	3447078	1.007e-09	-0.377031	12	4.1633e-14	2.6347e-16	0.50886	0.88589	hypo
chr1	3433174	3433829	3.9227e-21	-0.317946	25	4.6185e-14	1.0263e-27	0.40032	0.71827	hypo
chr1	3574864	3575149	2.3511e-11	0.348413	12	4.4187e-14	6.1511e-18	0.61811	0.2697	hyper
chr1	3594915	3595245	2.7135e-15	0.358935	14	4.0745e-14	7.0993e-22	0.55874	0.19981	hyper
chr1	3595668	3595885	5.2841e-23	0.27946	10	4.3632e-14	1.3825e-29	0.83643	0.55697	hyper
chr1	3600298	3600741	1.6267e-12	0.425556	10	4.0967e-14	4.2561e-19	0.84495	0.4194	hyper
chr1	3605809	3606305	0.00059291	0.224321	10	1.2441e-11	1.5512e-10	0.64384	0.41952	hyper
chr1	3585478	3585844	1.9241e-33	0.395369	20	4.3854e-14	5.034e-40	0.77537	0.38	hyper
chr1	3643928	3644186	1.0379e-15	0.414928	10	4.1189e-14	2.7156e-22	0.54127	0.12634	hyper
chr1	3663724	3664166	2.4283e-51	0.572089	17	5.2069e-14	6.3532e-58	0.57962	0.0075312	hyper
chr1	3281166	3281516	3.1202e-09	0.285842	18	4.3854e-14	8.1634e-16	0.44923	0.16339	hyper
chr1	3282264	3282513	9.7589e-05	0.247809	14	4.341e-14	2.5532e-11	0.48818	0.24037	hyper
chr1	3623985	3624554	3.1667e-110	0.580208	35	4.9183e-14	8.2851e-117	0.83243	0.25222	hyper
chr1	3625311	3626048	1.1571e-45	0.503266	21	4.563e-14	3.0272e-52	0.72078	0.21752	hyper
chr1	3692036	3692316	9.9235e-08	0.313295	10	4.4742e-14	2.5963e-14	0.53812	0.22482	hyper
chr1	3689453	3689852	3.1732e-25	0.363977	25	4.0634e-14	8.302e-32	0.56376	0.19978	hyper
chr1	3797310	3798240	8.4913e-40	-0.375287	19	3.8081e-14	2.2216e-46	0.28713	0.66242	hypo
chr1	3799949	3800390	1.5697e-12	-0.297583	10	4.6629e-14	4.1069e-19	0.67013	0.96772	hypo
chr1	3802809	3803570	1.1109e-22	-0.256648	19	4.13e-14	2.9065e-29	0.71255	0.9692	hypo
chr1	3632992	3633764	6.007e-09	-0.266378	16	1.6098e-13	1.5716e-15	0.55525	0.82162	hypo
chr1	3634580	3634918	1.816e-24	0.411131	16	4.0301e-14	4.7512e-31	0.59941	0.18828	hyper
chr1	3806540	3808445	5.8863e-20	-0.223734	55	0	1.5401e-26	0.62863	0.85237	hypo
chr1	3838480	3838914	7.7665e-11	-0.333672	10	4.4076e-14	2.032e-17	0.51869	0.85236	hypo
chr1	3841079	3841665	1.2043e-08	0.245433	10	4.341e-14	3.1509e-15	0.78971	0.54428	hyper
chr1	4029072	4029407	0.00044561	0.246582	10	4.0301e-14	1.1659e-10	0.80433	0.55775	hyper
chr1	4041532	4042051	0.0036453	0.204194	10	1.4314e-11	9.5372e-10	0.72998	0.52579	hyper
chr1	3827909	3828302	1.0221e-11	0.238763	10	3.697e-14	2.6743e-18	0.88869	0.64992	hyper
chr1	4132903	4133470	1.9386e-07	0.206523	10	4.4187e-14	5.0719e-14	0.78163	0.5751	hyper
chr1	4197514	4198371	8.4859e-17	0.301192	13	4.9849e-14	2.2202e-23	0.80385	0.50266	hyper
chr1	4200474	4200591	3.7276e-16	0.392592	10	4.1522e-14	9.7526e-23	0.74704	0.35445	hyper
chr1	3612387	3612650	1.8505e-12	0.298482	15	4.4631e-14	4.8416e-19	0.66773	0.36925	hyper
chr1	3616215	3616876	2.607e-37	0.228384	25	5.6399e-14	6.8206e-44	0.86422	0.63584	hyper
chr1	3619221	3619820	1.4287e-11	-0.267671	24	4.2299e-14	3.7378e-18	0.60704	0.87471	hypo
chr1	4210292	4210732	2.7814e-26	0.345388	10	4.6296e-14	7.2771e-33	0.87599	0.5306	hyper
chr1	3818009	3818199	3.2695e-05	0.308966	10	6.195e-14	8.5542e-12	0.56486	0.25589	hyper
chr1	3819497	3820550	3.5593e-25	-0.403123	22	3.4417e-14	9.3123e-32	0.37998	0.7831	hypo
chr1	3820557	3821149	3.4214e-06	-0.22517	17	4.6185e-14	8.9516e-13	0.63589	0.86106	hypo
chr1	3822396	3822966	7.2851e-13	-0.324738	17	3.8303e-14	1.906e-19	0.51537	0.84011	hypo
chr1	4236845	4237631	6.846e-14	-0.34055	10	4.5852e-14	1.7911e-20	0.52412	0.86467	hypo
chr1	4237825	4238106	0.036256	-0.202109	10	4.2026e-12	9.4856e-09	0.72979	0.9319	hypo
chr1	4232043	4232443	2.1199e-15	0.284533	12	4.9627e-14	5.5463e-22	0.85631	0.57178	hyper
chr1	4233327	4233600	4.4405e-15	-0.399666	10	4.5852e-14	1.1618e-21	0.14006	0.53973	hypo
chr1	3646963	3647304	1.1187e-08	0.359191	10	4.5297e-14	2.9268e-15	0.46368	0.10449	hyper
chr1	3649401	3649596	2.0353e-64	0.615657	20	3.7748e-14	5.3249e-71	0.84602	0.23037	hyper
chr1	3663072	3663339	1.012e-42	0.439763	22	3.2419e-14	2.6476e-49	0.83864	0.39888	hyper
chr1	4273418	4274012	2.4052e-50	0.293134	19	4.2855e-14	6.2928e-57	0.914	0.62086	hyper
chr1	4118674	4119018	0.010799	-0.204928	10	1.6431e-08	2.8254e-09	0.44309	0.64802	hypo
chr1	4277457	4278307	7.9254e-37	-0.502314	18	4.4742e-14	2.0735e-43	0.31911	0.82142	hypo
chr1	4368123	4368486	2.4584e-11	-0.342326	13	4.4298e-14	6.432e-18	0.5417	0.88403	hypo
chr1	4379439	4380151	8.1019e-15	0.205344	10	4.13e-14	2.1197e-21	0.89538	0.69004	hyper
chr1	4464945	4465418	6.9083e-25	0.236639	12	4.0079e-14	1.8074e-31	0.92393	0.68729	hyper
chr1	4504803	4505568	0.012547	-0.238458	12	1.1979e-08	3.2826e-09	0.61186	0.85031	hypo
chr1	4508053	4508477	8.065e-18	0.288585	10	3.9302e-14	2.1101e-24	0.87785	0.58926	hyper
chr1	4506681	4507548	3.6139e-10	-0.204129	13	2.6698e-12	9.4552e-17	0.36632	0.57045	hypo
chr1	4388589	4389044	8.7695e-16	-0.455365	10	3.7192e-14	2.2944e-22	0.33304	0.7884	hypo
chr1	4554721	4555321	5.9702e-11	0.296114	12	4.2855e-14	1.562e-17	0.79852	0.50241	hyper
chr1	4555953	4556255	7.6852e-11	-0.240818	10	4.3743e-14	2.0107e-17	0.22852	0.46933	hypo
chr1	4621347	4621541	6.365e-21	0.461475	10	4.0412e-14	1.6653e-27	0.82188	0.3604	hyper
chr1	4645292	4646085	6.2461e-37	0.425884	23	4.6962e-14	1.6342e-43	0.65097	0.22509	hyper
chr1	4744849	4745696	1.0711e-08	0.224497	10	4.3521e-14	2.8024e-15	0.88282	0.65832	hyper
chr1	4697808	4698669	3.1854e-98	0.401264	39	5.8509e-14	8.334e-105	0.82439	0.42313	hyper
chr1	4713281	4714203	4.1898e-114	0.541795	45	3.0309e-14	1.0962e-120	0.63465	0.092859	hyper
chr1	3567197	3568421	0	0.608306	103	0	0	0.68013	0.071823	hyper
chr1	3569291	3570315	8.2279e-63	0.363595	54	0	2.1527e-69	0.46825	0.10465	hyper
chr1	4805289	4805923	2.8572e-12	0.215427	10	4.2299e-14	7.4754e-19	0.84725	0.63182	hyper
chr1	4856320	4857252	1.1981e-12	-0.375968	13	4.4409e-14	3.1345e-19	0.32883	0.7048	hypo
chr1	4897742	4898137	1.4634e-06	-0.223256	10	5.7288e-14	3.8288e-13	0.27203	0.49529	hypo
chr1	4770934	4771813	2.8219e-147	0.646446	44	5.7732e-14	7.3829e-154	0.7016	0.05515	hyper
chr1	4786584	4786947	1.604e-11	0.212146	10	4.0412e-14	4.1966e-18	0.91723	0.70508	hyper
chr1	4789531	4790148	1.6426e-12	0.212654	12	4.5408e-14	4.2975e-19	0.84487	0.63222	hyper
chr1	5285889	5286347	4.4869e-07	0.315068	10	4.2411e-14	1.1739e-13	0.54188	0.22681	hyper
chr1	5327369	5328047	5.5129e-05	0.244087	10	4.0967e-13	1.4423e-11	0.47128	0.22719	hyper
chr1	5448871	5449583	2.7728e-14	-0.424128	12	4.0967e-14	7.2546e-21	0.4364	0.86053	hypo
chr1	5484946	5485611	1.2521e-19	0.363299	17	4.4631e-14	3.276e-26	0.75319	0.38989	hyper
chr1	5758023	5758603	6.4158e-06	0.202497	10	4.0745e-14	1.6786e-12	0.80529	0.6028	hyper
chr1	5677449	5677751	1.3035e-14	-0.360125	10	4.4076e-14	3.4103e-21	0.264	0.62412	hypo
chr1	5712320	5713085	2.6806e-23	0.364365	18	4.9183e-14	7.0134e-30	0.55899	0.19462	hyper
chr1	5819332	5819788	0.0078173	-0.233462	10	1.7375e-07	2.0453e-09	0.54308	0.77654	hypo
chr1	5802286	5802978	3.3444e-05	-0.210981	16	1.1165e-09	8.75e-12	0.61409	0.82507	hypo
chr1	5806748	5807296	0.011786	-0.214317	12	9.1684e-09	3.0837e-09	0.51017	0.72449	hypo
chr1	5824377	5824887	2.0814e-11	0.388141	10	4.4187e-14	5.4457e-18	0.73614	0.348	hyper
chr1	5777549	5778089	1.34e-16	0.351775	15	3.9413e-14	3.5059e-23	0.52893	0.17715	hyper
chr1	5890867	5891272	1.2113e-11	0.391857	10	4.0412e-14	3.1692e-18	0.60347	0.21161	hyper
chr1	5896559	5897555	2.8399e-11	-0.22192	26	4.1633e-14	7.4302e-18	0.3024	0.52432	hypo
chr1	5907470	5907585	3.1179e-25	0.463968	10	3.7303e-14	8.1574e-32	0.55927	0.095304	hyper
chr1	6035470	6036093	1.0414e-16	-0.282211	19	4.4853e-14	2.7246e-23	0.58802	0.87023	hypo
chr1	5942977	5943253	0.00047114	0.256531	10	4.341e-14	1.2327e-10	0.76021	0.50368	hyper
chr1	6118644	6118997	1.5926e-44	0.394321	14	3.0531e-14	4.1669e-51	0.87261	0.47829	hyper
chr1	6085348	6086035	1.1751e-15	-0.203788	25	4.1411e-14	3.0745e-22	0.39224	0.59603	hypo
chr1	6187691	6188195	2.8042e-46	0.392719	17	4.6962e-14	7.3366e-53	0.8362	0.44348	hyper
chr1	6238705	6239174	1.4731e-06	0.279105	12	4.6074e-14	3.854e-13	0.77211	0.49301	hyper
chr1	6239237	6239437	1.5114e-64	0.565686	20	5.5844e-14	3.9543e-71	0.59874	0.033049	hyper
chr1	6221553	6222018	1.0853e-19	0.32308	19	3.8303e-14	2.8396e-26	0.53792	0.21484	hyper
chr1	6269395	6269635	1.2048e-75	0.493068	27	5.5067e-14	3.1521e-82	0.51676	0.023693	hyper
chr1	6208621	6209109	3.9359e-57	0.483429	32	3.6415e-14	1.0298e-63	0.54757	0.064138	hyper
chr1	6240717	6241120	1.5294e-31	0.315125	22	5.0737e-14	4.0013e-38	0.36547	0.050341	hyper
chr1	6241435	6241820	4.1775e-09	0.327309	10	4.341e-14	1.093e-15	0.43961	0.1123	hyper
chr1	6302895	6303793	2.1725e-32	0.403932	23	3.9524e-14	5.684e-39	0.65807	0.25414	hyper
chr1	6306269	6306620	8.292e-32	0.433985	24	3.8969e-14	2.1695e-38	0.56142	0.12744	hyper
chr1	6309101	6309220	5.3869e-32	0.521238	10	3.908e-14	1.4094e-38	0.60078	0.079544	hyper
chr1	6304198	6304781	7.7819e-45	0.459578	22	4.2188e-14	2.036e-51	0.53907	0.079487	hyper
chr1	6305509	6305793	1.9197e-31	0.489095	17	3.9524e-14	5.0226e-38	0.5641	0.075001	hyper
chr1	6296325	6296656	7.7641e-27	0.376429	23	4.5741e-14	2.0313e-33	0.71308	0.33665	hyper
chr1	6309915	6310285	1.0861e-64	0.403229	37	4.2633e-14	2.8417e-71	0.48399	0.080758	hyper
chr1	6299171	6301996	5.7857e-85	0.433461	57	0	1.5137e-91	0.67568	0.24222	hyper
chr1	6355119	6355383	0.00010131	-0.264197	10	4.5741e-14	2.6506e-11	0.63133	0.89553	hypo
chr1	6321552	6321807	5.2868e-29	0.448608	15	4.0079e-14	1.3832e-35	0.5565	0.10789	hyper
chr1	4716923	4719543	3.3018e-167	0.541176	57	0	8.6387e-174	0.74291	0.20174	hyper
chr1	6480210	6480836	1.859e-78	0.365389	46	3.2196e-14	4.8636e-85	0.40951	0.04412	hyper
chr1	6500183	6500425	6.417e-12	0.300826	10	4.3077e-14	1.6789e-18	0.3633	0.062472	hyper
chr1	6478751	6479554	1.1697e-221	0.545801	76	0	3.0604e-228	0.6488	0.10299	hyper
chr1	6545084	6545242	1.6014e-32	0.53863	12	4.5075e-14	4.1898e-39	0.61061	0.071982	hyper
chr1	6525996	6526346	1.9066e-17	0.220646	21	4.2188e-14	4.9882e-24	0.23459	0.013941	hyper
chr1	6526369	6526524	1.8657e-19	0.420936	10	4.7407e-14	4.8812e-26	0.71152	0.29058	hyper
chr1	6556445	6556873	3.7101e-15	0.343819	16	5.0071e-14	9.7069e-22	0.67508	0.33126	hyper
chr1	6651322	6651593	1.4056e-05	0.269296	10	2.7451e-07	3.6775e-12	0.40461	0.13532	hyper
chr1	6639621	6639762	0.00020284	0.25118	12	4.3077e-14	5.3069e-11	0.56015	0.30897	hyper
chr1	6484006	6485434	2.6406e-211	0.459875	100	0	6.9087e-218	0.53063	0.07075	hyper
chr1	6569806	6570129	2.5021e-08	0.34725	10	4.4187e-14	6.5464e-15	0.72956	0.38231	hyper
chr1	6647447	6647750	5.5781e-13	0.399054	10	4.563e-14	1.4594e-19	0.53027	0.13121	hyper
chr1	6264769	6265778	4.2441e-55	0.372141	47	4.8406e-14	1.1104e-61	0.59094	0.2188	hyper
chr1	6265789	6266764	5.558e-272	0.556101	95	0	1.4541e-278	0.59956	0.043463	hyper
chr1	6266852	6267485	8.1246e-20	0.372646	15	4.7296e-14	2.1257e-26	0.70243	0.32978	hyper
chr1	6268661	6269031	1.1042e-127	0.599675	39	4.774e-14	2.889e-134	0.64618	0.046503	hyper
chr1	6978570	6979450	2.4728e-18	-0.33808	20	4.3965e-14	6.4697e-25	0.51525	0.85333	hypo
chr1	7023499	7023864	1.248e-36	0.474883	19	4.9405e-14	3.2652e-43	0.55759	0.082703	hyper
chr1	7022001	7022307	4.3673e-67	0.578142	23	3.2641e-14	1.1426e-73	0.65328	0.075135	hyper
chr1	7028082	7029010	1.3778e-29	-0.290311	31	4.9738e-14	3.6047e-36	0.3111	0.60142	hypo
chr1	6500955	6501080	1.289e-59	0.44604	21	4.7184e-14	3.3724e-66	0.5035	0.057455	hyper
chr1	6507174	6508077	5.7067e-126	0.245725	65	0	1.4931e-132	0.26087	0.015142	hyper
chr1	6508111	6508889	1.2701e-142	0.428697	64	0	3.3229e-149	0.47037	0.041672	hyper
chr1	6508896	6509357	1.8944e-12	0.270245	16	4.6185e-14	4.9562e-19	0.36102	0.090776	hyper
chr1	7129987	7130360	3.3544e-52	0.511787	24	4.452e-14	8.7762e-59	0.66602	0.15423	hyper
chr1	7209676	7210089	1.1838e-30	0.304722	20	3.6304e-14	3.0972e-37	0.76438	0.45966	hyper
chr1	7238006	7238998	1.1135e-07	0.219352	12	4.6185e-14	2.9134e-14	0.82797	0.60862	hyper
chr1	7259153	7259529	8.5819e-22	0.202655	15	4.5186e-14	2.2453e-28	0.86406	0.66141	hyper
chr1	7311114	7311463	8.3863e-24	0.405456	12	4.6407e-14	2.1941e-30	0.75403	0.34858	hyper
chr1	7307865	7308372	7.6401e-10	0.337557	15	4.4187e-14	1.9989e-16	0.6301	0.29254	hyper
chr1	7339494	7339720	4.6254e-14	0.220903	10	3.9857e-14	1.2102e-20	0.82655	0.60565	hyper
chr1	7177650	7178138	0.021506	0.240309	10	2.4614e-13	5.6266e-09	0.70912	0.46881	hyper
chr1	7434026	7434364	1.0821e-14	0.42347	10	4.2188e-14	2.8312e-21	0.64305	0.21958	hyper
chr1	6659444	6659692	6.3108e-06	-0.270381	10	4.4964e-14	1.6511e-12	0.435	0.70538	hypo
chr1	6660162	6660561	0.026833	-0.230333	10	4.1922e-13	7.0203e-09	0.27968	0.51002	hypo
chr1	6664085	6664268	0.0095403	-0.272212	12	1.4844e-13	2.4961e-09	0.43082	0.70303	hypo
chr1	7487827	7488243	0.0030165	0.216058	10	3.9944e-08	7.8921e-10	0.68523	0.46917	hyper
chr1	7705676	7705915	2.0516e-05	0.238405	10	4.0634e-14	5.3677e-12	0.80074	0.56233	hyper
chr1	6514040	6514565	1.3076e-83	0.443634	44	3.1419e-14	3.4212e-90	0.6127	0.16907	hyper
chr1	6514576	6515996	0	0.605425	171	0	0	0.66861	0.063184	hyper
chr1	6516027	6516424	3.7853e-23	0.334493	19	3.9191e-14	9.9035e-30	0.66085	0.32635	hyper
chr1	7640665	7641079	0.033496	-0.207405	10	6.0623e-06	8.7635e-09	0.68696	0.89436	hypo
chr1	7763337	7763827	5.7302e-09	0.282817	16	4.1966e-14	1.4992e-15	0.75013	0.46731	hyper
chr1	7763832	7764015	4.9444e-51	0.61912	15	5.7176e-14	1.2936e-57	0.69034	0.071222	hyper
chr1	7765339	7765891	7.7745e-75	0.510881	28	4.6518e-14	2.0341e-81	0.5781	0.067218	hyper
chr1	7594307	7594627	1.768e-09	0.380733	10	4.5186e-14	4.6257e-16	0.70896	0.32823	hyper
chr1	7843399	7843606	4.6473e-21	0.424217	15	4.2633e-14	1.2159e-27	0.50438	0.080166	hyper
chr1	7692285	7692556	6.3301e-31	0.486025	15	4.5075e-14	1.6562e-37	0.56313	0.077106	hyper
chr1	7916466	7916713	8.2024e-12	-0.373104	10	4.6407e-14	2.146e-18	0.48906	0.86216	hypo
chr1	7962673	7962867	0.0003058	0.258412	12	3.9968e-14	8.0007e-11	0.35894	0.10052	hyper
chr1	7945515	7946329	1.0001e-32	0.386856	16	5.0737e-14	2.6167e-39	0.79057	0.40371	hyper
chr1	8130516	8130813	1.1731e-06	0.225104	10	4.4187e-14	3.0691e-13	0.83975	0.61464	hyper
chr1	8085192	8085914	1.8381e-109	0.513916	42	1.843e-14	4.809e-116	0.55961	0.045697	hyper
chr1	8197583	8198118	2.013e-11	0.330494	10	4.2633e-14	5.2667e-18	0.80682	0.47633	hyper
chr1	8181066	8181635	1.3666e-35	0.527964	15	4.1633e-14	3.5756e-42	0.6854	0.15743	hyper
chr1	8214799	8214978	6.4289e-25	0.517375	10	4.774e-14	1.682e-31	0.77462	0.25724	hyper
chr1	8086336	8086506	3.8995e-16	0.219048	19	4.4742e-14	1.0202e-22	0.22301	0.0039574	hyper
chr1	8086508	8086984	1.6378e-96	0.513559	45	7.3941e-14	4.2849e-103	0.60684	0.093282	hyper
chr1	8277536	8277817	2.9934e-64	0.538892	23	4.4631e-14	7.8316e-71	0.57545	0.036559	hyper
chr1	8342061	8342515	1.2718e-07	0.362655	10	4.3077e-14	3.3276e-14	0.66892	0.30627	hyper
chr1	8585425	8586085	8.6774e-10	-0.352441	10	4.7629e-14	2.2703e-16	0.11958	0.47202	hypo
chr1	8257659	8258346	1.2492e-18	-0.30171	19	4.6962e-14	3.2684e-25	0.57065	0.87236	hypo
chr1	8272037	8272423	4.4373e-17	0.324561	19	4.2077e-14	1.1609e-23	0.45172	0.12716	hyper
chr1	8374580	8375122	1.2543e-09	0.28155	13	4.4298e-14	3.2816e-16	0.64758	0.36603	hyper
chr1	8377843	8378022	4.1555e-24	0.420243	17	4.5963e-14	1.0872e-30	0.55024	0.12999	hyper
chr1	8378026	8378254	1.1518e-23	0.207127	29	3.7859e-14	3.0136e-30	0.21436	0.0072376	hyper
chr1	8378262	8378948	2.7227e-62	0.372725	43	3.5305e-14	7.1235e-69	0.45058	0.07785	hyper
chr1	9046865	9047243	7.6384e-06	0.33859	10	4.6518e-14	1.9984e-12	0.72905	0.39046	hyper
chr1	7729905	7730117	9.7034e-13	0.41274	10	3.9857e-14	2.5387e-19	0.60492	0.19218	hyper
chr1	9070983	9071875	3.1045e-06	0.250334	13	4.3854e-14	8.1223e-13	0.78088	0.53055	hyper
chr1	9352195	9352521	5.8722e-30	0.389408	20	3.4639e-14	1.5363e-36	0.76819	0.37878	hyper
chr1	8936660	8937302	8.29e-31	0.306181	31	4.8184e-14	2.1689e-37	0.43315	0.12697	hyper
chr1	9188422	9188837	5.833e-35	0.375699	32	5.2514e-14	1.5261e-41	0.54429	0.16859	hyper
chr1	9258518	9258645	7.4833e-25	0.351388	10	4.5297e-14	1.9579e-31	0.8282	0.47681	hyper
chr1	9258658	9259066	2.8367e-47	0.443523	27	4.1744e-14	7.4218e-54	0.5002	0.056678	hyper
chr1	9533199	9533506	6.1217e-09	0.207298	10	4.0745e-14	1.6016e-15	0.89544	0.68814	hyper
chr1	9327157	9327476	0.016448	0.207991	18	8.919e-09	4.3032e-09	0.36575	0.15776	hyper
chr1	9330153	9330597	0.0002169	0.220725	10	4.4298e-14	5.6748e-11	0.94068	0.71996	hyper
chr1	9712978	9713749	4.0672e-44	0.379628	28	5.2069e-14	1.0641e-50	0.62717	0.24754	hyper
chr1	9714279	9714810	1.3223e-06	0.243503	16	6.4758e-11	3.4596e-13	0.35934	0.11583	hyper
chr1	9747240	9748015	3.641e-11	0.201287	33	4.7962e-14	9.5261e-18	0.24718	0.045894	hyper
chr1	9788701	9789111	2.5793e-16	0.489781	12	4.452e-14	6.7484e-23	0.79312	0.30334	hyper
chr1	9242594	9242644	1.0466e-23	0.423343	10	5.1292e-14	2.7382e-30	0.45612	0.032779	hyper
chr1	9243291	9243826	6.8226e-44	0.50695	18	5.4734e-14	1.785e-50	0.85033	0.34338	hyper
chr1	9907981	9908332	7.2684e-05	0.316114	10	1.1358e-13	1.9017e-11	0.70549	0.38938	hyper
chr1	9884338	9884873	1.9825e-65	0.400817	44	5.6954e-14	5.1868e-72	0.46906	0.068242	hyper
chr1	10056828	10057447	4.8419e-10	0.331793	17	4.6629e-14	1.2668e-16	0.47717	0.14538	hyper
chr1	10057996	10058191	7.2359e-69	0.620119	22	3.2863e-14	1.8931e-75	0.68898	0.068864	hyper
chr1	10271188	10271542	2.7946e-37	0.370581	25	3.2196e-14	7.3115e-44	0.44088	0.070301	hyper
chr1	10511446	10511674	2.6122e-32	0.539405	10	4.3743e-14	6.8344e-39	0.85505	0.31564	hyper
chr1	10556967	10557634	6.7314e-15	-0.458043	10	4.6074e-14	1.7611e-21	0.41952	0.87756	hypo
chr1	10589999	10590674	5.0392e-23	0.284096	18	4.2299e-14	1.3184e-29	0.79206	0.50796	hyper
chr1	10531702	10532060	6.8241e-15	0.361741	12	4.0412e-14	1.7854e-21	0.7494	0.38766	hyper
chr1	10730859	10731538	2.4081e-16	0.239162	21	3.8414e-14	6.3005e-23	0.80226	0.56309	hyper
chr1	10742264	10742525	2.4213e-19	0.289691	10	4.7629e-14	6.3348e-26	0.89012	0.60043	hyper
chr1	10745249	10745669	0.00011046	0.255121	10	4.674e-14	2.8901e-11	0.79673	0.54161	hyper
chr1	10924146	10924583	1.5972e-06	0.323005	10	4.2299e-14	4.1787e-13	0.68257	0.35957	hyper
chr1	10895397	10896365	4.6125e-45	0.525303	21	3.6193e-14	1.2068e-51	0.6976	0.1723	hyper
chr1	10926301	10926995	6.2006e-24	0.398154	16	4.7962e-14	1.6223e-30	0.47811	0.07996	hyper
chr1	10950201	10950800	5.4159e-07	0.26899	17	4.6074e-14	1.417e-13	0.71945	0.45046	hyper
chr1	10976969	10977553	3.2162e-28	-0.516533	13	4.5186e-14	8.4146e-35	0.34096	0.85749	hypo
chr1	10853894	10854011	3.5215e-22	0.286318	16	4.774e-14	9.2134e-29	0.29388	0.0075656	hyper
chr1	10854303	10854569	9.361e-36	0.28373	23	4.3743e-14	2.4491e-42	0.30483	0.021097	hyper
chr1	11040203	11040802	5.7176e-51	0.388358	20	3.9524e-14	1.4959e-57	0.85498	0.46663	hyper
chr1	10776360	10776660	1.7457e-12	0.384519	10	4.6074e-14	4.5673e-19	0.49288	0.10836	hyper
chr1	11332596	11332869	0.0035537	0.239677	10	6.3895e-10	9.2977e-10	0.46836	0.22868	hyper
chr1	11323249	11323371	6.9201e-20	0.243717	10	4.6851e-14	1.8105e-26	0.83832	0.59461	hyper
chr1	10997384	10997805	1.7094e-06	0.346716	10	4.6407e-14	4.4723e-13	0.41686	0.070142	hyper
chr1	11410161	11410816	1.8683e-08	0.231151	20	9.1404e-09	4.888e-15	0.37076	0.13961	hyper
chr1	11399568	11400556	7.5088e-11	0.254662	20	4.3188e-14	1.9646e-17	0.37201	0.11735	hyper
chr1	11518949	11519582	9.0913e-22	0.279038	18	4.6185e-14	2.3786e-28	0.82079	0.54176	hyper
chr1	11546072	11546640	2.3009e-09	0.41123	10	4.6518e-14	6.02e-16	0.7267	0.31547	hyper
chr1	11112671	11113360	9.9608e-37	0.393677	24	3.7748e-14	2.6061e-43	0.73341	0.33973	hyper
chr1	11610568	11611060	0.023726	0.218747	14	6.1284e-14	6.2075e-09	0.38532	0.16657	hyper
chr1	11654427	11654624	1.13e-12	0.417445	10	4.3077e-14	2.9564e-19	0.57354	0.1561	hyper
chr1	11695907	11696093	2.8452e-07	0.25028	14	4.019e-14	7.4439e-14	0.53302	0.28274	hyper
chr1	11561221	11561423	7.1482e-20	0.226045	10	4.6185e-14	1.8702e-26	0.94228	0.71624	hyper
chr1	11561471	11561829	7.8636e-160	0.51335	41	3.8636e-14	2.0574e-166	0.8899	0.37655	hyper
chr1	11561854	11562152	6.1919e-74	0.271328	27	3.5971e-14	1.62e-80	0.92921	0.65788	hyper
chr1	11708747	11708992	9.6516e-40	0.460111	22	4.0634e-14	2.5252e-46	0.78189	0.32178	hyper
chr1	11710539	11710684	2.1096e-14	0.213061	13	4.0745e-14	5.5193e-21	0.21939	0.0063254	hyper
chr1	11710698	11710874	6.3478e-29	0.436404	19	4.8184e-14	1.6608e-35	0.58042	0.14402	hyper
chr1	11863068	11864043	5.9715e-48	0.460869	27	4.2855e-14	1.5623e-54	0.6529	0.19203	hyper
chr1	11822102	11822362	9.3772e-64	0.477183	25	4.7629e-14	2.4534e-70	0.51701	0.039823	hyper
chr1	11752061	11752815	1.3629e-152	0.539857	60	0	3.5658e-159	0.62556	0.085705	hyper
chr1	11753534	11754268	9.0902e-11	0.234103	13	4.0523e-14	2.3783e-17	0.89342	0.65932	hyper
chr1	11844914	11845564	2.2338e-47	0.4328	28	4.8184e-14	5.8444e-54	0.54833	0.11553	hyper
chr1	11760759	11761257	1.7582e-52	0.493164	19	4.4187e-14	4.5999e-59	0.79177	0.29861	hyper
chr1	11761696	11761938	2.2912e-20	0.211907	12	4.019e-14	5.9946e-27	0.87815	0.66624	hyper
chr1	11764069	11764484	6.2466e-18	0.227179	13	4.13e-14	1.6343e-24	0.89143	0.66425	hyper
chr1	11765124	11765474	1.913e-10	0.262029	10	4.2522e-14	5.005e-17	0.84697	0.58494	hyper
chr1	11910937	11911540	2.5384e-09	-0.329218	10	2.901e-13	6.6413e-16	0.41133	0.74055	hypo
chr1	11918766	11919287	1.2762e-50	0.374708	32	5.0293e-14	3.339e-57	0.59045	0.21574	hyper
chr1	11539847	11540383	2.1903e-80	0.462077	34	5.3069e-14	5.7305e-87	0.49476	0.032684	hyper
chr1	11540404	11541720	4.0014e-30	0.218854	30	3.7192e-14	1.0469e-36	0.8314	0.61254	hyper
chr1	11750299	11750820	1.534e-11	0.217473	22	4.6962e-14	4.0134e-18	0.26902	0.051546	hyper
chr1	11750856	11750926	2.6517e-21	0.451596	10	4.9849e-14	6.9377e-28	0.48579	0.034198	hyper
chr1	11750945	11751179	5.1061e-15	0.242582	16	4.2633e-14	1.3359e-21	0.26774	0.025158	hyper
chr1	11958151	11959312	2.6676e-78	0.415953	51	1.6986e-14	6.9794e-85	0.69166	0.27571	hyper
chr1	12238294	12238745	0.00098846	-0.207375	17	2.8513e-11	2.5861e-10	0.3577	0.56508	hypo
chr1	11986838	11987295	1.3984e-10	-0.239613	17	4.7073e-14	3.6586e-17	0.46646	0.70607	hypo
chr1	12123488	12123675	5.6835e-47	0.249833	32	5.3513e-14	1.487e-53	0.25639	0.0065531	hyper
chr1	12123698	12124306	1.8111e-66	0.429364	38	4.6629e-14	4.7385e-73	0.60205	0.17268	hyper
chr1	12256560	12257043	1.1849e-14	-0.290458	14	4.5075e-14	3.1001e-21	0.61934	0.9098	hypo
chr1	12477087	12478392	0.00022858	0.219951	17	1.4522e-13	5.9803e-11	0.89087	0.67092	hyper
chr1	12579021	12579402	0.0005281	0.218201	10	4.5075e-14	1.3817e-10	0.95154	0.73334	hyper
chr1	12599989	12600465	1.366e-67	0.37466	24	5.1847e-14	3.5739e-74	0.92432	0.54966	hyper
chr1	12656048	12656506	1.3419e-56	0.535044	20	3.7415e-14	3.5107e-63	0.81242	0.27738	hyper
chr1	12655094	12655294	4.8184e-18	0.383358	15	4.0079e-14	1.2606e-24	0.42179	0.038427	hyper
chr1	13805715	13806211	8.5673e-15	-0.348535	10	3.8525e-14	2.2415e-21	0.1267	0.47524	hypo
chr1	13850234	13851127	0.0050319	0.236332	10	4.7296e-14	1.3165e-09	0.8746	0.63827	hyper
chr1	13870276	13870800	5.0948e-34	0.418125	12	4.1411e-14	1.333e-40	0.91958	0.50146	hyper
chr1	13843772	13844001	1.7451e-28	0.548124	13	4.2299e-14	4.5658e-35	0.65876	0.11063	hyper
chr1	14155366	14155729	1.1434e-09	0.291478	10	4.1078e-14	2.9914e-16	0.69159	0.40011	hyper
chr1	14215021	14215689	1.4634e-07	0.289526	10	4.5408e-14	3.8287e-14	0.72863	0.4391	hyper
chr1	13839024	13839662	8.6582e-33	0.376536	29	4.1078e-14	2.2653e-39	0.49255	0.11602	hyper
chr1	13840651	13841162	2.2317e-06	0.324227	10	4.452e-14	5.8388e-13	0.64407	0.31985	hyper
chr1	14609004	14609533	0.00040686	0.229343	10	2.8417e-11	1.0645e-10	0.69772	0.46838	hyper
chr1	14140060	14140331	1.1748e-12	0.392836	10	4.0634e-14	3.0737e-19	0.82501	0.43217	hyper
chr1	13909521	13911093	5.5931e-214	0.555532	88	0	1.4633e-220	0.65984	0.10431	hyper
chr1	13911122	13911873	6.1344e-09	0.211201	11	4.2299e-14	1.6049e-15	0.82806	0.61686	hyper
chr1	13911883	13912303	6.1801e-18	0.441879	10	3.8747e-14	1.6169e-24	0.72022	0.27834	hyper
chr1	14588006	14588395	2.5804e-10	0.267447	10	4.5186e-14	6.7511e-17	0.86725	0.5998	hyper
chr1	14692760	14693115	5.544e-11	0.36981	10	4.3854e-14	1.4505e-17	0.67418	0.30437	hyper
chr1	14726067	14726580	8.8702e-11	0.286912	10	4.2077e-14	2.3207e-17	0.86833	0.58142	hyper
chr1	14218776	14220307	2.5757e-180	0.523585	76	0	6.739e-187	0.5956	0.072014	hyper
chr1	15162867	15163457	0.028424	0.278473	10	4.674e-14	7.4366e-09	0.70037	0.4219	hyper
chr1	15202353	15203225	3.4937e-09	0.255029	10	4.0856e-14	9.1406e-16	0.74119	0.48616	hyper
chr1	15153021	15153193	4.7358e-40	0.564476	10	3.7748e-14	1.239e-46	0.81333	0.24885	hyper
chr1	15295661	15296322	2.696e-08	-0.253049	10	5.1181e-14	7.0536e-15	0.33128	0.58433	hypo
chr1	15416494	15417326	1.3138e-16	0.362719	22	3.8192e-14	3.4374e-23	0.5907	0.22798	hyper
chr1	15438777	15439152	4.7371e-13	0.370388	12	4.2188e-14	1.2394e-19	0.4727	0.10231	hyper
chr1	15504338	15504536	3.9204e-10	0.285513	13	4.452e-14	1.0257e-16	0.64116	0.35564	hyper
chr1	15513900	15514472	0.00012663	0.209485	10	6.8057e-14	3.313e-11	0.76297	0.55348	hyper
chr1	15573595	15573797	1.8559e-33	0.373659	19	3.2641e-14	4.8557e-40	0.4049	0.031239	hyper
chr1	15598899	15599077	0.0022906	0.252094	10	1.1366e-11	5.9928e-10	0.42779	0.1757	hyper
chr1	15587773	15588009	1.2236e-06	0.207964	12	4.3521e-14	3.2014e-13	0.24333	0.03537	hyper
chr1	15655355	15655783	3.0983e-09	0.268025	10	4.2855e-14	8.1062e-16	0.33051	0.062484	hyper
chr1	15480399	15480731	2.4084e-54	0.246824	38	4.6962e-14	6.3011e-61	0.255	0.0081739	hyper
chr1	15480747	15481419	5.2328e-109	0.55435	40	5.4956e-14	1.3691e-115	0.62142	0.067072	hyper
chr1	15485330	15485867	0.00014459	0.242198	10	4.3632e-14	3.7828e-11	0.83158	0.58938	hyper
chr1	15479811	15480047	6.8428e-11	0.208342	11	4.5297e-14	1.7903e-17	0.2163	0.00796	hyper
chr1	15712727	15713154	2.5205e-09	0.220255	16	6.7835e-14	6.5943e-16	0.40119	0.18093	hyper
chr1	15250263	15252360	8.7015e-128	0.258224	114	0	2.2766e-134	0.2952	0.03698	hyper
chr1	15929419	15930557	2.037e-48	0.278674	64	6.2728e-14	5.3295e-55	0.35799	0.07932	hyper
chr1	16083483	16083859	3.2787e-13	0.28144	10	4.3743e-14	8.5782e-20	0.85884	0.5774	hyper
chr1	16084153	16084795	7.4566e-51	0.566313	16	3.6082e-14	1.9509e-57	0.73993	0.17361	hyper
chr1	15910797	15911702	3.3281e-56	0.204362	73	0	8.7075e-63	0.27583	0.071472	hyper
chr1	16085568	16086262	2.089e-86	0.452654	47	2.2649e-14	5.4656e-93	0.54131	0.088656	hyper
chr1	16087294	16087646	7.4024e-16	0.354891	10	4.6851e-14	1.9367e-22	0.82496	0.47007	hyper
chr1	16159682	16160087	6.475e-67	-0.685033	18	3.3196e-14	1.6941e-73	0.11814	0.80317	hypo
chr1	16339085	16339347	4.7562e-10	0.41255	10	4.0967e-14	1.2444e-16	0.59179	0.17924	hyper
chr1	16353535	16354053	0.00012965	0.285595	14	4.0745e-14	3.392e-11	0.55792	0.27233	hyper
chr1	16375346	16375788	0.042711	0.243362	10	6.8578e-13	1.1175e-08	0.66288	0.41952	hyper
chr1	16359172	16359716	2.0002e-08	0.280287	14	4.6518e-14	5.2332e-15	0.73334	0.45305	hyper
chr1	16400400	16400665	5.2048e-14	0.387009	12	4.6962e-14	1.3617e-20	0.52064	0.13363	hyper
chr1	16162896	16163398	5.2803e-05	-0.203424	22	4.5075e-14	1.3815e-11	0.63823	0.84165	hypo
chr1	16163521	16164122	3.5189e-55	0.293414	50	4.4742e-14	9.2066e-62	0.45025	0.15684	hyper
chr1	16544209	16544446	1.5407e-12	0.388152	10	4.2411e-14	4.0311e-19	0.57381	0.18566	hyper
chr1	16542460	16543891	2.2786e-71	0.408827	55	0	5.9616e-78	0.51562	0.10679	hyper
chr1	16173094	16173540	2.6344e-17	-0.341645	12	4.1078e-14	6.8924e-24	0.24615	0.58779	hypo
chr1	16470323	16470949	6.7867e-16	-0.365432	12	4.2522e-14	1.7756e-22	0.37561	0.74104	hypo
chr1	16480995	16481818	3.5018e-28	0.271055	39	3.7859e-14	9.1618e-35	0.32329	0.052236	hyper
chr1	16482033	16482827	3.4279e-118	0.420585	65	0	8.9684e-125	0.47462	0.054034	hyper
chr1	16747083	16748086	2.9512e-22	-0.350753	16	4.0967e-14	7.7212e-29	0.33269	0.68344	hypo
chr1	16825073	16825184	6.8214e-10	0.29082	10	4.5741e-14	1.7847e-16	0.4289	0.13808	hyper
chr1	16847052	16847645	6.8699e-128	0.579373	39	2.72e-14	1.7974e-134	0.78898	0.20961	hyper
chr1	16847677	16847863	2.8111e-08	0.232602	10	4.0856e-14	7.3547e-15	0.88797	0.65537	hyper
chr1	17002995	17003325	2.7761e-13	-0.383229	10	4.5963e-14	7.2631e-20	0.46437	0.84759	hypo
chr1	17012512	17012645	2.1807e-16	0.293804	19	4.3854e-14	5.7055e-23	0.58372	0.28992	hyper
chr1	16553266	16555164	0	0.67378	107	0	0	0.85832	0.18454	hyper
chr1	17054948	17055482	4.5563e-05	-0.226636	16	4.7407e-14	1.1921e-11	0.59247	0.81911	hypo
chr1	17186111	17186385	8.4092e-60	0.315503	24	5.1403e-14	2.2001e-66	0.91104	0.59553	hyper
chr1	17223324	17223741	1.7532e-10	-0.385418	10	4.3965e-14	4.5869e-17	0.38438	0.7698	hypo
chr1	17085343	17085583	6.1693e-21	0.254384	12	4.4631e-14	1.6141e-27	0.87679	0.62241	hyper
chr1	17085590	17086319	7.3576e-176	0.647939	48	2.9421e-14	1.925e-182	0.78914	0.1412	hyper
chr1	16973695	16974921	1.6376e-297	0.642136	85	0	4.2844e-304	0.80752	0.16538	hyper
chr1	17305364	17305704	3.4861e-07	0.25844	10	4.5963e-14	9.1208e-14	0.74981	0.49137	hyper
chr1	16859091	16859379	5.884e-27	0.311207	13	5.0182e-14	1.5394e-33	0.86615	0.55494	hyper
chr1	16860844	16861519	6.8611e-84	0.340896	50	1.9984e-14	1.7951e-90	0.63149	0.29059	hyper
chr1	16861537	16862161	7.9578e-158	0.509841	47	5.6177e-14	2.082e-164	0.75893	0.24909	hyper
chr1	16862183	16862349	5.4755e-34	0.350256	11	4.5852e-14	1.4326e-40	0.89373	0.54348	hyper
chr1	17287201	17287607	3.6389e-25	0.211054	44	2.3297e-12	9.5204e-32	0.2668	0.055749	hyper
chr1	17198325	17198865	2.9897e-31	0.251937	18	4.563e-14	7.8221e-38	0.90837	0.65644	hyper
chr1	17198877	17199760	4.1907e-117	0.402298	56	0	1.0964e-123	0.64566	0.24336	hyper
chr1	17475702	17476114	3.2615e-130	0.449435	39	7.2164e-14	8.5332e-137	0.88637	0.43694	hyper
chr1	17620448	17620851	8.1246e-08	0.280411	10	4.6074e-14	2.1257e-14	0.75529	0.47488	hyper
chr1	17603148	17603553	0.0001558	0.237621	10	1.4904e-11	4.0761e-11	0.37483	0.13721	hyper
chr1	17682796	17683454	0.0017283	0.250721	13	6.6533e-12	4.5218e-10	0.57151	0.32079	hyper
chr1	17746437	17746655	1.0746e-21	0.341816	20	4.563e-14	2.8116e-28	0.56349	0.22167	hyper
chr1	17445258	17445887	4.484e-78	0.462496	39	6.1617e-14	1.1732e-84	0.52083	0.058334	hyper
chr1	17445890	17446545	1.7968e-60	0.363525	44	3.6748e-14	4.7011e-67	0.4123	0.048778	hyper
chr1	17842629	17843289	0.0021619	0.230886	12	1.3789e-11	5.6562e-10	0.49772	0.26683	hyper
chr1	17864979	17865653	1.4327e-16	0.330161	16	4.563e-14	3.7485e-23	0.72841	0.39825	hyper
chr1	17892050	17892389	7.197e-08	0.275796	10	4.6185e-14	1.883e-14	0.69693	0.42113	hyper
chr1	17866395	17867598	1.1472e-89	0.459884	47	3.9302e-14	3.0014e-96	0.54574	0.085852	hyper
chr1	17929969	17930231	2.1166e-10	0.341592	10	4.0301e-14	5.5378e-17	0.47335	0.13176	hyper
chr1	18017339	18017959	0.00024993	0.272886	10	1.6358e-12	6.5391e-11	0.64254	0.36965	hyper
chr1	17998365	17998854	2.054e-19	0.390494	10	4.2411e-14	5.374e-26	0.8119	0.4214	hyper
chr1	18145664	18146029	1.7709e-13	0.212685	12	4.1744e-14	4.6332e-20	0.78771	0.57503	hyper
chr1	18167308	18168159	0.0019769	-0.200565	10	2.2325e-07	5.1723e-10	0.60413	0.80469	hypo
chr1	18241637	18242402	1.0667e-08	0.283961	17	4.5297e-14	2.7908e-15	0.61105	0.32709	hyper
chr1	17944760	17944923	0.00091079	0.250098	10	1.2801e-13	2.3829e-10	0.41992	0.16983	hyper
chr1	18335819	18336268	1.1424e-17	0.440878	10	4.6185e-14	2.9889e-24	0.63938	0.1985	hyper
chr1	18252116	18252348	0.00042746	0.29848	10	4.3077e-14	1.1184e-10	0.61501	0.31653	hyper
chr1	18256192	18257268	0.00013169	-0.214114	12	2.2732e-07	3.4453e-11	0.57729	0.7914	hypo
chr1	18433456	18433975	9.5237e-24	0.450959	13	3.6859e-14	2.4917e-30	0.52433	0.073366	hyper
chr1	18557036	18557628	2.5597e-22	0.413101	12	4.7184e-14	6.6969e-29	0.48872	0.075623	hyper
chr1	18582875	18583202	0.0094684	0.252881	12	5.9175e-14	2.4772e-09	0.44184	0.18896	hyper
chr1	18523403	18523652	2.4547e-22	0.361798	13	4.1966e-14	6.4224e-29	0.61799	0.25619	hyper
chr1	18526021	18526334	7.1673e-05	0.263365	10	4.5519e-14	1.8752e-11	0.67474	0.41137	hyper
chr1	18486860	18487357	5.4831e-17	0.438333	10	4.674e-14	1.4345e-23	0.7992	0.36087	hyper
chr1	18649120	18649392	6.2113e-10	0.329259	10	3.9413e-14	1.6251e-16	0.66667	0.33741	hyper
chr1	18711941	18712638	0.022076	0.258818	15	4.2744e-14	5.7757e-09	0.50027	0.24145	hyper
chr1	18679272	18679610	1.0898e-11	0.338885	14	4.1411e-14	2.8513e-18	0.5203	0.18141	hyper
chr1	18736901	18737245	8.2891e-15	0.263601	12	4.0967e-14	2.1687e-21	0.82725	0.56365	hyper
chr1	18868885	18869410	0.004948	0.245365	10	1.1213e-11	1.2946e-09	0.46399	0.21862	hyper
chr1	18886400	18886896	0.00010794	0.209864	10	1.2679e-13	2.8241e-11	0.74078	0.53092	hyper
chr1	18907974	18908140	1.729e-10	0.280293	13	3.9746e-14	4.5236e-17	0.3628	0.08251	hyper
chr1	18902164	18902549	7.7219e-05	0.261331	10	8.5265e-14	2.0203e-11	0.44587	0.18453	hyper
chr1	18884069	18885170	9.0901e-30	0.279681	35	4.8739e-14	2.3783e-36	0.4227	0.14302	hyper
chr1	18621198	18621725	1.4622e-38	0.451919	16	4.2077e-14	3.8255e-45	0.68385	0.23193	hyper
chr1	18807104	18807614	8.3081e-05	0.273878	10	4.5963e-14	2.1737e-11	0.64692	0.37305	hyper
chr1	18953596	18954525	1.7006e-21	0.377816	13	5.2069e-14	4.4493e-28	0.83824	0.46042	hyper
chr1	18925582	18926365	7.7951e-25	0.43214	15	4.9183e-14	2.0394e-31	0.65569	0.22355	hyper
chr1	18929805	18930414	1.5416e-17	0.298451	13	4.2633e-14	4.0332e-24	0.80652	0.50807	hyper
chr1	18933544	18934149	0.0063017	0.200605	12	4.4076e-14	1.6487e-09	0.83109	0.63049	hyper
chr1	18975817	18977237	3.421e-09	0.229214	12	4.2966e-14	8.9505e-16	0.89305	0.66384	hyper
chr1	18954878	18955889	1.6677e-24	0.207084	17	4.9072e-14	4.3632e-31	0.86781	0.66073	hyper
chr1	18955907	18957029	1.6769e-131	0.583313	45	2.0539e-14	4.3872e-138	0.67001	0.086694	hyper
chr1	19010730	19011392	2.2504e-47	0.364165	23	5.4845e-14	5.8878e-54	0.77916	0.415	hyper
chr1	19000725	19002624	2.2466e-37	0.266255	33	5.4956e-14	5.8778e-44	0.82567	0.55942	hyper
chr1	18959323	18959828	4.9196e-151	0.639729	43	4.1522e-14	1.2871e-157	0.6873	0.047573	hyper
chr1	18959890	18961753	4.7216e-56	0.336165	41	4.7407e-14	1.2353e-62	0.397	0.060833	hyper
chr1	18434794	18436563	2.3109e-171	0.517999	70	0	6.0461e-178	0.58758	0.069579	hyper
chr1	18436581	18437672	2.3913e-251	0.567075	81	0	6.2563e-258	0.59966	0.032587	hyper
chr1	18437736	18438459	5.4829e-29	0.378436	19	4.1411e-14	1.4345e-35	0.53745	0.15901	hyper
chr1	19029491	19029775	6.2565e-30	0.392837	15	3.9968e-14	1.6369e-36	0.70376	0.31092	hyper
chr1	19020111	19020683	4.9475e-28	0.454851	18	4.6407e-14	1.2944e-34	0.65315	0.1983	hyper
chr1	19042778	19043129	1.1186e-10	0.280233	10	4.2188e-14	2.9266e-17	0.41481	0.13458	hyper
chr1	19050390	19050677	6.0148e-44	0.49259	16	3.7859e-14	1.5737e-50	0.65015	0.15756	hyper
chr1	19052103	19052285	3.9219e-09	0.267381	10	4.2855e-14	1.0261e-15	0.7184	0.45102	hyper
chr1	19043646	19043893	1.656e-89	0.547085	32	1.9429e-14	4.3327e-96	0.60813	0.061042	hyper
chr1	19131738	19131916	2.2513e-16	0.412594	10	4.5075e-14	5.8901e-23	0.71851	0.30592	hyper
chr1	19120846	19122110	1.7806e-10	0.207432	22	4.3077e-14	4.6585e-17	0.77101	0.56358	hyper
chr1	18957490	18959007	0	0.611386	101	0	0	0.64564	0.034254	hyper
chr1	19144701	19145241	0.00218	0.244544	10	8.5802e-11	5.7037e-10	0.39361	0.14907	hyper
chr1	19235604	19236147	0.018327	-0.201486	12	1.471e-13	4.795e-09	0.66674	0.86822	hypo
chr1	19201838	19202030	4.3699e-08	0.203792	10	1.2801e-13	1.1433e-14	0.70578	0.50199	hyper
chr1	18969548	18969805	3.7736e-53	0.437939	22	5.6954e-14	9.8731e-60	0.46861	0.030668	hyper
chr1	18969823	18970484	1.0842e-78	0.233324	57	0	2.8366e-85	0.24636	0.013038	hyper
chr1	18970497	18971735	4.3194e-93	0.407365	45	2.3204e-14	1.1301e-99	0.45164	0.044279	hyper
chr1	18972574	18973039	2.955e-11	0.202307	16	4.6629e-14	7.7312e-18	0.25089	0.048587	hyper
chr1	19276086	19277614	1.5218e-99	0.502129	46	7.4274e-14	3.9815e-106	0.69365	0.19153	hyper
chr1	19381525	19381862	2.7378e-14	0.378698	11	4.4076e-14	7.1631e-21	0.51505	0.13635	hyper
chr1	19382056	19382717	4.3719e-07	0.310041	10	4.341e-14	1.1438e-13	0.57982	0.26978	hyper
chr1	19369683	19370083	1.9733e-19	0.361332	10	3.6415e-14	5.1629e-26	0.78699	0.42566	hyper
chr1	19371634	19371854	1.234e-15	-0.383977	10	4.0523e-14	3.2285e-22	0.25184	0.63582	hypo
chr1	19579097	19579247	2.5387e-05	0.210176	10	4.2855e-14	6.6421e-12	0.80521	0.59503	hyper
chr1	19284139	19284825	2.9786e-09	-0.247322	15	1.9007e-13	7.7929e-16	0.39528	0.6426	hypo
chr1	19683647	19684257	0.047174	0.227171	10	3.3917e-13	1.2342e-08	0.95029	0.72311	hyper
chr1	19401403	19401965	7.8336e-05	-0.250422	10	2.1102e-12	2.0495e-11	0.59016	0.84058	hypo
chr1	19615061	19615702	2.9144e-161	0.620574	55	0	7.6249e-168	0.70084	0.080268	hyper
chr1	19600363	19601075	5.808e-227	0.680194	59	0	1.5196e-233	0.85111	0.17092	hyper
chr1	19756861	19757404	2.4666e-13	0.509381	10	4.4964e-14	6.4535e-20	0.76775	0.25837	hyper
chr1	19759091	19759737	1.36e-07	0.320751	12	4.1522e-14	3.5583e-14	0.86381	0.54306	hyper
chr1	19693515	19693923	1.4622e-06	0.247412	10	4.5963e-14	3.8255e-13	0.94064	0.69323	hyper
chr1	19694104	19694423	5.2816e-30	0.54158	12	3.8303e-14	1.3818e-36	0.95666	0.41508	hyper
chr1	19695373	19696101	1.0428e-05	0.255771	10	4.1078e-14	2.7283e-12	0.88314	0.62737	hyper
chr1	18962128	18966361	0	0.50975	130	0	0	0.55874	0.048994	hyper
chr1	18967204	18968389	2.9959e-98	0.430401	48	2.3648e-14	7.8381e-105	0.48414	0.053735	hyper
chr1	19970189	19970358	3.9243e-42	0.518872	16	5.6621e-14	1.0267e-48	0.61708	0.098208	hyper
chr1	19970377	19970557	2.2538e-20	0.255341	17	4.5741e-14	5.8968e-27	0.27073	0.015388	hyper
chr1	19639223	19639438	1.5229e-12	0.324683	14	4.4631e-14	3.9843e-19	0.42457	0.099886	hyper
chr1	20002680	20003309	0.0018871	0.281869	15	4.0856e-14	4.9374e-10	0.64363	0.36176	hyper
chr1	19974107	19974670	3.5794e-12	0.239734	21	4.5852e-14	9.365e-19	0.39029	0.15056	hyper
chr1	19991019	19991226	6.4194e-11	0.340365	10	4.2633e-14	1.6795e-17	0.51219	0.17183	hyper
chr1	19992323	19992638	2.4477e-129	0.635199	35	4.4964e-14	6.4041e-136	0.7285	0.093301	hyper
chr1	19992642	19992953	9.0721e-39	0.345321	21	4.885e-14	2.3736e-45	0.80556	0.46024	hyper
chr1	20316691	20317195	6.0292e-20	0.306546	10	4.1966e-14	1.5774e-26	0.86361	0.55707	hyper
chr1	20550198	20550680	5.2818e-13	0.279704	13	4.2633e-14	1.3819e-19	0.76714	0.48744	hyper
chr1	20563948	20564452	0.00017593	0.255913	10	3.9857e-14	4.6029e-11	0.77526	0.51935	hyper
chr1	20512407	20513181	1.8214e-63	0.399377	34	3.908e-14	4.7653e-70	0.42694	0.027562	hyper
chr1	20579481	20579960	0.049409	-0.221302	10	1.7182e-09	1.2927e-08	0.6186	0.8399	hypo
chr1	20617189	20617562	6.001e-13	0.386835	12	4.0856e-14	1.5701e-19	0.60545	0.21861	hyper
chr1	20617984	20618539	1.7425e-27	0.258707	21	4.6185e-14	4.559e-34	0.29742	0.038712	hyper
chr1	20670577	20671592	1.8938e-23	0.404113	14	4.996e-14	4.9547e-30	0.75687	0.35276	hyper
chr1	17018912	17019608	2.135e-105	0.353757	60	0	5.5858e-112	0.55714	0.20339	hyper
chr1	17019611	17020342	5.9551e-259	0.535088	83	0	1.558e-265	0.65752	0.12243	hyper
chr1	17020381	17020952	2.6293e-64	0.356918	48	5.651e-14	6.8792e-71	0.58164	0.22472	hyper
chr1	17025996	17027593	0	0.422937	146	0	0	0.52274	0.099805	hyper
chr1	17027596	17027884	9.6463e-64	0.220692	30	5.1847e-14	2.5238e-70	0.22704	0.0063517	hyper
chr1	17033768	17033869	1.3875e-06	0.319229	10	4.4076e-14	3.6301e-13	0.74851	0.42928	hyper
chr1	17033870	17034154	4.9976e-39	0.258895	25	3.4195e-14	1.3075e-45	0.28975	0.030853	hyper
chr1	17034156	17034774	4.3116e-73	0.386978	35	6.2728e-14	1.128e-79	0.43913	0.052157	hyper
chr1	20688251	20688807	0.037571	0.294531	10	1.44e-13	9.8297e-09	0.58778	0.29325	hyper
chr1	20669522	20669897	3.976e-103	0.686281	26	4.5852e-14	1.0402e-109	0.81308	0.12679	hyper
chr1	20693396	20694011	2.9557e-72	0.537183	24	4.9516e-14	7.733e-79	0.59621	0.059028	hyper
chr1	20692502	20692996	5.7871e-77	0.581239	23	4.5297e-14	1.5141e-83	0.6302	0.048959	hyper
chr1	20799677	20799995	9.0608e-45	0.4744	18	5.1625e-14	2.3706e-51	0.53471	0.06031	hyper
chr1	20730907	20731299	1.2106e-06	0.298425	10	4.2744e-14	3.1674e-13	0.67431	0.37588	hyper
chr1	20732451	20733265	0.00078096	0.281287	12	4.5297e-14	2.0432e-10	0.44582	0.16453	hyper
chr1	20756896	20758218	2.6496e-07	0.237547	16	3.9857e-14	6.9321e-14	0.50629	0.26874	hyper
chr1	20811429	20811790	1.4139e-83	0.538201	27	4.4853e-14	3.6993e-90	0.57048	0.03228	hyper
chr1	20813376	20813647	3.7001e-46	0.459454	19	5.1958e-14	9.6807e-53	0.51111	0.051658	hyper
chr1	20819873	20820460	0.0058642	0.258897	10	4.4034e-09	1.5343e-09	0.37055	0.11165	hyper
chr1	20803043	20803634	5.4034e-18	0.341225	18	4.5408e-14	1.4137e-24	0.49075	0.14952	hyper
chr1	20915409	20916427	7.7556e-36	0.354494	30	5.0293e-14	2.0291e-42	0.47889	0.1244	hyper
chr1	20834778	20834995	5.134e-24	0.451061	13	4.6074e-14	1.3432e-30	0.53482	0.083762	hyper
chr1	20809994	20811083	1.1717e-215	0.520547	75	0	3.0655e-222	0.56608	0.045535	hyper
chr1	21058901	21059283	1.3809e-33	0.232501	30	2.8866e-14	3.6129e-40	0.25015	0.017651	hyper
chr1	21043814	21043937	3.7189e-17	0.34919	10	4.1411e-14	9.7298e-24	0.79733	0.44814	hyper
chr1	21043955	21044172	2.6479e-76	0.580214	23	4.1633e-14	6.9276e-83	0.62098	0.040768	hyper
chr1	21044684	21044945	2.6327e-21	0.345981	15	4.9294e-14	6.8879e-28	0.44975	0.10376	hyper
chr1	20878527	20879140	7.0836e-71	0.451355	30	4.0301e-14	1.8533e-77	0.49335	0.041994	hyper
chr1	20879274	20880401	0	0.660106	80	0	0	0.68713	0.027024	hyper
chr1	20880672	20881075	2.9508e-20	0.408119	13	4.7296e-14	7.7202e-27	0.71268	0.30456	hyper
chr1	21503700	21503885	1.8137e-30	0.355964	19	5.0404e-14	4.7452e-37	0.41621	0.060251	hyper
chr1	21559939	21560341	3.2113e-11	0.351797	10	4.1411e-14	8.4019e-18	0.7826	0.4308	hyper
chr1	21056103	21056959	0.00056958	0.202097	24	4.3299e-14	1.4902e-10	0.49631	0.29421	hyper
chr1	21058006	21058361	2.7067e-16	0.362619	10	4.1966e-14	7.0815e-23	0.40693	0.044311	hyper
chr1	21619470	21620432	2.4337e-17	0.376571	19	4.563e-14	6.3674e-24	0.594	0.21743	hyper
chr1	21762998	21763183	9.4858e-56	0.586441	16	5.1625e-14	2.4818e-62	0.83395	0.24751	hyper
chr1	21763573	21764000	2.4635e-15	0.275438	14	4.8295e-14	6.4452e-22	0.83242	0.55698	hyper
chr1	21754833	21755306	6.6151e-83	0.551117	34	3.2196e-14	1.7307e-89	0.7093	0.15818	hyper
chr1	21851275	21851814	2.4525e-08	0.283364	14	3.9968e-14	6.4166e-15	0.78603	0.50266	hyper
chr1	21934311	21934765	3.3545e-36	0.513914	15	3.253e-14	8.7764e-43	0.76442	0.2505	hyper
chr1	21864257	21864788	1.4724e-16	0.282735	14	4.452e-14	3.8522e-23	0.78333	0.5006	hyper
chr1	21864790	21864896	1.4377e-27	0.522029	10	4.7073e-14	3.7614e-34	0.68991	0.16788	hyper
chr1	21864944	21865147	2.1367e-13	0.339418	10	4.4742e-14	5.5904e-20	0.7016	0.36218	hyper
chr1	21955494	21956285	7.1974e-07	0.276644	12	4.5075e-14	1.8831e-13	0.60368	0.32704	hyper
chr1	21900333	21901072	1.015e-13	0.326617	17	4.4853e-14	2.6557e-20	0.51392	0.1873	hyper
chr1	21958469	21958989	4.1575e-15	-0.365909	13	4.6074e-14	1.0877e-21	0.44802	0.81393	hypo
chr1	21974432	21974759	2.2761e-05	0.290477	10	4.3521e-14	5.9551e-12	0.40692	0.11644	hyper
chr1	21975398	21975631	0.009775	-0.21243	10	4.7295e-11	2.5575e-09	0.46261	0.67504	hypo
chr1	21835216	21835716	9.1922e-49	0.403011	28	4.5408e-14	2.405e-55	0.44628	0.043268	hyper
chr1	21835898	21836644	7.9713e-187	0.610181	57	0	2.0855e-193	0.6861	0.075922	hyper
chr1	21977911	21978140	4.1403e-12	0.373301	13	4.2744e-14	1.0832e-18	0.63344	0.26014	hyper
chr1	21978851	21978955	5.1989e-31	0.501366	11	3.8081e-14	1.3602e-37	0.73012	0.22875	hyper
chr1	21994996	21995316	3.4873e-29	0.34109	23	5.1625e-14	9.1239e-36	0.41956	0.078469	hyper
chr1	21996090	21996772	1.6301e-26	0.208864	33	4.4298e-14	4.265e-33	0.32548	0.11661	hyper
chr1	21985585	21985716	1.7725e-05	0.252342	10	4.2966e-14	4.6374e-12	0.3985	0.14616	hyper
chr1	22150069	22150452	1.0757e-07	0.212325	19	5.9175e-14	2.8143e-14	0.586	0.37367	hyper
chr1	22140768	22141406	2.0391e-26	0.265659	37	5.0515e-14	5.3349e-33	0.34268	0.077025	hyper
chr1	22142386	22142757	3.4634e-05	0.218608	10	3.9968e-14	9.0615e-12	0.85824	0.63964	hyper
chr1	22260058	22260675	0.0013958	0.24636	15	5.2403e-14	3.6518e-10	0.5298	0.28344	hyper
chr1	22283749	22284052	1.2891e-17	0.264474	12	4.5186e-14	3.3728e-24	0.74951	0.48503	hyper
chr1	22470305	22470685	6.4892e-10	0.33166	10	4.3299e-14	1.6978e-16	0.74125	0.40959	hyper
chr1	22511879	22512129	5.9262e-05	0.24767	10	5.862e-14	1.5505e-11	0.6235	0.37583	hyper
chr1	22534048	22534460	7.3519e-09	0.281598	10	4.4631e-14	1.9235e-15	0.66414	0.38254	hyper
chr1	22535197	22535951	1.9902e-26	0.287668	26	4.6629e-14	5.2069e-33	0.7571	0.46943	hyper
chr1	22539331	22539650	3.4381e-08	0.288549	10	4.563e-14	8.9953e-15	0.60618	0.31763	hyper
chr1	22644978	22645321	9.3307e-42	0.452348	20	3.7081e-14	2.4412e-48	0.61032	0.15797	hyper
chr1	22674741	22675071	6.0277e-10	0.304401	10	4.3854e-14	1.577e-16	0.6642	0.3598	hyper
chr1	22676533	22677138	1.0725e-17	0.349158	17	5.0071e-14	2.8061e-24	0.50893	0.15977	hyper
chr1	22668551	22669245	1.1984e-23	0.26394	29	4.885e-14	3.1353e-30	0.3687	0.10476	hyper
chr1	22677616	22678479	8.4044e-42	0.34428	34	4.885e-14	2.1988e-48	0.45897	0.11469	hyper
chr1	22745935	22746966	0.001064	0.206799	15	6.2842e-12	2.7838e-10	0.4837	0.27691	hyper
chr1	22880878	22881321	7.3714e-07	0.285002	10	4.3077e-14	1.9286e-13	0.66913	0.38413	hyper
chr1	22933766	22933990	4.0661e-23	0.480785	10	3.7748e-14	1.0638e-29	0.59339	0.1126	hyper
chr1	22937997	22938510	0.010114	0.230235	10	1.7923e-11	2.6463e-09	0.48508	0.25485	hyper
chr1	22893757	22894308	0.014576	0.213204	10	2.9841e-11	3.8135e-09	0.64664	0.43344	hyper
chr1	22898929	22899223	1.7966e-06	0.276643	10	4.8184e-14	4.7005e-13	0.7458	0.46915	hyper
chr1	22883223	22884084	1.2848e-05	0.216591	13	4.7218e-13	3.3615e-12	0.58801	0.37142	hyper
chr1	22889595	22889854	4.6343e-84	0.584274	28	2.276e-14	1.2125e-90	0.66788	0.083608	hyper
chr1	23000089	23000335	1.0061e-12	0.364241	10	4.13e-14	2.6324e-19	0.47159	0.10735	hyper
chr1	23036413	23036834	0.02661	0.241685	10	1.3075e-11	6.9621e-09	0.41451	0.17283	hyper
chr1	22952601	22953368	1.9351e-16	0.324302	20	3.8858e-14	5.0628e-23	0.57593	0.25162	hyper
chr1	22454746	22455130	1.1923e-07	0.292332	10	4.5186e-14	3.1195e-14	0.6909	0.39857	hyper
chr1	22460590	22460823	8.4148e-19	0.320083	12	4.7407e-14	2.2016e-25	0.6462	0.32612	hyper
chr1	22464074	22464743	0.049384	-0.22344	10	4.0883e-11	1.292e-08	0.62245	0.84589	hypo
chr1	22468076	22469048	1.807e-100	0.431621	51	3.5416e-14	4.7278e-107	0.52329	0.091667	hyper
chr1	22965614	22965966	4.16e-08	0.281823	10	4.4409e-14	1.0884e-14	0.72615	0.44433	hyper
chr1	22919773	22920179	5.6482e-54	0.355373	29	3.4639e-14	1.4777e-60	0.72384	0.36847	hyper
chr1	23038179	23038500	2.2418e-61	0.493877	27	3.4528e-14	5.8651e-68	0.5933	0.099419	hyper
chr1	23495513	23495790	1.7739e-25	0.374802	20	4.1078e-14	4.641e-32	0.70357	0.32877	hyper
chr1	23551554	23551902	0.014549	0.225299	10	2.4093e-11	3.8066e-09	0.7273	0.502	hyper
chr1	23751399	23751761	4.3631e-17	0.302694	22	4.4631e-14	1.1415e-23	0.3358	0.03311	hyper
chr1	23763080	23763758	1.941e-73	0.301819	27	4.7962e-14	5.0784e-80	0.89255	0.59073	hyper
chr1	23887049	23887958	3.0289e-05	0.272439	10	1.5288e-13	7.9247e-12	0.57791	0.30547	hyper
chr1	23888824	23889098	2.8402e-05	0.238038	19	4.4964e-14	7.4309e-12	0.31865	0.080614	hyper
chr1	23809633	23810234	1.9439e-42	0.46416	21	4.674e-14	5.0859e-49	0.55747	0.09331	hyper
chr1	23810249	23810415	2.017e-24	0.264791	16	4.2633e-14	5.2772e-31	0.28772	0.022924	hyper
chr1	23880454	23880861	1.2139e-15	0.28413	19	4.0967e-14	3.1761e-22	0.66673	0.3826	hyper
chr1	23940261	23940958	0.00060423	0.308661	10	4.5852e-14	1.5809e-10	0.74842	0.43976	hyper
chr1	24164407	24164930	6.4917e-09	0.258394	14	4.674e-14	1.6984e-15	0.68002	0.42163	hyper
chr1	24126075	24126567	1.4556e-08	0.208446	19	4.0856e-14	3.8082e-15	0.30196	0.093511	hyper
chr1	24229250	24229682	6.6015e-44	0.36479	20	4.2411e-14	1.7272e-50	0.75503	0.39024	hyper
chr1	23279530	23279622	4.5401e-26	0.255938	10	4.8295e-14	1.1878e-32	0.88949	0.63355	hyper
chr1	23279657	23280568	0	0.618955	114	0	0	0.7329	0.11395	hyper
chr1	24477477	24477931	1.9056e-42	0.543639	17	3.0642e-14	4.9858e-49	0.63439	0.090753	hyper
chr1	24438632	24439041	1.8965e-06	0.266903	18	4.1522e-14	4.9619e-13	0.58332	0.31641	hyper
chr1	24513280	24513624	2.2071e-11	0.317761	17	4.1189e-14	5.7744e-18	0.4229	0.10514	hyper
chr1	24514148	24514510	1.5928e-48	0.461966	30	3.0531e-14	4.1673e-55	0.57936	0.1174	hyper
chr1	24645792	24646205	1.8608e-17	0.245706	21	4.885e-14	4.8684e-24	0.28022	0.034516	hyper
chr1	24809895	24810859	8.945e-12	0.346836	12	4.0634e-14	2.3403e-18	0.86653	0.51969	hyper
chr1	24861789	24861919	2.9006e-10	-0.229483	10	4.5519e-14	7.5888e-17	0.086447	0.31593	hypo
chr1	24894454	24894949	4.4199e-19	0.357042	17	4.4076e-14	1.1564e-25	0.80219	0.44515	hyper
chr1	24878016	24878468	3.9117e-17	0.343475	12	3.6304e-14	1.0234e-23	0.87133	0.52786	hyper
chr1	24968061	24968284	2.5631e-33	-0.20656	10	4.3188e-14	6.7059e-40	0.03148	0.23804	hypo
chr1	25023484	25023671	1.6679e-06	-0.287845	10	2.1189e-05	4.3636e-13	0.6086	0.89644	hypo
chr1	25031829	25032382	1.0225e-28	0.451943	13	3.9746e-14	2.6753e-35	0.75315	0.30121	hyper
chr1	25073224	25073457	0.00064718	-0.255226	15	3.2956e-11	1.6932e-10	0.54822	0.80344	hypo
chr1	24741676	24741881	0.0070714	0.257177	10	1.1839e-11	1.8501e-09	0.59932	0.34214	hyper
chr1	25057226	25057415	3.6813e-22	0.364264	10	4.452e-14	9.6313e-29	0.78595	0.42169	hyper
chr1	25223326	25223749	1.4395e-41	0.58436	14	4.4853e-14	3.7661e-48	0.84736	0.263	hyper
chr1	25380280	25380514	0.0067544	0.271862	10	1.4175e-10	1.7672e-09	0.56064	0.28877	hyper
chr1	25512370	25512900	4.9124e-11	0.322494	10	4.6185e-14	1.2852e-17	0.87921	0.55671	hyper
chr1	25831838	25832513	1.0908e-06	0.268095	10	4.3521e-14	2.8539e-13	0.80029	0.53219	hyper
chr1	25854822	25855223	0.00012243	-0.236646	10	5.7176e-14	3.2031e-11	0.70018	0.93682	hypo
chr1	25886608	25887073	2.3087e-08	0.372931	10	3.9746e-14	6.0402e-15	0.66919	0.29626	hyper
chr1	25910404	25910762	0.00055234	0.278412	12	4.5519e-14	1.4451e-10	0.49096	0.21255	hyper
chr1	25870789	25871038	9.4844e-40	0.519392	16	3.697e-14	2.4814e-46	0.60978	0.090393	hyper
chr1	26016472	26016866	0.00062582	-0.222012	10	1.2155e-09	1.6373e-10	0.65094	0.87295	hypo
chr1	26081327	26081636	1.8837e-23	0.481948	10	4.341e-14	4.9283e-30	0.66386	0.18191	hyper
chr1	25283611	25284009	0.00068535	0.245745	10	5.5067e-14	1.7931e-10	0.76699	0.52124	hyper
chr1	25291988	25292274	0.0024359	-0.223844	13	1.1073e-07	6.373e-10	0.64826	0.8721	hypo
chr1	26097174	26097867	1.7092e-11	0.344599	10	4.1744e-14	4.4718e-18	0.69665	0.35205	hyper
chr1	26098169	26098542	5.302e-11	0.265068	15	3.9968e-14	1.3872e-17	0.68796	0.42289	hyper
chr1	26185302	26185571	0.0016442	0.203981	14	1.582e-10	4.3018e-10	0.33614	0.13216	hyper
chr1	26201461	26201753	0.0015035	0.270073	10	1.2611e-11	3.9335e-10	0.34402	0.073948	hyper
chr1	25944695	25945113	0.029518	0.257975	11	4.2077e-14	7.7228e-09	0.79976	0.54178	hyper
chr1	26202290	26202515	4.9636e-28	0.333408	21	4.4742e-14	1.2986e-34	0.36327	0.029859	hyper
chr1	26233326	26233542	2.6966e-08	0.216583	14	2.3098e-11	7.0552e-15	0.41644	0.19986	hyper
chr1	26380489	26380828	1.0657e-19	0.391232	12	3.8525e-14	2.7881e-26	0.69973	0.30849	hyper
chr1	26453392	26453892	0.00044921	-0.32622	10	2.9021e-13	1.1753e-10	0.23266	0.55888	hypo
chr1	26454035	26454896	0.0023891	-0.25857	10	1.3078e-13	6.2506e-10	0.27706	0.53563	hypo
chr1	26420229	26421491	2.2273e-32	0.299108	30	5.5289e-14	5.8274e-39	0.7701	0.471	hyper
chr1	26482602	26482914	0.00015283	0.200734	10	1.8063e-13	3.9985e-11	0.72277	0.52203	hyper
chr1	26503775	26504256	2.3614e-55	0.237989	23	3.8747e-14	6.1781e-62	0.92063	0.68264	hyper
chr1	26546926	26547214	2.7079e-13	0.219897	14	4.7629e-14	7.0849e-20	0.8006	0.5807	hyper
chr1	26372154	26372497	2.1958e-93	0.467606	32	5.2625e-14	5.7449e-100	0.49262	0.025019	hyper
chr1	26372503	26372642	2.4212e-43	0.367293	19	5.5955e-14	6.3346e-50	0.37751	0.010214	hyper
chr1	26372648	26372796	3.8134e-34	0.242285	20	4.8517e-14	9.977e-41	0.24553	0.0032485	hyper
chr1	26372814	26372950	5.5407e-45	0.334269	21	5.5733e-14	1.4496e-51	0.34919	0.014921	hyper
chr1	26372973	26373268	1.3304e-49	0.504742	19	3.9191e-14	3.4808e-56	0.599	0.094261	hyper
chr1	26373287	26373534	6.5102e-11	0.354059	10	4.5519e-14	1.7033e-17	0.56537	0.21131	hyper
chr1	26654401	26654911	4.3191e-13	-0.353589	10	4.6185e-14	1.13e-19	0.52854	0.88213	hypo
chr1	26551438	26551598	3.1967e-23	0.410873	10	5.0515e-14	8.3637e-30	0.85145	0.44058	hyper
chr1	26551607	26552352	1.042e-130	0.619587	39	2.3759e-14	2.7262e-137	0.68067	0.061086	hyper
chr1	26644709	26645527	1.263e-35	0.539581	13	4.774e-14	3.3043e-42	0.72487	0.18529	hyper
chr1	26645536	26645823	1.0907e-16	0.231654	18	4.452e-14	2.8537e-23	0.80737	0.57572	hyper
chr1	26645842	26646535	1.6992e-53	0.429072	21	5.1625e-14	4.4456e-60	0.776	0.34692	hyper
chr1	26687027	26687330	1.1728e-58	0.549342	25	4.9183e-14	3.0684e-65	0.68035	0.13101	hyper
chr1	26686401	26686614	1.2156e-47	0.517075	19	3.9302e-14	3.1803e-54	0.61815	0.10107	hyper
chr1	26711951	26712512	2.325e-23	-0.455607	14	4.3077e-14	6.0829e-30	0.2739	0.7295	hypo
chr1	26735629	26736601	1.848e-33	0.35384	21	4.2633e-14	4.835e-40	0.38468	0.030839	hyper
chr1	26757964	26758308	3.6776e-46	0.466149	20	4.7962e-14	9.6217e-53	0.73834	0.27219	hyper
chr1	26663119	26663450	5.0237e-23	0.384522	22	4.6407e-14	1.3144e-29	0.48495	0.10043	hyper
chr1	26882079	26882376	5.259e-06	-0.236829	10	4.2299e-14	1.3759e-12	0.70864	0.94547	hypo
chr1	26856751	26857062	6.6453e-06	0.258696	10	1.3806e-11	1.7386e-12	0.53121	0.27252	hyper
chr1	26737271	26738202	7.148e-207	0.550663	67	0	1.8701e-213	0.59615	0.045488	hyper
chr1	26738235	26739105	4.828e-23	0.376235	20	4.8295e-14	1.2632e-29	0.60883	0.2326	hyper
chr1	27190296	27190465	5.9904e-07	-0.234397	10	9.9698e-14	1.5673e-13	0.32315	0.55755	hypo
chr1	27328318	27328836	0.00018785	0.2379	10	3.8947e-13	4.9148e-11	0.36122	0.12332	hyper
chr1	27285978	27286581	1.5551e-59	0.411798	29	5.3291e-14	4.0686e-66	0.45432	0.042519	hyper
chr1	27286967	27287177	5.6331e-54	0.602919	19	3.0975e-14	1.4738e-60	0.68828	0.085358	hyper
chr1	27358205	27358441	9.5505e-33	0.596162	10	4.0856e-14	2.4987e-39	0.66215	0.065984	hyper
chr1	27320652	27320859	4.9321e-25	0.253736	20	4.6629e-14	1.2904e-31	0.25925	0.005514	hyper
chr1	27320873	27321145	1.2565e-46	0.455911	18	4.7962e-14	3.2873e-53	0.48113	0.025214	hyper
chr1	27321168	27321487	5.4695e-08	0.256799	15	4.1189e-14	1.431e-14	0.64671	0.38991	hyper
chr1	27319053	27319884	2.3247e-61	0.42388	43	4.9516e-14	6.0822e-68	0.60444	0.18056	hyper
chr1	27338786	27339657	7.0817e-110	0.454728	55	0	1.8528e-116	0.51142	0.056692	hyper
chr1	27686434	27686831	1.0666e-33	0.550554	12	4.774e-14	2.7906e-40	0.81486	0.26431	hyper
chr1	27676513	27676604	1.7581e-33	0.205234	16	4.2522e-14	4.5997e-40	0.86649	0.66126	hyper
chr1	27675670	27675920	5.1492e-29	0.460432	12	4.4409e-14	1.3472e-35	0.75516	0.29473	hyper
chr1	27902583	27902704	4.1924e-32	0.471921	14	4.3299e-14	1.0969e-38	0.70824	0.23632	hyper
chr1	27931166	27931411	5.2675e-09	0.313403	15	4.674e-14	1.3781e-15	0.74199	0.42859	hyper
chr1	27923603	27924157	0.00027935	0.286483	10	7.1054e-14	7.3088e-11	0.56894	0.28246	hyper
chr1	25251729	25252189	0.044077	0.236587	10	1.1069e-13	1.1532e-08	0.3964	0.15982	hyper
chr1	27717899	27718785	1.0771e-20	0.310625	22	4.4298e-14	2.8182e-27	0.57682	0.26619	hyper
chr1	27719371	27719765	2.4907e-11	0.359639	12	4.5741e-14	6.5166e-18	0.67375	0.31411	hyper
chr1	28241447	28241765	1.8932e-06	0.289296	16	4.019e-14	4.9532e-13	0.5531	0.2638	hyper
chr1	28261812	28262175	3.7519e-30	0.574642	10	4.1522e-14	9.8161e-37	0.64659	0.07195	hyper
chr1	27687226	27687571	2.0387e-62	0.651706	17	4.6074e-14	5.3339e-69	0.76982	0.11812	hyper
chr1	27855040	27855171	1.7122e-13	0.27279	10	3.9968e-14	4.4797e-20	0.70713	0.43434	hyper
chr1	28286921	28287139	9.0034e-06	0.302956	10	4.3188e-14	2.3556e-12	0.59949	0.29654	hyper
chr1	28656169	28656508	0.023575	-0.213268	10	1.7375e-07	6.168e-09	0.33147	0.54474	hypo
chr1	28970422	28971003	3.1941e-22	-0.294384	13	5.0848e-14	8.3568e-29	0.1768	0.47118	hypo
chr1	28919299	28919526	1.5894e-11	0.346549	13	4.2744e-14	4.1584e-18	0.63588	0.28933	hyper
chr1	29101687	29102153	5.1557e-34	0.348915	32	4.5963e-14	1.3489e-40	0.39979	0.050878	hyper
chr1	29213075	29213250	5.8463e-17	0.38599	10	3.8303e-14	1.5296e-23	0.78667	0.40068	hyper
chr1	29450707	29450836	6.1911e-22	0.404825	11	4.0745e-14	1.6198e-28	0.43174	0.026916	hyper
chr1	29451599	29451740	1.2645e-37	0.504098	12	4.2188e-14	3.3083e-44	0.80434	0.30024	hyper
chr1	29138822	29139347	8.5039e-167	0.525305	64	0	2.2249e-173	0.58566	0.060359	hyper
chr1	29509089	29509216	5.1858e-06	-0.233958	10	2.2178e-12	1.3568e-12	0.44809	0.68205	hypo
chr1	29670772	29671077	1.6017e-09	0.23711	10	4.6074e-14	4.1907e-16	0.66436	0.42725	hyper
chr1	29449035	29450188	2.8934e-199	0.519567	78	0	7.5701e-206	0.56928	0.049708	hyper
chr1	29804657	29805369	2.8911e-77	0.654794	21	3.9857e-14	7.564e-84	0.72846	0.073664	hyper
chr1	29585760	29586299	1.0768e-25	0.21327	25	3.697e-14	2.8172e-32	0.22834	0.015069	hyper
chr1	29586843	29587366	3.7342e-83	0.539454	27	3.4417e-14	9.7698e-90	0.76431	0.22486	hyper
chr1	29851116	29851415	2.2409e-11	0.230259	10	3.8858e-14	5.863e-18	0.85481	0.62455	hyper
chr1	30050461	30050867	2.7698e-20	0.323879	12	4.4187e-14	7.2467e-27	0.8231	0.49922	hyper
chr1	30148204	30148880	1.3152e-06	0.261707	10	9.3814e-14	3.4409e-13	0.7399	0.47819	hyper
chr1	29447709	29448671	8.6791e-177	0.452047	100	0	2.2707e-183	0.52822	0.076178	hyper
chr1	30239719	30240694	4.1385e-60	0.245342	30	4.0967e-14	1.0828e-66	0.85959	0.61425	hyper
chr1	30463836	30464184	7.3403e-36	0.263874	16	4.6185e-14	1.9205e-42	0.87252	0.60864	hyper
chr1	30584337	30584669	3.1929e-17	0.342274	14	3.9302e-14	8.3538e-24	0.42923	0.086956	hyper
chr1	30669724	30670207	0.00066297	0.339161	10	4.4187e-14	1.7346e-10	0.62422	0.28506	hyper
chr1	30852189	30852384	5.432e-15	0.358906	10	3.7415e-14	1.4212e-21	0.79257	0.43367	hyper
chr1	30815150	30815902	2.5107e-68	0.565613	26	4.4298e-14	6.5688e-75	0.70205	0.13644	hyper
chr1	31190657	31190876	6.5673e-17	0.358421	15	4.1078e-14	1.7182e-23	0.54798	0.18956	hyper
chr1	31157722	31157980	8.6487e-05	0.318147	10	4.3077e-14	2.2628e-11	0.55705	0.23891	hyper
chr1	31158009	31158886	3.1423e-100	0.578336	33	3.5305e-14	8.2213e-107	0.66021	0.08187	hyper
chr1	31158997	31159443	5.0502e-11	0.242027	10	4.6629e-14	1.3213e-17	0.76555	0.52352	hyper
chr1	31289089	31289475	7.4407e-21	0.389852	14	3.9191e-14	1.9467e-27	0.53356	0.14371	hyper
chr1	31277789	31278485	0.00033619	0.23012	10	4.996e-14	8.7959e-11	0.72324	0.49312	hyper
chr1	31280101	31280544	4.0463e-30	0.305823	23	4.1966e-14	1.0586e-36	0.73389	0.42807	hyper
chr1	31320383	31320598	2.2401e-23	0.426661	10	5.0515e-14	5.8609e-30	0.48212	0.055454	hyper
chr1	31354149	31354497	2.4685e-28	-0.269766	19	4.8295e-14	6.4585e-35	0.28554	0.55531	hypo
chr1	31297223	31298063	1.804e-29	0.244466	35	4.2744e-14	4.7197e-36	0.30151	0.057047	hyper
chr1	31381843	31382225	8.5404e-31	0.337657	24	4.4631e-14	2.2344e-37	0.42519	0.087535	hyper
chr1	31687689	31688052	5.6283e-05	0.279621	10	6.0063e-14	1.4725e-11	0.60358	0.32396	hyper
chr1	31672948	31673372	0.0017451	0.212254	10	4.9871e-13	4.5658e-10	0.82398	0.61173	hyper
chr1	31845774	31845959	2.7914e-09	0.257109	12	4.6074e-14	7.3032e-16	0.38049	0.12338	hyper
chr1	32083011	32083171	8.9486e-10	0.309835	10	4.6185e-14	2.3412e-16	0.5339	0.22407	hyper
chr1	32041966	32042351	4.7102e-54	0.596397	17	4.0079e-14	1.2323e-60	0.66835	0.071958	hyper
chr1	29563172	29563246	1.129e-38	0.480151	12	4.8073e-14	2.9539e-45	0.49951	0.019361	hyper
chr1	29563250	29563823	9.5179e-50	0.328738	38	4.5852e-14	2.4902e-56	0.36815	0.039408	hyper
chr1	29564604	29565306	3.5421e-124	0.399143	70	0	9.2672e-131	0.45132	0.052175	hyper
chr1	31711551	31712651	1.9666e-52	0.230184	54	0	5.1453e-59	0.26045	0.030268	hyper
chr1	32169313	32169549	1.2725e-13	0.429196	10	4.2522e-14	3.3292e-20	0.71724	0.28804	hyper
chr1	31885699	31885882	3.7356e-26	0.402024	15	4.13e-14	9.7736e-33	0.46768	0.065655	hyper
chr1	31886710	31887009	8.8242e-49	0.317692	31	5.1847e-14	2.3087e-55	0.34746	0.029767	hyper
chr1	32190620	32191098	0.00021536	0.233387	10	4.4742e-14	5.6346e-11	0.86101	0.62763	hyper
chr1	32170042	32170710	3.949e-23	0.382486	18	4.2855e-14	1.0332e-29	0.59228	0.2098	hyper
chr1	32227735	32228159	0.0024524	0.285632	10	4.1855e-14	6.4162e-10	0.75112	0.46548	hyper
chr1	32204954	32205326	7.3985e-06	0.26955	12	5.4782e-11	1.9357e-12	0.52147	0.25192	hyper
chr1	32180479	32181842	3.432e-129	0.434229	61	0	8.9792e-136	0.49881	0.064582	hyper
chr1	32481436	32481989	6.9915e-11	-0.323728	15	4.1633e-14	1.8292e-17	0.50547	0.8292	hypo
chr1	32574585	32574992	6.689e-17	-0.309648	13	3.6859e-14	1.7501e-23	0.27692	0.58657	hypo
chr1	32687426	32687631	3.8529e-14	0.35517	12	4.563e-14	1.008e-20	0.48943	0.13426	hyper
chr1	32671778	32671869	8.6949e-06	0.249161	10	4.3013e-12	2.2749e-12	0.44439	0.19523	hyper
chr1	32238568	32238798	0.00031281	0.242782	16	4.5075e-14	8.1841e-11	0.55786	0.31508	hyper
chr1	32802112	32802412	6.5083e-12	0.318613	21	4.7629e-14	1.7028e-18	0.61002	0.29141	hyper
chr1	32913600	32913805	1.3139e-06	0.219383	10	4.0856e-14	3.4376e-13	0.75771	0.53833	hyper
chr1	32827626	32828105	3.191e-90	0.541931	41	5.651e-14	8.3488e-97	0.57456	0.032629	hyper
chr1	32892247	32892787	9.0845e-69	0.481688	32	4.8184e-14	2.3768e-75	0.56357	0.081882	hyper
chr1	32740670	32740942	8.9908e-05	-0.223599	20	0.0019095	2.3523e-11	0.66506	0.88866	hypo
chr1	32706904	32707434	2.9319e-10	0.216001	29	4.5297e-14	7.6707e-17	0.29486	0.078863	hyper
chr1	33114863	33115422	0.015851	-0.224332	14	1.0614e-13	4.1473e-09	0.53145	0.75579	hypo
chr1	33168891	33169299	1.5176e-05	0.287401	10	4.6851e-14	3.9706e-12	0.55172	0.26432	hyper
chr1	33077574	33078428	1.2626e-35	0.304003	46	2.9976e-14	3.3033e-42	0.38965	0.085645	hyper
chr1	33219900	33220463	6.9392e-98	0.61504	32	4.1189e-14	1.8155e-104	0.69353	0.078486	hyper
chr1	33352458	33352781	1.9676e-09	0.317239	10	4.5741e-14	5.148e-16	0.69498	0.37774	hyper
chr1	33347779	33348259	1.1856e-12	0.377332	12	4.6851e-14	3.1018e-19	0.7281	0.35076	hyper
chr1	33358351	33358549	3.4038e-32	0.564887	11	4.8961e-14	8.9053e-39	0.82054	0.25565	hyper
chr1	33336832	33337566	1.9768e-08	0.312892	15	4.3743e-14	5.172e-15	0.60442	0.29153	hyper
chr1	33367250	33367543	4.0149e-21	0.417399	16	4.885e-14	1.0504e-27	0.59114	0.17374	hyper
chr1	32929714	32931323	6.4514e-281	0.619958	91	0	1.6879e-287	0.66851	0.048554	hyper
chr1	33366058	33366630	2.515e-32	0.390075	27	3.2307e-14	6.58e-39	0.56287	0.1728	hyper
chr1	33438420	33438978	1.7963e-99	0.573169	34	4.1633e-14	4.6997e-106	0.61864	0.045476	hyper
chr1	33593427	33593972	7.4385e-13	-0.360946	12	4.563e-14	1.9462e-19	0.48882	0.84977	hypo
chr1	33551375	33552306	9.8876e-21	0.255969	23	4.452e-14	2.5869e-27	0.74288	0.48691	hyper
chr1	33626843	33627257	8.244e-40	0.374529	19	4.1633e-14	2.1569e-46	0.88527	0.51074	hyper
chr1	33547346	33547954	8.6744e-46	0.492369	26	4.7851e-14	2.2695e-52	0.6817	0.18934	hyper
chr1	33646338	33646820	2.0984e-53	0.34165	34	3.5194e-14	5.4902e-60	0.36629	0.024639	hyper
chr1	33390316	33392045	3.6782e-113	0.414481	76	0	9.6232e-120	0.53957	0.12509	hyper
chr1	34522917	34523538	0.0016624	0.313877	10	4.4964e-14	4.3495e-10	0.51054	0.19666	hyper
chr1	33772216	33772865	0	0.717972	85	0	0	0.82775	0.10978	hyper
chr1	33772875	33772997	3.2734e-84	0.594847	21	5.7732e-14	8.5642e-91	0.86602	0.27117	hyper
chr1	34632844	34633376	3.8192e-11	0.359786	13	4.5075e-14	9.9923e-18	0.60592	0.24613	hyper
chr1	34642183	34642404	1.4521e-30	0.515777	12	4.6629e-14	3.7991e-37	0.7883	0.27253	hyper
chr1	34630617	34631826	7.235e-79	0.569512	29	5.0515e-14	1.8929e-85	0.61538	0.04587	hyper
chr1	34731714	34732320	5.4755e-06	0.237617	16	4.0745e-14	1.4326e-12	0.56206	0.32445	hyper
chr1	34716626	34717014	7.024e-16	0.253409	13	3.9302e-14	1.8377e-22	0.79333	0.53993	hyper
chr1	34844642	34845080	2.3962e-06	0.241072	10	4.4187e-14	6.2693e-13	0.83878	0.59771	hyper
chr1	34907322	34907515	8.9116e-18	0.239088	10	4.5741e-14	2.3315e-24	0.83237	0.59328	hyper
chr1	33895625	33895945	5.2577e-10	0.407077	10	4.6296e-14	1.3756e-16	0.63347	0.22639	hyper
chr1	35258242	35258886	2.7768e-41	0.47901	21	3.2641e-14	7.2649e-48	0.63956	0.16055	hyper
chr1	35351499	35351814	6.7042e-57	0.579197	19	5.0071e-14	1.754e-63	0.62758	0.048384	hyper
chr1	35350643	35351115	6.1656e-69	0.537135	26	5.6843e-14	1.6131e-75	0.70361	0.16648	hyper
chr1	35395518	35395735	1.2584e-57	0.541404	20	4.9627e-14	3.2924e-64	0.56869	0.027282	hyper
chr1	35394281	35394394	1.6831e-24	0.425053	10	4.0967e-14	4.4035e-31	0.7507	0.32564	hyper
chr1	35246961	35247750	4.1538e-129	0.489241	49	6.7835e-14	1.0868e-135	0.53511	0.04587	hyper
chr1	35545584	35546213	0.024906	-0.228667	12	2.9177e-13	6.5162e-09	0.50598	0.73465	hypo
chr1	35586331	35586736	6.1551e-62	0.401357	32	3.4972e-14	1.6104e-68	0.50529	0.10394	hyper
chr1	34628149	34628352	4.3689e-21	0.408087	10	5.107e-14	1.1431e-27	0.69876	0.29068	hyper
chr1	34628373	34629668	5.4061e-242	0.552689	82	0	1.4144e-248	0.58955	0.036856	hyper
chr1	36108165	36108494	6.71e-12	-0.213816	14	4.4742e-14	1.7555e-18	0.17081	0.38463	hypo
chr1	36165508	36165789	9.984e-29	0.399616	15	4.7518e-14	2.6121e-35	0.77959	0.37997	hyper
chr1	36156506	36157012	1.5996e-08	0.266391	10	4.4076e-14	4.1851e-15	0.79558	0.52919	hyper
chr1	36172552	36172931	5.592e-05	0.220541	10	3.8181e-13	1.4631e-11	0.72875	0.50821	hyper
chr1	36038748	36039301	7.1586e-179	0.607018	57	0	1.8729e-185	0.67619	0.069173	hyper
chr1	36039314	36039536	2.9576e-33	0.333029	15	4.1411e-14	7.738e-40	0.86956	0.53653	hyper
chr1	36588706	36589198	8.0652e-08	0.26193	16	4.2522e-14	2.1101e-14	0.50166	0.23973	hyper
chr1	36591192	36591424	3.7753e-22	0.219216	13	3.7859e-14	9.8775e-29	0.87006	0.65085	hyper
chr1	36550017	36550530	3.9266e-10	0.243369	14	4.6185e-14	1.0273e-16	0.70009	0.45672	hyper
chr1	36688557	36688888	0.00050861	-0.257725	13	4.8295e-14	1.3307e-10	0.43263	0.69036	hypo
chr1	36788555	36788672	2.5549e-36	0.619032	10	3.9635e-14	6.6845e-43	0.6402	0.021167	hyper
chr1	36786235	36786848	1.3334e-40	0.35711	35	4.3188e-14	3.4886e-47	0.44399	0.08688	hyper
chr1	36787060	36787145	4.9934e-08	0.2324	11	9.3841e-10	1.3064e-14	0.60415	0.37175	hyper
chr1	36947473	36948313	1.4457e-05	0.221693	21	4.4742e-14	3.7824e-12	0.32094	0.09925	hyper
chr1	37046138	37046611	0.011012	0.240329	10	7.3908e-13	2.8811e-09	0.69555	0.45522	hyper
chr1	37056475	37057087	0.0086789	0.237996	14	4.8506e-13	2.2707e-09	0.5222	0.2842	hyper
chr1	37072319	37072828	2.1357e-05	-0.319997	10	4.1078e-14	5.5877e-12	0.50485	0.82485	hypo
chr1	37051317	37052115	8.6362e-08	0.220786	22	4.4742e-14	2.2595e-14	0.5808	0.36002	hyper
chr1	37061107	37061334	1.201e-08	0.34472	10	4.3854e-14	3.1422e-15	0.53812	0.1934	hyper
chr1	37134741	37135568	5.5278e-12	0.223492	14	4.7073e-14	1.4462e-18	0.77846	0.55497	hyper
chr1	37194875	37195177	3.5665e-09	0.217005	10	4.341e-14	9.3312e-16	0.75151	0.53451	hyper
chr1	37175806	37177593	8.2207e-09	0.20709	20	4.5186e-14	2.1508e-15	0.62378	0.41669	hyper
chr1	37201972	37202435	5.3201e-08	0.272088	12	4.6629e-14	1.3919e-14	0.74085	0.46877	hyper
chr1	37236904	37238096	5.7238e-26	0.348524	31	4.2077e-14	1.4975e-32	0.56251	0.21398	hyper
chr1	37321668	37322153	1.9256e-09	0.232768	12	3.9857e-14	5.0379e-16	0.6553	0.42253	hyper
chr1	37303111	37303845	0.0010484	-0.204211	10	3.1222e-06	2.743e-10	0.67216	0.87638	hypo
chr1	37373068	37374199	0.0001528	-0.200349	10	2.463e-07	3.9976e-11	0.6536	0.85395	hypo
chr1	37289630	37290391	4.6803e-12	0.263834	18	4.6407e-14	1.2245e-18	0.6774	0.41356	hyper
chr1	37397227	37397839	0.024745	0.263564	10	4.1428e-11	6.4741e-09	0.78363	0.52006	hyper
chr1	37411158	37412084	0.0090973	-0.236213	10	8.4928e-07	2.3802e-09	0.57778	0.81399	hypo
chr1	37389921	37390239	3.3112e-11	0.306417	10	4.0301e-14	8.6632e-18	0.38219	0.075775	hyper
chr1	37448232	37448587	7.176e-05	0.270858	10	6.2728e-14	1.8775e-11	0.59544	0.32458	hyper
chr1	37700609	37701025	6.1131e-14	0.397279	10	4.7629e-14	1.5994e-20	0.70103	0.30375	hyper
chr1	37706582	37706740	4.9236e-18	0.387928	10	4.8739e-14	1.2882e-24	0.67328	0.28536	hyper
chr1	37715478	37716449	0.00018737	-0.225673	10	6.4201e-07	4.9023e-11	0.56059	0.78626	hypo
chr1	37720560	37721432	1.1883e-22	0.341301	31	4.1411e-14	3.1089e-29	0.64466	0.30336	hyper
chr1	37789191	37789772	3.0381e-11	0.344209	13	4.4298e-14	7.9486e-18	0.62635	0.28214	hyper
chr1	37875608	37876193	0.00061953	0.227871	10	5.5622e-14	1.6209e-10	0.68634	0.45847	hyper
chr1	37783474	37783728	6.0687e-14	0.327903	13	4.5741e-14	1.5878e-20	0.67573	0.34783	hyper
chr1	37783752	37784257	6.759e-100	0.543493	33	7.2164e-14	1.7684e-106	0.63444	0.090949	hyper
chr1	37984499	37984939	2.5268e-20	-0.304366	17	3.7415e-14	6.611e-27	0.29885	0.60322	hypo
chr1	38022315	38022586	5.2966e-29	0.477013	17	4.3077e-14	1.3857e-35	0.64373	0.16672	hyper
chr1	38098781	38100101	4.9766e-76	0.454177	35	4.0523e-14	1.302e-82	0.51962	0.065439	hyper
chr1	37500507	37500865	1.2452e-94	0.659613	25	4.9738e-14	3.2578e-101	0.69491	0.035292	hyper
chr1	37500885	37501369	3.181e-37	0.484643	15	4.1189e-14	8.3226e-44	0.53844	0.053797	hyper
chr1	37502274	37504402	1.8814e-74	0.399882	52	3.3973e-14	4.9222e-81	0.53575	0.13587	hyper
chr1	38192068	38192677	0.0014977	0.256588	10	1.4785e-12	3.9184e-10	0.56409	0.30751	hyper
chr1	38200879	38201158	1.8229e-76	0.644229	19	4.2633e-14	4.7693e-83	0.80843	0.1642	hyper
chr1	38218073	38218326	1.0966e-18	0.394556	15	4.674e-14	2.869e-25	0.55443	0.15987	hyper
chr1	38219517	38220229	1.8856e-20	0.338811	21	4.452e-14	4.9335e-27	0.47876	0.13994	hyper
chr1	38259040	38259179	4.9412e-34	0.506992	10	3.9968e-14	1.2928e-40	0.84855	0.34156	hyper
chr1	38412518	38412818	3.7498e-12	0.396307	10	4.0412e-14	9.8106e-19	0.45578	0.059474	hyper
chr1	38227107	38227628	3.2506e-157	0.359154	58	0	8.5046e-164	0.88271	0.52356	hyper
chr1	38477954	38478117	0.0001476	0.378133	10	4.3188e-14	3.8618e-11	0.66451	0.28638	hyper
chr1	37494672	37494978	1.3816e-09	0.293665	10	4.13e-14	3.6148e-16	0.66174	0.36807	hyper
chr1	37497851	37499801	0	0.634587	105	0	0	0.67598	0.041393	hyper
chr1	38560450	38560933	0.00032461	0.329933	10	4.4409e-14	8.4929e-11	0.6789	0.34896	hyper
chr1	38513017	38513669	1.4143e-107	0.535564	47	3.8969e-14	3.7004e-114	0.68172	0.14616	hyper
chr1	38601869	38602078	1.6505e-33	0.465004	16	5.0071e-14	4.3183e-40	0.64326	0.17825	hyper
chr1	38657030	38657418	2.3597e-07	0.285724	10	1.7112e-09	6.1736e-14	0.54603	0.2603	hyper
chr1	38599562	38600348	5.4927e-73	0.537254	29	5.8287e-14	1.4371e-79	0.67261	0.13535	hyper
chr1	38605549	38607598	5.981e-18	0.292153	27	4.4853e-14	1.5648e-24	0.65654	0.36439	hyper
chr1	38721507	38721962	2.6317e-12	0.259234	12	4.5075e-14	6.8854e-19	0.71281	0.45357	hyper
chr1	38751487	38752110	3.5691e-07	0.264177	10	4.4187e-14	9.3379e-14	0.72474	0.46056	hyper
chr1	38709858	38710248	1.6056e-18	0.259761	12	5.0293e-14	4.2007e-25	0.86896	0.6092	hyper
chr1	38712632	38713025	2.9994e-19	0.328883	13	4.3521e-14	7.8475e-26	0.87089	0.54201	hyper
chr1	38749786	38750078	3.1603e-08	0.267804	10	4.0079e-14	8.2684e-15	0.7174	0.4496	hyper
chr1	38736062	38736626	1.5807e-18	0.430814	10	4.7518e-14	4.1356e-25	0.56337	0.13256	hyper
chr1	38757503	38758176	4.9605e-76	0.553969	27	5.4512e-14	1.2978e-82	0.62781	0.073841	hyper
chr1	38893121	38893726	2.9733e-10	0.316528	12	4.4853e-14	7.7792e-17	0.77471	0.45818	hyper
chr1	38955419	38956056	2.7349e-10	0.236328	10	4.5741e-14	7.1554e-17	0.79676	0.56043	hyper
chr1	38229765	38231758	7.2077e-273	0.581619	104	0	1.8858e-279	0.68739	0.10577	hyper
chr1	38232038	38232463	1.1247e-18	0.374701	12	4.3965e-14	2.9426e-25	0.53177	0.15707	hyper
chr1	39027110	39027911	5.545e-19	0.246084	19	4.8517e-14	1.4508e-25	0.84844	0.60235	hyper
chr1	38260645	38261251	3.2721e-67	0.540127	25	3.8414e-14	8.5608e-74	0.78038	0.24025	hyper
chr1	39073931	39074292	0.00044541	0.300744	12	4.0634e-14	1.1653e-10	0.46349	0.16274	hyper
chr1	39035649	39035993	2.7881e-20	0.339444	17	4.5741e-14	7.2945e-27	0.60359	0.26415	hyper
chr1	38940825	38942716	9.1298e-129	0.518381	54	0	2.3886e-135	0.69973	0.18135	hyper
chr1	39044139	39044572	1.3757e-104	0.567968	32	4.7184e-14	3.5993e-111	0.59124	0.023271	hyper
chr1	39192988	39194245	2.1142e-21	0.357333	17	3.7859e-14	5.5313e-28	0.44408	0.086751	hyper
chr1	39212580	39213040	6.1104e-05	0.232638	10	5.1736e-14	1.5987e-11	0.70025	0.46761	hyper
chr1	39249300	39249845	1.2214e-44	0.292754	33	4.0634e-14	3.1956e-51	0.7213	0.42855	hyper
chr1	39281650	39282263	7.8537e-28	0.242216	35	4.0856e-14	2.0548e-34	0.30751	0.065292	hyper
chr1	39570671	39570743	0.00016142	0.265828	10	4.8939e-13	4.2231e-11	0.61518	0.34935	hyper
chr1	39547611	39547958	2.6005e-11	0.369223	10	4.1411e-14	6.8038e-18	0.80559	0.43636	hyper
chr1	39269300	39270495	4.5576e-145	0.396763	82	0	1.1924e-151	0.43341	0.036643	hyper
chr1	39958008	39958180	3.6579e-36	0.57408	11	3.7192e-14	9.5701e-43	0.73244	0.15836	hyper
chr1	39980095	39980455	1.8179e-12	0.430175	10	4.3299e-14	4.7562e-19	0.65144	0.22126	hyper
chr1	38509933	38512097	0	0.622016	148	0	0	0.66531	0.043296	hyper
chr1	39283609	39284955	2.82e-208	0.511421	101	0	7.3779e-215	0.5794	0.067983	hyper
chr1	40098371	40098609	1.658e-11	0.309714	10	4.6518e-14	4.338e-18	0.89208	0.58237	hyper
chr1	40105010	40105158	2.1578e-33	0.460317	20	4.6629e-14	5.6455e-40	0.64	0.17968	hyper
chr1	40105509	40105764	4.3171e-35	0.365489	23	4.3299e-14	1.1295e-41	0.40768	0.042196	hyper
chr1	40166786	40167102	3.5132e-09	0.208016	12	4.0856e-14	9.1917e-16	0.87245	0.66443	hyper
chr1	40148921	40149301	1.1162e-11	0.210934	10	4.5963e-14	2.9204e-18	0.91793	0.707	hyper
chr1	40149380	40149758	2.0844e-86	0.588161	27	6.9389e-14	5.4534e-93	0.70463	0.11647	hyper
chr1	40157705	40158558	2.395e-89	0.5689	35	4.2188e-14	6.266e-96	0.69091	0.12201	hyper
chr1	40156699	40157296	2.1697e-77	0.451921	40	5.1736e-14	5.6765e-84	0.47987	0.027954	hyper
chr1	40075096	40075380	6.0974e-17	0.407669	13	4.996e-14	1.5953e-23	0.76199	0.35432	hyper
chr1	40075515	40075795	2.3044e-36	0.492641	19	5.751e-14	6.0292e-43	0.67815	0.18551	hyper
chr1	40075800	40075975	2.127e-17	0.270427	11	3.7081e-14	5.5649e-24	0.93237	0.66194	hyper
chr1	40193343	40194177	5.6828e-38	0.234308	30	4.4853e-14	1.4868e-44	0.81102	0.57672	hyper
chr1	40236078	40236210	0.00019226	0.220847	11	4.4076e-14	5.0302e-11	0.25965	0.038806	hyper
chr1	40136493	40137015	1.8864e-06	0.32871	10	4.5963e-14	4.9355e-13	0.562	0.23329	hyper
chr1	40137018	40137262	2.2882e-56	0.576107	17	5.8398e-14	5.9866e-63	0.66884	0.092736	hyper
chr1	40137278	40137935	1.6156e-37	0.249935	24	3.9968e-14	4.227e-44	0.26166	0.011723	hyper
chr1	40137965	40138602	9.8205e-52	0.486846	23	5.1847e-14	2.5694e-58	0.63006	0.14322	hyper
chr1	40255045	40255321	4.1812e-25	0.441356	15	4.13e-14	1.0939e-31	0.52134	0.079979	hyper
chr1	40255390	40255709	1.0536e-13	0.213299	11	4.6185e-14	2.7565e-20	0.87207	0.65877	hyper
chr1	40282844	40283209	5.5961e-14	-0.292224	10	4.4076e-14	1.4641e-20	0.068537	0.36076	hypo
chr1	40285158	40285370	3.0915e-06	0.21512	10	1.8563e-13	8.0883e-13	0.79276	0.57764	hyper
chr1	40204195	40204384	3.4065e-07	0.341242	10	4.5408e-14	8.9126e-14	0.50846	0.16722	hyper
chr1	40204926	40205236	1.4274e-17	0.355655	14	3.7081e-14	3.7346e-24	0.47932	0.12367	hyper
chr1	40425815	40426303	3.8319e-08	0.281481	16	4.5186e-14	1.0025e-14	0.48448	0.203	hyper
chr1	40598430	40598989	3.9521e-97	0.341715	38	2.9421e-14	1.034e-103	0.93197	0.59026	hyper
chr1	40420487	40420635	1.4485e-06	0.259481	15	4.5186e-14	3.7898e-13	0.36394	0.10446	hyper
chr1	40854397	40854707	1.7989e-17	0.215139	16	4.0745e-14	4.7064e-24	0.68816	0.47302	hyper
chr1	39955622	39955936	1.5109e-20	0.273028	10	3.6859e-14	3.9531e-27	0.89454	0.62151	hyper
chr1	39956369	39956521	6.8654e-15	0.421264	10	4.4631e-14	1.7962e-21	0.62956	0.2083	hyper
chr1	41119555	41120098	3.4108e-24	0.411265	10	3.8636e-14	8.9238e-31	0.87289	0.46163	hyper
chr1	41248421	41249147	2.606e-43	0.568591	18	5.0848e-14	6.8182e-50	0.70366	0.13507	hyper
chr1	40778058	40778724	1.0621e-09	0.333755	10	4.2744e-14	2.7789e-16	0.79477	0.46102	hyper
chr1	40781394	40782004	3.2705e-41	0.295858	39	3.4306e-14	8.5567e-48	0.33987	0.044013	hyper
chr1	40782668	40783234	2.1488e-29	0.389291	25	3.9413e-14	5.6219e-36	0.53634	0.14704	hyper
chr1	41249965	41250244	1.4613e-26	0.454785	13	4.4853e-14	3.8233e-33	0.51245	0.057662	hyper
chr1	40366595	40366899	2.6279e-60	0.421144	32	5.1181e-14	6.8754e-67	0.47325	0.052109	hyper
chr1	40366910	40367175	3.8679e-37	0.20955	28	4.4631e-14	1.012e-43	0.22104	0.011488	hyper
chr1	41283687	41284307	8.5592e-82	0.518396	38	2.3204e-14	2.2394e-88	0.61131	0.092914	hyper
chr1	41349665	41350014	1.9107e-89	0.646692	26	2.72e-14	4.9991e-96	0.78472	0.13803	hyper
chr1	41414212	41414721	2.0501e-15	0.242639	10	4.4853e-14	5.3636e-22	0.82941	0.58677	hyper
chr1	41444672	41445133	3.2808e-50	0.398455	37	5.0959e-14	8.5835e-57	0.51873	0.12027	hyper
chr1	41420173	41420956	1.1444e-06	0.330156	10	4.5741e-14	2.9942e-13	0.79129	0.46113	hyper
chr1	41846682	41846927	4.2885e-12	0.332653	15	4.3188e-14	1.122e-18	0.61908	0.28643	hyper
chr1	41861809	41862056	1.1986e-15	0.250295	10	4.8739e-14	3.1359e-22	0.86614	0.61584	hyper
chr1	41849145	41849468	1.5428e-23	0.413137	17	4.563e-14	4.0364e-30	0.45754	0.044401	hyper
chr1	41952126	41952924	6.7081e-47	0.475524	24	4.6185e-14	1.7551e-53	0.72322	0.2477	hyper
chr1	41950034	41950286	9.7521e-10	0.241336	10	4.0967e-14	2.5515e-16	0.81418	0.57285	hyper
chr1	41948089	41948243	4.1477e-05	-0.256428	10	4.3077e-14	1.0852e-11	0.66387	0.9203	hypo
chr1	41901119	41901455	5.0549e-10	0.277	10	4.7296e-14	1.3225e-16	0.76053	0.48353	hyper
chr1	41828146	41828485	4.7452e-10	0.289654	12	4.5741e-14	1.2415e-16	0.51296	0.2233	hyper
chr1	41889228	41889381	3.1049e-25	0.327274	13	4.7962e-14	8.1235e-32	0.75718	0.42991	hyper
chr1	41981788	41982270	5.4806e-70	0.489584	33	4.3521e-14	1.4339e-76	0.65399	0.1644	hyper
chr1	41982286	41982646	4.0819e-36	0.376816	18	3.1863e-14	1.0679e-42	0.81888	0.44207	hyper
chr1	42248883	42249299	8.1517e-05	0.255901	10	4.4409e-14	2.1327e-11	0.65494	0.39904	hyper
chr1	41847360	41848298	3.3549e-189	0.432145	93	0	8.7774e-196	0.45345	0.021301	hyper
chr1	41326968	41327199	2.9659e-43	0.452104	22	4.0856e-14	7.7598e-50	0.53742	0.085313	hyper
chr1	41327224	41327377	3.1385e-35	0.294994	23	4.8406e-14	8.2113e-42	0.30234	0.0073487	hyper
chr1	41327384	41327810	1.343e-28	0.227792	29	4.4631e-14	3.5137e-35	0.23751	0.0097169	hyper
chr1	41327819	41327879	2.8839e-13	0.241145	10	4.6629e-14	7.5452e-20	0.24728	0.006135	hyper
chr1	41961083	41961787	3.4676e-11	0.259282	20	4.341e-14	9.0723e-18	0.68763	0.42834	hyper
chr1	42612351	42612851	8.3606e-14	0.296313	17	4.2188e-14	2.1874e-20	0.66901	0.3727	hyper
chr1	42921409	42921631	6.4217e-09	0.290109	13	4.341e-14	1.6801e-15	0.46988	0.17977	hyper
chr1	42929289	42929521	9.655e-41	0.466189	19	4.6407e-14	2.5261e-47	0.59336	0.12717	hyper
chr1	43250762	43250958	6.726e-46	0.475288	18	3.697e-14	1.7597e-52	0.58	0.10472	hyper
chr1	42845901	42846057	4.7011e-08	0.219368	10	4.4409e-14	1.23e-14	0.24341	0.024039	hyper
chr1	43425151	43425545	8.3455e-12	0.300397	16	4.4409e-14	2.1834e-18	0.70281	0.40241	hyper
chr1	43609321	43609778	3.0911e-12	0.319889	10	4.5075e-14	8.0873e-19	0.82285	0.50296	hyper
chr1	43637231	43637504	7.3932e-08	0.293158	10	4.4853e-14	1.9343e-14	0.65005	0.35689	hyper
chr1	43534259	43534412	5.9446e-13	0.375211	10	4.1078e-14	1.5553e-19	0.62917	0.25396	hyper
chr1	43613149	43613872	8.6063e-73	0.504399	31	3.8414e-14	2.2517e-79	0.52225	0.017847	hyper
chr1	43736125	43736768	8.1141e-65	0.580502	23	3.6193e-14	2.1229e-71	0.71336	0.13286	hyper
chr1	44023832	44024321	2.9656e-44	0.343502	16	3.8969e-14	7.7589e-51	0.87554	0.53204	hyper
chr1	44011312	44012241	0.011007	0.201795	10	3.0687e-13	2.8799e-09	0.87998	0.67819	hyper
chr1	44114796	44115203	0.00071263	0.207938	17	4.2077e-14	1.8645e-10	0.37326	0.16532	hyper
chr1	44031083	44031289	1.3198e-07	0.316796	10	4.0301e-14	3.4531e-14	0.66492	0.34813	hyper
chr1	44031699	44031841	6.8848e-25	0.309914	18	3.7748e-14	1.8013e-31	0.62152	0.31161	hyper
chr1	44398997	44399677	5.1983e-80	0.590598	29	5.9064e-14	1.3601e-86	0.66872	0.078118	hyper
chr1	44399689	44400124	3.2749e-09	0.302981	13	4.2411e-14	8.5682e-16	0.60978	0.3068	hyper
chr1	44402401	44402567	1.6277e-27	0.485659	10	3.6415e-14	4.2587e-34	0.65549	0.16983	hyper
chr1	44688737	44689335	2.0289e-43	0.465161	15	5.1292e-14	5.3082e-50	0.84671	0.38155	hyper
chr1	44703848	44704147	4.6599e-40	0.537499	19	4.8628e-14	1.2192e-46	0.63057	0.093074	hyper
chr1	44883956	44884271	4.3436e-07	0.238473	19	0.00014727	1.1364e-13	0.3628	0.12432	hyper
chr1	44938352	44938963	3.9353e-11	0.291825	12	5.0071e-14	1.0296e-17	0.46614	0.17431	hyper
chr1	45127496	45128198	2.0206e-15	0.277345	11	4.563e-14	5.2865e-22	0.84482	0.56747	hyper
chr1	45140397	45140869	8.6228e-12	0.322301	16	4.2633e-14	2.256e-18	0.45252	0.13022	hyper
chr1	45284632	45284788	4.0064e-07	-0.247147	12	4.3188e-14	1.0482e-13	0.41429	0.66144	hypo
chr1	45279022	45279372	4.0848e-18	0.291629	25	3.6637e-14	1.0687e-24	0.68209	0.39046	hyper
chr1	45189748	45190667	1.4873e-180	-0.606955	65	0	3.8913e-187	0.27652	0.88348	hypo
chr1	45804729	45805137	5.9861e-06	-0.213732	12	4.4964e-14	1.5661e-12	0.24071	0.45444	hypo
chr1	44873284	44874162	1.6121e-42	0.20199	73	1	4.2176e-49	0.20964	0.0076541	hyper
chr1	45792677	45792826	2.6673e-12	0.229948	14	4.13e-14	6.9784e-19	0.2377	0.0077471	hyper
chr1	45792827	45793153	5.2535e-108	0.547135	42	3.8636e-14	1.3745e-114	0.66151	0.11438	hyper
chr1	45793154	45793330	1.1436e-25	0.284605	17	3.9635e-14	2.9921e-32	0.8612	0.57659	hyper
chr1	45098250	45098618	1.5875e-05	-0.292863	10	2.5568e-13	4.1534e-12	0.42577	0.71863	hypo
chr1	46669250	46669606	1.2317e-07	0.354268	10	4.4187e-14	3.2225e-14	0.58668	0.23241	hyper
chr1	46751737	46752086	1.0124e-06	0.334295	10	4.3743e-14	2.6488e-13	0.53729	0.20299	hyper
chr1	46918805	46918984	1.6992e-14	0.342768	10	4.9072e-14	4.4458e-21	0.88124	0.53847	hyper
chr1	46950425	46951018	2.1131e-05	0.267738	10	4.563e-14	5.5284e-12	0.74728	0.47954	hyper
chr1	46939865	46940516	2.0846e-51	0.462481	22	4.674e-14	5.454e-58	0.81382	0.35134	hyper
chr1	46945390	46945932	4.6554e-12	0.210207	16	4.0967e-14	1.218e-18	0.86131	0.6511	hyper
chr1	46982539	46983304	0.00026427	0.245336	16	4.4076e-14	6.9142e-11	0.44776	0.20242	hyper
chr1	46988492	46988873	8.9934e-20	0.200802	14	4.8073e-14	2.353e-26	0.90592	0.70512	hyper
chr1	47008471	47009446	7.4114e-09	0.269025	13	4.3965e-14	1.9391e-15	0.79584	0.52681	hyper
chr1	47009982	47010561	7.8359e-25	0.464592	15	3.6748e-14	2.0501e-31	0.72054	0.25595	hyper
chr1	47016247	47016676	1.5042e-21	0.260055	14	3.6859e-14	3.9356e-28	0.89558	0.63552	hyper
chr1	46990803	46991541	5.5525e-07	0.232447	13	4.4964e-14	1.4527e-13	0.65953	0.42708	hyper
chr1	46991704	46992928	1.0501e-51	0.478579	27	5.7065e-14	2.7474e-58	0.76419	0.28561	hyper
chr1	46931859	46932104	8.1456e-07	0.273759	12	4.3854e-14	2.1311e-13	0.40858	0.13482	hyper
chr1	46932785	46932891	8.9009e-25	0.447869	10	4.996e-14	2.3288e-31	0.71933	0.27147	hyper
chr1	46913077	46914607	1.7662e-171	0.527645	72	0	4.621e-178	0.60748	0.079833	hyper
chr1	47271942	47272601	3.5492e-05	0.299664	10	4.2299e-14	9.2859e-12	0.73423	0.43457	hyper
chr1	47489194	47489939	2.2007e-62	0.609487	20	5.3513e-14	5.7576e-69	0.68572	0.076236	hyper
chr1	47646713	47647246	8.1627e-13	0.222796	14	4.13e-14	2.1356e-19	0.73032	0.50752	hyper
chr1	46859827	46860290	2.6771e-113	0.445676	62	#DIV/0!	7.0043e-120	0.47421	0.028535	hyper
chr1	46860308	46860634	3.7555e-07	0.285755	10	8.4488e-14	9.8255e-14	0.65653	0.37077	hyper
chr1	47691832	47692137	1.516e-05	0.322831	10	4.3299e-14	3.9664e-12	0.5831	0.26027	hyper
chr1	47701021	47701190	7.0868e-12	0.40397	10	4.0967e-14	1.8541e-18	0.48319	0.079221	hyper
chr1	47134283	47134394	9.3918e-11	0.367966	10	4.1855e-14	2.4572e-17	0.55479	0.18683	hyper
chr1	47698028	47698306	1.3433e-55	0.510555	20	4.7296e-14	3.5145e-62	0.54668	0.036124	hyper
chr1	47690547	47690997	1.1151e-06	0.229167	17	4.5297e-14	2.9176e-13	0.35221	0.12304	hyper
chr1	47691005	47691326	1.8416e-21	0.353839	12	4.2855e-14	4.8183e-28	0.37847	0.024633	hyper
chr1	47691328	47691474	5.2063e-24	0.270559	13	4.5186e-14	1.3621e-30	0.2758	0.00524	hyper
chr1	47694123	47694809	7.4306e-11	0.253519	15	4.0745e-14	1.9441e-17	0.79119	0.53767	hyper
chr1	47694833	47695497	1.9404e-88	0.570151	33	3.6082e-14	5.0767e-95	0.69165	0.12149	hyper
chr1	47778522	47778864	9.3025e-16	-0.339108	11	4.3188e-14	2.4338e-22	0.21399	0.5531	hypo
chr1	47882935	47883234	4.4348e-29	0.481751	13	4.5075e-14	1.1603e-35	0.87765	0.3959	hyper
chr1	47924778	47925894	4.9568e-15	0.303706	17	4.452e-14	1.2968e-21	0.47208	0.16837	hyper
chr1	47882016	47882580	7.6366e-176	0.670967	45	5.7176e-14	1.998e-182	0.68814	0.017176	hyper
chr1	47914732	47915366	1.3108e-08	0.297741	10	4.8295e-14	3.4294e-15	0.51273	0.21499	hyper
chr1	47915379	47916096	7.2207e-104	0.524262	41	3.5638e-14	1.8892e-110	0.62509	0.10082	hyper
chr1	47916172	47917113	3.7322e-06	0.203051	13	4.0634e-14	9.7645e-13	0.77841	0.57536	hyper
chr1	47695995	47697399	1.811e-238	0.576634	77	0	4.738e-245	0.60802	0.031389	hyper
chr1	47973494	47974883	5.1442e-98	0.424852	48	2.8755e-14	1.3459e-104	0.46674	0.04189	hyper
chr1	48153423	48154113	2.9915e-12	0.277262	16	4.0079e-14	7.8268e-19	0.63896	0.3617	hyper
chr1	48058546	48058902	1.2056e-23	0.362979	18	4.6185e-14	3.1543e-30	0.44957	0.086591	hyper
chr1	48237375	48237718	1.0976e-21	0.360926	12	4.6518e-14	2.8716e-28	0.79868	0.43775	hyper
chr1	48190715	48190925	1.4846e-103	0.631539	28	3.7081e-14	3.8842e-110	0.6728	0.041256	hyper
chr1	48191125	48191929	2.1629e-35	0.325863	31	3.6637e-14	5.6589e-42	0.42679	0.10093	hyper
chr1	47904426	47905638	3.6884e-198	0.504194	91	0	9.6502e-205	0.5882	0.084003	hyper
chr1	48353255	48353638	1.1748e-15	0.41879	10	4.4298e-14	3.0736e-22	0.75125	0.33246	hyper
chr1	46953635	46955180	1.6688e-102	0.456786	54	0	4.3661e-109	0.54521	0.088423	hyper
chr1	46955220	46956782	3.652e-293	0.547672	93	0	9.5547e-300	0.58534	0.037667	hyper
chr1	46956838	46959518	5.4711e-178	0.473126	78	0	1.4314e-184	0.5718	0.098669	hyper
chr1	46959591	46960567	2.454e-20	0.366513	18	4.4298e-14	6.4206e-27	0.65502	0.28851	hyper
chr1	48389714	48390490	3.6023e-07	0.334183	10	4.563e-14	9.4248e-14	0.7604	0.42621	hyper
chr1	47898059	47900384	0	0.701304	125	0	0	0.79227	0.090963	hyper
chr1	47900501	47901075	1.5591e-30	0.29261	12	4.019e-14	4.0792e-37	0.93361	0.641	hyper
chr1	48461839	48462596	5.8369e-96	0.526022	37	6.1395e-14	1.5271e-102	0.60989	0.083865	hyper
chr1	48449490	48450218	2.0304e-88	0.397871	49	5.3624e-14	5.3122e-95	0.47578	0.077905	hyper
chr1	48938045	48938331	0.01395	0.235906	12	6.406e-14	3.6496e-09	0.3311	0.095198	hyper
chr1	48937133	48937500	5.0718e-43	0.453594	22	4.4631e-14	1.3269e-49	0.53614	0.082545	hyper
chr1	47908964	47912339	0	0.628614	151	0	0	0.68345	0.054833	hyper
chr1	50513644	50513749	6.6295e-66	0.741984	16	5.6288e-14	1.7345e-72	0.77148	0.029497	hyper
chr1	50514068	50514446	1.3383e-58	0.614215	17	4.4631e-14	3.5013e-65	0.82139	0.20718	hyper
chr1	50489316	50489954	3.5514e-119	0.688786	33	1.7764e-14	9.2915e-126	0.76823	0.079449	hyper
chr1	50717420	50717678	1.4296e-43	0.608546	13	3.7303e-14	3.7403e-50	0.66186	0.053311	hyper
chr1	50744317	50744732	1.4168e-09	0.287267	12	4.0634e-14	3.7068e-16	0.69198	0.40472	hyper
chr1	50813447	50814220	1.5103e-16	-0.333682	14	4.0967e-14	3.9515e-23	0.44356	0.77724	hypo
chr1	50833764	50834100	2.1793e-07	0.223561	11	4.4964e-14	5.7016e-14	0.72016	0.4966	hyper
chr1	50896102	50897041	7.8046e-97	0.591233	33	5.6066e-14	2.0419e-103	0.7088	0.11756	hyper
chr1	50798520	50799600	6.1133e-154	0.407048	84	0	1.5994e-160	0.44418	0.03713	hyper
chr1	51703748	51704164	4.7374e-14	-0.376316	10	4.3965e-14	1.2395e-20	0.53188	0.90819	hypo
chr1	51791490	51791725	0.00027996	-0.264382	10	1.132e-07	7.3248e-11	0.5679	0.83228	hypo
chr1	51810255	51810536	1.8369e-52	0.512931	25	5.7288e-14	4.8059e-59	0.652	0.13907	hyper
chr1	52083410	52083544	0.010921	0.242022	10	3.7091e-11	2.8573e-09	0.36816	0.12613	hyper
chr1	48173659	48176702	0	0.459039	194	0	0	0.50191	0.042876	hyper
chr1	48178112	48178552	3.2092e-13	0.210224	10	4.1522e-14	8.3963e-20	0.82167	0.61145	hyper
chr1	53098482	53098696	1.643e-39	0.518766	14	4.3632e-14	4.2986e-46	0.74633	0.22756	hyper
chr1	53128662	53128964	1.1183e-12	0.295051	10	4.6962e-14	2.9257e-19	0.87151	0.57646	hyper
chr1	50880756	50883483	0	0.65869	140	0	0	0.72799	0.069297	hyper
chr1	53163444	53163565	4.0425e-10	0.351252	10	4.1633e-14	1.0576e-16	0.60851	0.25726	hyper
chr1	53527321	53527578	4.0371e-18	0.39305	13	3.8303e-14	1.0562e-24	0.47026	0.077206	hyper
chr1	53387125	53387248	1.704e-56	0.645644	15	4.9183e-14	4.4582e-63	0.66691	0.021271	hyper
chr1	53387269	53387719	8.2935e-39	0.269533	30	5.4623e-14	2.1699e-45	0.29795	0.028421	hyper
chr1	53528389	53529116	3.109e-115	0.4966	54	0	8.1341e-122	0.55903	0.062427	hyper
chr1	53308448	53309519	1.1874e-286	0.705765	72	0	3.1065e-293	0.78278	0.077019	hyper
chr1	53309547	53309876	1.1775e-28	0.384683	14	4.0412e-14	3.0807e-35	0.8233	0.43862	hyper
chr1	53392649	53393825	8.3629e-46	0.238567	70	0	2.188e-52	0.27105	0.032481	hyper
chr1	53785297	53785688	2.1556e-05	0.24842	10	1.4719e-12	5.6396e-12	0.67026	0.42184	hyper
chr1	53704424	53704641	9.4941e-25	0.398345	18	3.9857e-14	2.484e-31	0.55281	0.15447	hyper
chr1	53762142	53762423	2.2562e-14	0.241774	12	4.0967e-14	5.9029e-21	0.81396	0.57218	hyper
chr1	53935840	53936116	9.6385e-71	0.392744	21	3.3085e-14	2.5217e-77	0.91618	0.52343	hyper
chr1	53974836	53975211	4.6883e-25	0.328056	15	4.0634e-14	1.2266e-31	0.80363	0.47558	hyper
chr1	54066179	54066714	0.0029512	0.357245	10	4.9738e-14	7.7212e-10	0.60395	0.2467	hyper
chr1	54119088	54119573	0.045111	0.230387	10	9.5723e-13	1.1802e-08	0.8992	0.66882	hyper
chr1	54151123	54151643	1.0002e-07	0.228928	10	4.4964e-14	2.6168e-14	0.68307	0.45414	hyper
chr1	54205112	54205703	3.6276e-30	0.278941	31	4.8739e-14	9.4909e-37	0.39714	0.11819	hyper
chr1	54355897	54356504	0.014825	-0.215621	10	1.0317e-09	3.8786e-09	0.3736	0.58923	hypo
chr1	54665049	54665349	2.513e-10	0.28972	12	4.774e-14	6.5749e-17	0.40059	0.11087	hyper
chr1	54704150	54704801	5.8084e-08	-0.208464	12	4.3521e-14	1.5197e-14	0.74645	0.95492	hypo
chr1	54750910	54751383	0.00013372	0.327177	10	4.0745e-14	3.4985e-11	0.46145	0.13428	hyper
chr1	54694815	54695533	1.8614e-07	-0.266361	14	4.3965e-14	4.8699e-14	0.5745	0.84086	hypo
chr1	54844237	54844768	1.1819e-50	0.564445	18	4.0745e-14	3.0921e-57	0.82124	0.25679	hyper
chr1	54870256	54870659	1.1676e-07	0.329976	10	4.2188e-14	3.0548e-14	0.5232	0.19322	hyper
chr1	54822004	54822647	1.3184e-72	0.508815	32	3.1974e-14	3.4495e-79	0.68796	0.17915	hyper
chr1	54953058	54953547	1.082e-30	0.215724	19	4.1522e-14	2.8309e-37	0.7925	0.57677	hyper
chr1	55030150	55030472	1.6479e-15	0.241504	10	4.452e-14	4.3113e-22	0.82874	0.58723	hyper
chr1	55012859	55013828	4.5825e-05	0.209865	20	4.1522e-14	1.1989e-11	0.57764	0.36777	hyper
chr1	55008318	55008872	5.5998e-05	0.204946	24	4.1522e-14	1.4651e-11	0.31764	0.11269	hyper
chr1	54203402	54204442	0	0.562191	105	0	0	0.58708	0.024891	hyper
chr1	54204462	54204664	6.8178e-56	0.380213	25	4.5963e-14	1.7838e-62	0.39309	0.01288	hyper
chr1	55416319	55416686	2.2197e-06	0.256021	15	4.5297e-14	5.8076e-13	0.43659	0.18056	hyper
chr1	55266352	55266403	3.3789e-26	0.306138	10	3.9524e-14	8.8402e-33	0.90345	0.59731	hyper
chr1	55266418	55266932	1.9343e-139	0.601744	48	5.1514e-14	5.0606e-146	0.68723	0.085489	hyper
chr1	55266942	55267474	1.8393e-31	0.346344	25	3.0642e-14	4.8122e-38	0.39489	0.048541	hyper
chr1	55445954	55446845	2.2149e-89	0.499153	45	5.6399e-14	5.795e-96	0.70229	0.20314	hyper
chr1	55246787	55247428	1.3844e-216	0.494487	70	0	3.6221e-223	0.91436	0.41987	hyper
chr1	55462117	55463058	4.4758e-138	0.536947	54	0	1.171e-144	0.62489	0.087938	hyper
chr1	55677706	55678810	3.279e-09	0.314794	13	4.2411e-14	8.579e-16	0.52857	0.21377	hyper
chr1	55679334	55679837	1.3437e-08	0.315943	11	4.5741e-14	3.5154e-15	0.3518	0.035854	hyper
chr1	55681730	55681953	4.4127e-15	0.386869	10	4.452e-14	1.1545e-21	0.63111	0.24424	hyper
chr1	55504970	55506103	1.4436e-287	0.592379	86	0	3.777e-294	0.6397	0.04732	hyper
chr1	55506134	55506507	6.5697e-27	0.366828	19	4.4853e-14	1.7189e-33	0.74275	0.37593	hyper
chr1	55351886	55353557	9.942e-95	0.25784	110	0	2.6012e-101	0.30644	0.048599	hyper
chr1	56972082	56972523	4.2722e-06	0.259809	12	4.1012e-13	1.1177e-12	0.54787	0.28806	hyper
chr1	57110072	57110631	2.5578e-46	0.525613	20	4.7073e-14	6.6919e-53	0.61643	0.090815	hyper
chr1	56943046	56943707	1.7931e-86	0.421395	50	5.2292e-14	4.6914e-93	0.48804	0.066645	hyper
chr1	57111083	57111587	1.203e-122	0.6017	41	6.1728e-14	3.1475e-129	0.6485	0.046795	hyper
chr1	58069527	58070379	0.039698	-0.253939	10	9.7298e-08	1.0386e-08	0.28626	0.5402	hypo
chr1	57890117	57890636	1.6863e-86	0.518824	33	6.8279e-14	4.412e-93	0.54325	0.024425	hyper
chr1	58088790	58089405	1.7327e-05	0.225724	15	4.0079e-14	4.5333e-12	0.77445	0.54872	hyper
chr1	58202496	58203229	4.3418e-07	-0.276186	10	7.2498e-14	1.136e-13	0.32601	0.6022	hypo
chr1	57043437	57043938	2.8809e-05	0.3388	10	4.1744e-14	7.5373e-12	0.71223	0.37343	hyper
chr1	57043983	57044498	1.2885e-34	0.22201	42	3.8969e-14	3.3711e-41	0.22808	0.0060726	hyper
chr1	58373773	58374934	8.0781e-06	0.206142	10	4.4631e-14	2.1135e-12	0.8562	0.65006	hyper
chr1	58496335	58497853	4.3634e-25	0.432393	11	4.3632e-14	1.1416e-31	0.79334	0.36095	hyper
chr1	57887646	57889512	1.0995e-241	0.56959	81	0	2.8768e-248	0.59624	0.026653	hyper
chr1	59349141	59349804	2.5343e-18	0.302017	14	4.452e-14	6.6304e-25	0.70563	0.40361	hyper
chr1	59368939	59369167	3.9715e-07	-0.238646	10	4.7851e-14	1.0391e-13	0.1084	0.34705	hypo
chr1	60280007	60280244	1.1018e-47	0.7439	12	4.4853e-14	2.8827e-54	0.80966	0.065761	hyper
chr1	60280955	60281113	1.133e-38	0.669788	12	3.2641e-14	2.9643e-45	0.72087	0.051082	hyper
chr1	60281172	60281385	1.0294e-22	0.348307	10	4.1189e-14	2.6932e-29	0.87583	0.52752	hyper
chr1	60437254	60437368	1.4261e-06	0.238367	10	4.1411e-14	3.7312e-13	0.27741	0.039043	hyper
chr1	60392133	60392688	2.8445e-59	0.356678	38	4.4964e-14	7.442e-66	0.38175	0.025068	hyper
chr1	60539273	60539734	1.276e-108	0.670333	31	2.7645e-14	3.3385e-115	0.795	0.12467	hyper
chr1	61545545	61545884	2.2576e-09	0.301954	10	4.0412e-14	5.9067e-16	0.33906	0.037108	hyper
chr1	61547375	61547716	3.8242e-20	0.273266	17	4.4187e-14	1.0005e-26	0.28311	0.0098406	hyper
chr1	61542328	61543057	4.5629e-32	0.251652	32	4.8517e-14	1.1938e-38	0.26345	0.011795	hyper
chr1	58714561	58716306	4.2264e-292	0.501463	113	0	1.1058e-298	0.5289	0.027433	hyper
chr1	59041757	59042971	0	0.708004	134	0	0	0.75988	0.051875	hyper
chr1	59043134	59043732	1.3964e-30	0.371217	21	4.1966e-14	3.6534e-37	0.77364	0.40242	hyper
chr1	61516762	61516973	1.2448e-37	0.375238	18	3.908e-14	3.2568e-44	0.39115	0.015914	hyper
chr1	61518700	61519810	5.5272e-53	0.275704	51	5.1403e-14	1.4461e-59	0.31871	0.043003	hyper
chr1	61519820	61520099	6.5548e-19	0.394228	16	4.9738e-14	1.7149e-25	0.47481	0.08058	hyper
chr1	61916168	61916898	0.0023587	0.211147	10	4.4409e-14	6.1711e-10	0.82604	0.6149	hyper
chr1	61522398	61523586	2.5155e-82	0.383382	63	0	6.5814e-89	0.42349	0.040104	hyper
chr1	61548137	61548456	2.6755e-19	0.318092	18	4.6962e-14	7.0001e-26	0.32257	0.0044733	hyper
chr1	61548473	61549636	3.4101e-210	0.45244	82	0	8.9218e-217	0.46204	0.0095989	hyper
chr1	61508425	61508926	3.7671e-35	0.281315	43	5.3069e-14	9.856e-42	0.35607	0.074752	hyper
chr1	61508931	61509370	1.3865e-138	0.580373	49	4.5963e-14	3.6277e-145	0.6577	0.077328	hyper
chr1	62207542	62207907	2.9198e-17	0.412759	13	4.0301e-14	7.6391e-24	0.43078	0.018022	hyper
chr1	62208784	62209140	2.2991e-45	0.532153	17	3.6859e-14	6.0153e-52	0.8245	0.29234	hyper
chr1	62728784	62728944	1.3637e-17	0.235217	10	4.8406e-14	3.5679e-24	0.86747	0.63225	hyper
chr1	62904917	62905089	3.7734e-05	-0.271151	10	1.0192e-13	9.8725e-12	0.59543	0.86658	hypo
chr1	63136601	63137112	3.2617e-27	-0.409168	15	4.3299e-14	8.5337e-34	0.43094	0.84011	hypo
chr1	62660319	62661663	3.087e-243	0.608722	70	0	8.0766e-250	0.81588	0.20716	hyper
chr1	63466027	63466707	7.0207e-06	0.262449	10	4.5297e-14	1.8368e-12	0.84516	0.58271	hyper
chr1	63587817	63588193	6.1974e-11	0.307063	11	4.341e-14	1.6214e-17	0.76633	0.45927	hyper
chr1	63539524	63540258	1.2531e-93	0.574358	41	4.8184e-14	3.2786e-100	0.68855	0.11419	hyper
chr1	62784030	62785316	3.7404e-188	0.498123	99	0	9.7861e-195	0.55467	0.056546	hyper
chr1	64239236	64240070	1.8826e-123	0.489777	56	0	4.9255e-130	0.50371	0.013936	hyper
chr1	64240439	64241115	4.6675e-112	0.523958	49	2.6867e-14	1.2212e-118	0.53768	0.013727	hyper
chr1	64936455	64936638	5.7328e-25	0.224248	21	4.7851e-14	1.4999e-31	0.23023	0.0059805	hyper
chr1	64936655	64937580	4.0108e-41	0.451702	23	3.6637e-14	1.0493e-47	0.51698	0.065275	hyper
chr1	64935085	64935414	1.5947e-06	0.338281	10	4.5186e-14	4.1722e-13	0.60374	0.26546	hyper
chr1	64935490	64935596	1.419e-13	0.2725	10	4.3743e-14	3.7126e-20	0.28551	0.013013	hyper
chr1	63791630	63793809	3.7317e-203	0.518263	79	0	9.7633e-210	0.57343	0.055169	hyper
chr1	63793881	63795140	6.9215e-31	0.322306	24	4.6629e-14	1.8109e-37	0.7875	0.4652	hyper
chr1	63795241	63796555	2.1574e-231	0.597041	72	0	5.6444e-238	0.63396	0.036919	hyper
chr1	63788860	63790612	0	0.630511	143	0	0	0.66549	0.034975	hyper
chr1	65730338	65730624	1.3381e-28	0.512276	13	3.6748e-14	3.501e-35	0.56968	0.0574	hyper
chr1	65774480	65774850	7.3148e-30	0.587104	10	4.1633e-14	1.9138e-36	0.84792	0.26082	hyper
chr1	65775385	65775647	4.5986e-74	0.681111	19	5.1625e-14	1.2031e-80	0.69324	0.012127	hyper
chr1	65731352	65732160	2.7935e-48	0.280397	59	1.0192e-13	7.3086e-55	0.31542	0.035025	hyper
chr1	65466946	65467289	1.3523e-09	0.313134	12	4.5186e-14	3.5382e-16	0.41246	0.099327	hyper
chr1	65720739	65721099	1.3021e-22	0.389684	17	4.6962e-14	3.4067e-29	0.51934	0.12965	hyper
chr1	65612950	65613327	3.0468e-39	0.273792	39	5.429e-14	7.9714e-46	0.28432	0.01053	hyper
chr1	65615044	65615281	8.284e-07	0.216071	10	1.8749e-11	2.1674e-13	0.34369	0.12762	hyper
chr1	67217672	67218543	1.1965e-33	0.280103	48	3.4306e-14	3.1304e-40	0.31947	0.039365	hyper
chr1	66998483	66999813	2.8771e-113	0.47617	60	0	7.5274e-120	0.52858	0.052411	hyper
chr1	67600390	67600714	1.9025e-92	0.5705	26	5.318e-14	4.9775e-99	0.6064	0.035903	hyper
chr1	67859042	67859318	1.0287e-20	-0.432914	12	4.341e-14	2.6914e-27	0.45545	0.88836	hypo
chr1	67772626	67773700	6.9274e-34	0.205855	45	3.7859e-14	1.8124e-40	0.2695	0.063644	hyper
chr1	67773707	67774183	2.2773e-47	0.49346	22	5.8065e-14	5.9582e-54	0.58516	0.0917	hyper
chr1	66257906	66259675	6.0874e-300	0.665702	87	0	1.5927e-306	0.70379	0.038085	hyper
chr1	68512538	68513004	3.3127e-78	0.283903	31	5.3069e-14	8.667e-85	0.83377	0.54986	hyper
chr1	68517142	68517544	1.0795e-69	0.304388	30	5.429e-14	2.8244e-76	0.82301	0.51862	hyper
chr1	63782028	63782395	2.0989e-06	0.201259	10	4.2077e-14	5.4914e-13	0.88097	0.67971	hyper
chr1	63782411	63782709	6.8383e-64	0.514574	27	3.8414e-14	1.7891e-70	0.73357	0.219	hyper
chr1	63782733	63783901	3.9939e-108	0.351217	68	0	1.0449e-114	0.36897	0.017753	hyper
chr1	63784070	63788507	0	0.632777	187	0	0	0.69985	0.067068	hyper
chr1	68297539	68298032	2.5149e-29	0.266077	25	4.0301e-14	6.5797e-36	0.28365	0.017569	hyper
chr1	68298035	68299306	1.745e-101	0.34989	66	#DIV/0!	4.5655e-108	0.36668	0.01679	hyper
chr1	68299313	68299468	1.9507e-26	0.531381	10	4.7629e-14	5.1038e-33	0.67442	0.14304	hyper
chr1	68515537	68516518	2.8148e-96	0.265284	46	1.7875e-14	7.3643e-103	0.81439	0.5491	hyper
chr1	69778174	69778399	3.4249e-39	0.310991	14	4.563e-14	8.9607e-46	0.87915	0.56816	hyper
chr1	68696112	68699016	1.5227e-226	0.50953	88	0	3.984e-233	0.55903	0.049498	hyper
chr1	71172153	71172744	2.6968e-98	0.520699	30	2.4869e-14	7.0558e-105	0.84843	0.32774	hyper
chr1	71694514	71694960	3.9265e-14	0.252475	11	4.1078e-14	1.0273e-20	0.86582	0.61334	hyper
chr1	70032478	70036073	0	0.570533	154	0	0	0.6153	0.044766	hyper
chr1	71512224	71512648	8.8349e-57	0.418241	25	2.9643e-14	2.3115e-63	0.7082	0.28996	hyper
chr1	71512659	71513183	4.8581e-154	0.543774	60	0	1.271e-160	0.60167	0.057898	hyper
chr1	71513213	71514082	8.9924e-94	0.395249	60	0	2.3527e-100	0.43843	0.043178	hyper
chr1	75037077	75037470	5.2616e-10	0.319873	10	4.1855e-14	1.3766e-16	0.67847	0.3586	hyper
chr1	75139026	75139797	2.0378e-129	0.662405	35	3.0531e-14	5.3315e-136	0.70162	0.039219	hyper
chr1	75592685	75593115	1.9388e-32	0.53572	12	4.6074e-14	5.0726e-39	0.75001	0.21429	hyper
chr1	75593467	75594635	1.532e-69	0.591225	24	3.8858e-14	4.0081e-76	0.70863	0.11741	hyper
chr1	75602771	75603341	5.9266e-81	0.617461	25	4.4298e-14	1.5506e-87	0.65929	0.041833	hyper
chr1	76191476	76192016	3.0587e-29	-0.518147	14	3.8414e-14	8.0025e-36	0.42014	0.93829	hypo
chr1	75590251	75590865	2.3582e-95	0.48263	33	6.2839e-14	6.1699e-102	0.84056	0.35793	hyper
chr1	75590899	75591819	1.5256e-152	0.574494	43	3.4639e-14	3.9914e-159	0.82198	0.24749	hyper
chr1	76082063	76082791	3.5492e-93	0.487176	33	6.628e-14	9.2859e-100	0.52342	0.036243	hyper
chr1	76250177	76250893	1.0507e-15	-0.408481	16	4.2855e-14	2.749e-22	0.42681	0.8353	hypo
chr1	76079949	76080531	6.8494e-07	0.250337	16	3.334e-13	1.792e-13	0.34548	0.095146	hyper
chr1	76540072	76540923	1.0906e-45	0.317913	41	4.0634e-14	2.8535e-52	0.35093	0.033014	hyper
chr1	75599391	75602238	0	0.624633	101	0	0	0.66095	0.036319	hyper
chr1	77332990	77333629	3.4523e-125	0.479591	46	2.2427e-14	9.0323e-132	0.49515	0.015559	hyper
chr1	77333964	77335030	1.0671e-208	0.544885	71	0	2.7918e-215	0.57616	0.03127	hyper
chr1	78153534	78153760	1.579e-38	0.298083	17	3.1086e-14	4.1312e-45	0.84364	0.54556	hyper
chr1	78223933	78224148	4.8453e-10	-0.203424	12	4.0745e-14	1.2677e-16	0.75241	0.95583	hypo
chr1	77747322	77747475	3.9866e-16	0.370197	15	4.0301e-14	1.043e-22	0.45134	0.081145	hyper
chr1	77747894	77748223	1.2413e-27	0.240672	31	4.4187e-14	3.2476e-34	0.24732	0.0066448	hyper
chr1	77748324	77749320	6.9598e-35	0.29761	32	3.8858e-14	1.8209e-41	0.34574	0.048132	hyper
chr1	78442237	78443251	3.0711e-22	-0.30551	30	3.908e-14	8.0349e-29	0.54263	0.84814	hypo
chr1	78510567	78511297	1.3201e-17	0.311636	16	4.9627e-14	3.4539e-24	0.79954	0.48791	hyper
chr1	78511311	78511488	8.8814e-28	0.495749	12	4.2522e-14	2.3237e-34	0.71904	0.22329	hyper
chr1	78353765	78354235	7.6295e-23	0.384667	17	4.9294e-14	1.9961e-29	0.46146	0.076788	hyper
chr1	78354283	78354425	3.7039e-16	0.214956	16	4.0745e-14	9.6906e-23	0.22354	0.0085794	hyper
chr1	79116749	79117465	6.9893e-45	-0.52145	17	4.5408e-14	1.8286e-51	0.066352	0.5878	hypo
chr1	78511825	78512370	4.5448e-190	0.587434	61	0	1.1891e-196	0.61484	0.027403	hyper
chr1	79686392	79687657	0.022915	-0.207196	10	4.2231e-08	5.9952e-09	0.71157	0.91876	hypo
chr1	79472281	79472536	3.6101e-85	0.668927	25	3.042e-14	9.4451e-92	0.82883	0.1599	hyper
chr1	75595150	75599070	0	0.645695	155	0	0	0.71621	0.070518	hyper
chr1	78956544	78957515	2.3618e-276	0.684614	69	0	6.1792e-283	0.72643	0.04182	hyper
chr1	78957538	78958047	1.1219e-05	0.31812	10	4.2299e-14	2.9354e-12	0.71063	0.39251	hyper
chr1	81880110	81880627	1.4884e-10	0.379194	10	4.2299e-14	3.8942e-17	0.54886	0.16966	hyper
chr1	81983188	81984030	1.0369e-27	0.497816	13	4.6518e-14	2.7129e-34	0.66109	0.16327	hyper
chr1	82268945	82269526	6.2227e-55	0.547343	20	4.1744e-14	1.6281e-61	0.59995	0.05261	hyper
chr1	82265944	82266429	1.471e-117	0.588411	38	2.7089e-14	3.8487e-124	0.59807	0.0096615	hyper
chr1	82266737	82268588	6.2652e-261	0.595554	86	0	1.6392e-267	0.60517	0.009618	hyper
chr1	84158369	84158914	2.0928e-12	0.350825	10	4.0523e-14	5.4753e-19	0.37325	0.022421	hyper
chr1	84464070	84464299	8.1337e-14	0.416734	12	4.3521e-14	2.128e-20	0.68376	0.26702	hyper
chr1	84326134	84326317	7.9138e-13	0.271684	11	4.3077e-14	2.0705e-19	0.30405	0.03237	hyper
chr1	84326341	84326856	5.7837e-105	0.482082	44	6.0063e-14	1.5132e-111	0.52602	0.043939	hyper
chr1	84464614	84465009	3.6635e-48	0.416936	28	3.6637e-14	9.5848e-55	0.42463	0.0076982	hyper
chr1	84465044	84465588	1.6134e-24	0.274409	25	5.0959e-14	4.2213e-31	0.32895	0.054542	hyper
chr1	85224809	85225260	2.1314e-11	0.252922	15	1.3581e-12	5.5764e-18	0.38708	0.13415	hyper
chr1	85248169	85248452	5.3693e-08	-0.343695	10	4.5075e-14	1.4048e-14	0.32669	0.67038	hypo
chr1	85462482	85462760	3.6531e-60	0.485297	28	5.5067e-14	9.5577e-67	0.50838	0.023082	hyper
chr1	85515214	85515836	1.3052e-14	0.388128	12	4.1189e-14	3.4149e-21	0.68989	0.30177	hyper
chr1	85514284	85514782	1.0709e-42	0.488304	19	4.6074e-14	2.8019e-49	0.53051	0.042205	hyper
chr1	85527575	85528107	6.5181e-34	0.415745	21	5.1847e-14	1.7054e-40	0.45359	0.037847	hyper
chr1	85512946	85513607	2.3585e-95	0.578715	31	2.1871e-14	6.1705e-102	0.69198	0.11326	hyper
chr1	85667568	85667849	2.578e-28	0.400204	16	4.885e-14	6.7449e-35	0.42113	0.020924	hyper
chr1	85358168	85359334	1.9529e-133	0.481947	61	0	5.1095e-140	0.51361	0.031662	hyper
chr1	86045346	86045527	1.5885e-26	0.504612	12	5.0071e-14	4.156e-33	0.65747	0.15285	hyper
chr1	86081442	86081809	3.4006e-54	0.356681	18	4.3965e-14	8.8971e-61	0.90833	0.55165	hyper
chr1	86081812	86082055	4.1947e-98	0.539108	26	3.1752e-14	1.0975e-104	0.89862	0.35951	hyper
chr1	85463147	85464476	1.2288e-247	0.5846	82	0	3.2149e-254	0.6175	0.032905	hyper
chr1	85464592	85464860	0.047789	0.2474	10	1.5805e-11	1.2503e-08	0.58854	0.34114	hyper
chr1	86046362	86047485	6.1343e-132	0.43339	68	0	1.6049e-138	0.47336	0.039967	hyper
chr1	85665828	85666392	4.919e-63	0.363593	40	4.5741e-14	1.287e-69	0.41105	0.047452	hyper
chr1	86969702	86969998	1.4708e-11	0.285805	12	4.6518e-14	3.8481e-18	0.63107	0.34526	hyper
chr1	86042016	86042276	7.6849e-06	0.229912	15	4.6518e-14	2.0106e-12	0.32625	0.096338	hyper
chr1	86043191	86044230	1.1647e-78	0.509469	38	2.6423e-14	3.0473e-85	0.59461	0.08514	hyper
chr1	86620798	86621608	2.4747e-45	0.39145	34	4.7407e-14	6.4747e-52	0.54567	0.15422	hyper
chr1	87597811	87598463	4.4567e-49	0.31661	45	4.8739e-14	1.166e-55	0.43809	0.12148	hyper
chr1	88928246	88928759	1.1769e-121	0.644139	37	6.4393e-14	3.0791e-128	0.73692	0.092783	hyper
chr1	89449492	89449650	0.00019312	-0.233682	10	1.3067e-07	5.0525e-11	0.58931	0.82299	hypo
chr1	85929754	85931226	2.5889e-273	0.421244	138	0	6.7734e-280	0.44173	0.020488	hyper
chr1	91170381	91170632	1.2127e-35	0.60465	13	3.908e-14	3.1728e-42	0.71831	0.11366	hyper
chr1	91177803	91178193	2.9476e-48	0.546618	20	5.3846e-14	7.712e-55	0.6491	0.10248	hyper
chr1	91178625	91180460	1.1899e-103	0.490724	43	3.5194e-14	3.1133e-110	0.56734	0.076611	hyper
chr1	91176080	91176983	6.0844e-112	0.518056	39	2.4869e-14	1.5919e-118	0.55397	0.03591	hyper
chr1	91304733	91305034	4.8785e-14	0.367248	10	4.7629e-14	1.2764e-20	0.69022	0.32297	hyper
chr1	91298005	91299285	4.2554e-09	0.305904	13	4.2744e-14	1.1134e-15	0.75211	0.4462	hyper
chr1	91306962	91307466	1.2263e-79	0.578453	24	5.429e-14	3.2084e-86	0.75635	0.1779	hyper
chr1	91316124	91317786	3.6592e-184	0.542025	76	0	9.5737e-191	0.59492	0.0529	hyper
chr1	91171574	91174440	2.6658e-292	0.529295	107	0	6.9745e-299	0.56432	0.035026	hyper
chr1	92037396	92038001	1.9785e-06	0.261147	12	1.2615e-12	5.1763e-13	0.71888	0.45774	hyper
chr1	91300189	91302543	0	0.659791	100	0	0	0.73023	0.070439	hyper
chr1	91870066	91870713	3.5533e-39	0.222023	49	2.9532e-14	9.2966e-46	0.26253	0.040504	hyper
chr1	92941432	92941935	4.6829e-05	0.300792	10	4.8961e-14	1.2252e-11	0.44859	0.1478	hyper
chr1	92969928	92970754	0.00016594	0.332409	12	4.1522e-14	4.3416e-11	0.6038	0.27139	hyper
chr1	93324851	93325277	5.8711e-13	-0.377411	10	4.6629e-14	1.5361e-19	0.26612	0.64354	hypo
chr1	92350441	92350847	2.5723e-29	0.381478	18	3.8858e-14	6.7299e-36	0.41369	0.032214	hyper
chr1	92352259	92352511	2.2559e-39	0.462381	19	3.1086e-14	5.9021e-46	0.57697	0.11459	hyper
chr1	93644519	93644787	4.012e-22	-0.345866	10	3.8303e-14	1.0497e-28	0.3302	0.67606	hypo
chr1	93250769	93250943	3.4408e-14	0.222961	15	4.7629e-14	9.0022e-21	0.23959	0.016633	hyper
chr1	93250963	93251224	6.252e-39	0.467038	22	4.5408e-14	1.6357e-45	0.58452	0.11748	hyper
chr1	93914367	93915091	2.0118e-24	0.245778	38	3.7637e-14	5.2636e-31	0.28196	0.036182	hyper
chr1	94511236	94511633	4.59e-17	0.28103	20	4.0079e-14	1.2009e-23	0.36995	0.088924	hyper
chr1	94146299	94146883	1.2301e-97	0.559314	40	2.7645e-14	3.2185e-104	0.63862	0.079307	hyper
chr1	94147100	94147241	8.3194e-34	0.243916	22	4.4298e-14	2.1766e-40	0.25075	0.0068377	hyper
chr1	95200928	95201495	7.6892e-21	-0.229345	12	4.8739e-14	2.0118e-27	0.094858	0.3242	hypo
chr1	94712238	94713694	5.4005e-124	0.384836	75	0	1.4129e-130	0.40903	0.024193	hyper
chr1	95273114	95274169	0.00037266	-0.214583	17	4.7518e-14	9.7499e-11	0.59557	0.81015	hypo
chr1	91188998	91192798	0	0.635284	202	0	0	0.6973	0.062016	hyper
chr1	91192802	91194555	8.1852e-32	0.444757	18	3.9413e-14	2.1415e-38	0.58238	0.13762	hyper
chr1	91194572	91195532	3.3852e-133	0.602657	43	5.318e-14	8.8567e-140	0.66042	0.057759	hyper
chr1	91195894	91196506	3.4413e-60	0.347631	42	3.6526e-14	9.0035e-67	0.36275	0.015124	hyper
chr1	95285178	95285531	4.4798e-08	0.307373	10	4.1744e-14	1.1721e-14	0.73396	0.42659	hyper
chr1	95286244	95286572	5.2273e-17	0.408957	10	4.6518e-14	1.3676e-23	0.66103	0.25208	hyper
chr1	94702564	94703709	2.1375e-156	0.411401	90	0	5.5923e-163	0.43814	0.02674	hyper
chr1	95392987	95393276	1.9039e-77	0.629066	24	4.9072e-14	4.9813e-84	0.69722	0.068158	hyper
chr1	95006424	95006876	6.2926e-24	0.355079	19	3.8858e-14	1.6463e-30	0.72638	0.3713	hyper
chr1	50883897	50894167	0	0.621585	593	0	0	0.67428	0.052695	hyper
chr1	95698916	95699313	6.878e-17	0.313593	14	4.341e-14	1.7995e-23	0.74675	0.43316	hyper
chr1	95872940	95873713	5.2557e-22	0.230578	16	4.1189e-14	1.3751e-28	0.83897	0.60839	hyper
chr1	95582311	95582789	2.8826e-15	0.243084	19	3.8081e-14	7.5417e-22	0.26847	0.025387	hyper
chr1	95583463	95583944	7.3889e-13	0.231787	25	4.4298e-14	1.9332e-19	0.3605	0.12871	hyper
chr1	97463217	97464082	1.1517e-09	0.401391	10	4.5186e-14	3.0133e-16	0.87949	0.4781	hyper
chr1	95391132	95392240	3.3122e-58	0.249819	76	8.1046e-15	8.6658e-65	0.28319	0.033371	hyper
chr1	95392243	95392678	5.0359e-103	0.425073	49	5.1736e-14	1.3175e-109	0.43404	0.0089699	hyper
chr1	98514240	98515647	2.9545e-58	0.354902	42	4.6185e-14	7.7298e-65	0.42177	0.066866	hyper
chr1	91181638	91186087	0	0.683524	238	0	0	0.73619	0.052668	hyper
chr1	99126703	99127056	2.9678e-58	0.608714	18	5.429e-14	7.7648e-65	0.67115	0.062433	hyper
chr1	98518556	98519472	5.0829e-96	0.418863	47	7.1942e-14	1.3298e-102	0.457	0.03814	hyper
chr1	98520022	98520635	0.001429	0.24588	10	4.5519e-14	3.7388e-10	0.8184	0.57252	hyper
chr1	99127474	99128383	3.0674e-94	0.425999	44	3.6748e-14	8.0252e-101	0.45801	0.032014	hyper
chr1	99470007	99470238	7.8022e-65	0.558314	22	3.8969e-14	2.0413e-71	0.57058	0.012262	hyper
chr1	99470770	99471103	1.1563e-72	0.648623	21	5.2292e-14	3.0252e-79	0.70159	0.052972	hyper
chr1	100111599	100112040	6.5438e-20	0.367909	15	4.3521e-14	1.7121e-26	0.70113	0.33322	hyper
chr1	99729768	99730532	8.5486e-142	0.640218	39	3.253e-14	2.2366e-148	0.6665	0.026282	hyper
chr1	100259561	100259843	2.4593e-10	0.359579	10	4.563e-14	6.4344e-17	0.49686	0.13728	hyper
chr1	98509797	98510777	4.177e-120	0.644575	34	4.2411e-14	1.0928e-126	0.78822	0.14364	hyper
chr1	98510785	98512236	6.0115e-53	0.237515	65	2.387e-14	1.5728e-59	0.2707	0.033181	hyper
chr1	100730681	100731376	0.0038673	-0.204584	10	2.4805e-09	1.0118e-09	0.35098	0.55557	hypo
chr1	102312409	102312693	1.056e-28	0.459159	12	4.7962e-14	2.7629e-35	0.72869	0.26953	hyper
chr1	102461759	102462773	5.3664e-107	0.540017	39	3.0864e-14	1.404e-113	0.59818	0.058165	hyper
chr1	101003806	101004818	5.4311e-38	0.247333	40	4.2411e-14	1.421e-44	0.36728	0.11995	hyper
chr1	101005477	101005661	2.9029e-41	0.251545	28	4.7296e-14	7.5949e-48	0.25832	0.0067714	hyper
chr1	101005683	101005884	1.3358e-44	0.517103	20	4.0634e-14	3.4948e-51	0.59045	0.073342	hyper
chr1	103573419	103574597	1.241e-88	0.51271	38	5.7288e-14	3.2469e-95	0.6109	0.098185	hyper
chr1	106623404	106623891	1.2732e-112	0.541206	36	7.061e-14	3.3312e-119	0.82127	0.28006	hyper
chr1	107684279	107684481	5.9637e-28	0.366696	17	4.5297e-14	1.5603e-34	0.38435	0.01765	hyper
chr1	107682503	107682818	5.3372e-21	0.217331	21	4.2522e-14	1.3964e-27	0.22517	0.0078421	hyper
chr1	107683278	107683887	6.0307e-54	0.398635	31	4.0634e-14	1.5778e-60	0.42015	0.021518	hyper
chr1	108023082	108023787	3.5975e-57	0.372494	30	3.9524e-14	9.4123e-64	0.5254	0.15291	hyper
chr1	109076172	109076845	0.0074657	-0.294735	10	7.1942e-14	1.9533e-09	0.46268	0.75742	hypo
chr1	109632775	109632992	3.842e-08	0.214768	17	4.5408e-14	1.0052e-14	0.50113	0.28636	hyper
chr1	109784077	109784596	9.043e-12	0.356734	10	4.7073e-14	2.3659e-18	0.72101	0.36428	hyper
chr1	109816436	109816821	1.4999e-08	0.208756	17	4.4964e-14	3.9243e-15	0.61873	0.40997	hyper
chr1	109806289	109806515	2.0618e-09	0.34694	10	4.2299e-14	5.3943e-16	0.60139	0.25445	hyper
chr1	110021003	110021727	1.712e-09	0.339327	10	4.2411e-14	4.4792e-16	0.61384	0.27451	hyper
chr1	110009950	110010260	6.3752e-22	0.385963	15	4.1078e-14	1.668e-28	0.44228	0.056316	hyper
chr1	109655732	109656433	2.5035e-26	0.299732	37	4.4742e-14	6.5498e-33	0.42727	0.12754	hyper
chr1	109656457	109656502	6.09e-29	0.45944	12	4.4187e-14	1.5933e-35	0.47789	0.01845	hyper
chr1	109656837	109657253	4.274e-20	0.305354	19	4.8406e-14	1.1182e-26	0.37699	0.071635	hyper
chr1	109791740	109792042	0.0011355	0.23661	10	3.2614e-11	2.9709e-10	0.37002	0.13341	hyper
chr1	109792704	109792834	3.866e-15	0.268662	13	3.9413e-14	1.0115e-21	0.28191	0.013252	hyper
chr1	109792843	109793097	7.0993e-05	0.293006	10	4.3299e-14	1.8574e-11	0.70084	0.40783	hyper
chr1	110008655	110009359	1.3442e-102	0.527515	44	3.7303e-14	3.5169e-109	0.59389	0.066371	hyper
chr1	109940651	109941201	3.9225e-11	0.204686	35	4.3521e-14	1.0262e-17	0.28716	0.082472	hyper
chr1	110212042	110212638	2.8983e-17	-0.237306	17	4.5075e-14	7.5829e-24	0.58735	0.82466	hypo
chr1	110198994	110199103	1.3026e-06	0.28068	10	7.8049e-14	3.4081e-13	0.39196	0.11128	hyper
chr1	110345484	110346936	0.00081228	-0.207997	17	3.6132e-12	2.1252e-10	0.6546	0.86259	hypo
chr1	110254602	110255145	1.0555e-59	0.496169	29	3.3196e-14	2.7616e-66	0.82626	0.33009	hyper
chr1	110330711	110331401	1.0109e-05	-0.285663	14	1.7982e-09	2.6449e-12	0.5606	0.84627	hypo
chr1	110336744	110337286	2.6871e-07	-0.262143	10	4.1078e-14	7.0303e-14	0.68178	0.94392	hypo
chr1	110613968	110614933	3.4513e-09	0.206138	12	4.452e-14	9.0297e-16	0.87539	0.66925	hyper
chr1	110663655	110664070	4.1248e-22	0.475175	10	3.8303e-14	1.0792e-28	0.78883	0.31366	hyper
chr1	110672716	110673419	1.5071e-65	0.471592	30	5.7399e-14	3.9431e-72	0.59379	0.12219	hyper
chr1	110714208	110714555	4.6554e-06	-0.297379	10	1.1358e-13	1.218e-12	0.50133	0.79871	hypo
chr1	110282351	110283473	3.4442e-96	0.34341	85	0	9.0112e-103	0.39121	0.0478	hyper
chr1	111025308	111025682	2.4268e-08	0.315012	10	4.4076e-14	6.3492e-15	0.52585	0.21084	hyper
chr1	111037308	111037948	5.4706e-11	0.265804	16	4.3077e-14	1.4313e-17	0.73833	0.47253	hyper
chr1	111050504	111050894	8.5815e-05	0.304226	10	4.5519e-14	2.2452e-11	0.59652	0.2923	hyper
chr1	111150315	111151251	8.6647e-42	0.393299	34	5.3624e-14	2.267e-48	0.58141	0.18812	hyper
chr1	110625334	110626700	2.4762e-26	0.236357	41	3.7192e-14	6.4786e-33	0.34128	0.10492	hyper
chr1	111292577	111293498	7.6178e-09	0.274289	10	4.5963e-14	1.9931e-15	0.73505	0.46076	hyper
chr1	111097681	111098553	3.9954e-89	0.45178	54	0	1.0453e-95	0.54311	0.091328	hyper
chr1	111323327	111323648	6.7216e-14	0.34092	17	4.4076e-14	1.7586e-20	0.62294	0.28202	hyper
chr1	110692917	110694282	0	0.628714	105	0	0	0.68628	0.057565	hyper
chr1	110754216	110754951	1.5921e-199	0.5101	82	0	4.1655e-206	0.60193	0.091831	hyper
chr1	111582828	111583579	1.7428e-45	0.257539	29	3.586e-14	4.5596e-52	0.88264	0.6251	hyper
chr1	111889454	111889598	1.0997e-23	0.471539	10	4.1189e-14	2.8773e-30	0.71089	0.23935	hyper
chr1	111506893	111507160	9.0764e-09	0.270652	14	4.5186e-14	2.3747e-15	0.35242	0.081768	hyper
chr1	112016434	112016974	1.3991e-12	0.422852	10	4.1078e-14	3.6605e-19	0.55084	0.12799	hyper
chr1	111813312	111814357	3.4887e-195	0.711971	50	3.3307e-14	9.1274e-202	0.84379	0.13182	hyper
chr1	111215810	111216532	1.1618e-61	-0.400466	37	3.8747e-14	3.0397e-68	0.2655	0.66597	hypo
chr1	112438282	112438532	2.9369e-11	0.328825	13	4.3077e-14	7.6838e-18	0.64072	0.3119	hyper
chr1	112282866	112283589	2.6838e-109	0.461674	57	0	7.0218e-116	0.54843	0.086759	hyper
chr1	112868270	112868473	2.0396e-14	0.312355	13	4.0412e-14	5.3363e-21	0.65798	0.34563	hyper
chr1	112533058	112534065	8.6816e-191	0.518914	63	0	2.2714e-197	0.555	0.036086	hyper
chr1	112531262	112531898	2.1832e-107	0.529177	38	2.6645e-14	5.712e-114	0.59171	0.062533	hyper
chr1	112531909	112532316	1.7613e-42	0.253454	44	5.5511e-14	4.6082e-49	0.2618	0.0083491	hyper
chr1	113300762	113301465	6.4242e-08	0.236322	10	4.452e-14	1.6808e-14	0.90485	0.66853	hyper
chr1	113304473	113305570	0.00076841	-0.206053	14	5.4774e-10	2.0104e-10	0.50008	0.70614	hypo
chr1	113361554	113362515	0.0050388	0.237357	12	8.5265e-14	1.3183e-09	0.6023	0.36494	hyper
chr1	113256954	113257527	6.7734e-70	0.32795	36	5.2514e-14	1.7721e-76	0.34592	0.017973	hyper
chr1	113396316	113396569	2.702e-10	-0.274315	18	4.3188e-14	7.0694e-17	0.65062	0.92494	hypo
chr1	113397157	113397663	7.3196e-123	0.519545	42	5.7843e-14	1.915e-129	0.73049	0.21094	hyper
chr1	113752988	113753523	5.7102e-05	0.30755	10	7.494e-14	1.494e-11	0.59103	0.28348	hyper
chr1	113392115	113393034	1.7699e-132	0.427129	72	0	4.6307e-139	0.47925	0.052119	hyper
chr1	113050338	113051452	1.2471e-66	0.306405	62	7.5717e-14	3.2629e-73	0.34214	0.035739	hyper
chr1	113051469	113052401	1.0943e-239	0.585168	89	0	2.863e-246	0.64008	0.05491	hyper
chr1	113052419	113053127	8.1098e-17	0.269326	16	4.0967e-14	2.1218e-23	0.80667	0.53734	hyper
chr1	113285071	113285936	2.4825e-129	0.300628	52	3.908e-14	6.4949e-136	0.904	0.60338	hyper
chr1	113285939	113287238	0	0.681104	88	0	0	0.78296	0.10186	hyper
chr1	114525140	114525617	7.0218e-26	0.46854	12	4.7851e-14	1.8371e-32	0.6285	0.15996	hyper
chr1	114575566	114576385	6.6061e-05	0.287707	10	4.3854e-14	1.7284e-11	0.83973	0.55202	hyper
chr1	114661221	114661578	1.7032e-06	0.290516	10	4.1522e-14	4.4561e-13	0.70654	0.41603	hyper
chr1	113499473	113499801	2.422e-08	0.255079	18	6.579e-10	6.3366e-15	0.39449	0.13941	hyper
chr1	114888701	114889056	1.76e-12	0.438614	10	5.1292e-14	4.6048e-19	0.71644	0.27783	hyper
chr1	115124661	115125056	4.9902e-07	0.229695	10	4.1189e-14	1.3056e-13	0.8853	0.65561	hyper
chr1	113933597	113934737	6.791e-54	0.255567	67	3.475e-14	1.7767e-60	0.30229	0.046723	hyper
chr1	115054879	115055353	1.8706e-07	-0.268295	16	3.8747e-14	4.8941e-14	0.39935	0.66764	hypo
chr1	115397408	115397547	4.8317e-33	0.255545	14	4.4298e-14	1.2641e-39	0.88745	0.6319	hyper
chr1	115397582	115398123	5.2078e-74	0.547596	27	4.0412e-14	1.3625e-80	0.74984	0.20225	hyper
chr1	115632507	115632805	1.5128e-08	0.279034	14	4.0301e-14	3.9578e-15	0.31673	0.037693	hyper
chr1	115690483	115690874	2.2159e-21	0.229783	25	4.3077e-14	5.7974e-28	0.43993	0.21015	hyper
chr1	110610127	110613003	0	0.643672	218	0	0	0.7064	0.06273	hyper
chr1	116021888	116022048	3.0941e-20	0.215016	10	4.4076e-14	8.0952e-27	0.88169	0.66667	hyper
chr1	116106990	116107116	9.9692e-45	0.447234	16	3.7303e-14	2.6083e-51	0.83673	0.38949	hyper
chr1	114695754	114698011	7.5431e-275	0.547862	107	0	1.9735e-281	0.62447	0.076613	hyper
chr1	116213947	116215122	3.5034e-19	-0.316512	26	5.0737e-14	9.1659e-26	0.50539	0.8219	hypo
chr1	116335769	116336135	3.0887e-14	0.220684	10	4.2633e-14	8.0812e-21	0.81606	0.59538	hyper
chr1	115211983	115213364	1.0975e-203	0.531968	79	0	2.8714e-210	0.55738	0.025409	hyper
chr1	115880030	115880865	1.2604e-148	0.487255	72	0	3.2975e-155	0.51909	0.031831	hyper
chr1	116519322	116519600	1.148e-56	0.538592	20	5.2403e-14	3.0035e-63	0.59983	0.061238	hyper
chr1	116518488	116519012	8.9022e-48	0.396226	26	5.3735e-14	2.3291e-54	0.40762	0.011389	hyper
chr1	116854302	116854648	0.0072497	0.229167	10	8.1577e-12	1.8968e-09	0.78287	0.55371	hyper
chr1	116917109	116917366	0.0011624	0.221494	13	9.1904e-13	3.0412e-10	0.5493	0.3278	hyper
chr1	116710404	116710636	1.1426e-10	0.329558	13	4.2744e-14	2.9893e-17	0.69396	0.3644	hyper
chr1	116915109	116915292	0.024259	0.2201	10	9.1828e-08	6.3469e-09	0.41433	0.19423	hyper
chr1	117189241	117189658	2.4011e-08	0.232745	10	4.0967e-14	6.2821e-15	0.7508	0.51805	hyper
chr1	116370827	116371579	6.6756e-86	0.40315	56	0	1.7465e-92	0.46631	0.063158	hyper
chr1	117210556	117210744	3.2046e-18	0.449054	11	4.2077e-14	8.3842e-25	0.60947	0.16042	hyper
chr1	117280298	117282034	2.2038e-14	0.28707	21	4.2411e-14	5.7659e-21	0.8854	0.59833	hyper
chr1	117209182	117209825	6.3356e-29	0.240503	25	3.7637e-14	1.6576e-35	0.26505	0.024551	hyper
chr1	117529477	117529752	5.8003e-31	-0.555975	13	4.9405e-14	1.5175e-37	0.16816	0.72413	hypo
chr1	117591622	117592325	0.047118	0.273508	12	3.062e-13	1.2328e-08	0.61136	0.33785	hyper
chr1	117452265	117452415	1.4595e-15	0.367955	10	4.341e-14	3.8185e-22	0.75629	0.38834	hyper
chr1	117453334	117453448	1.1357e-05	0.200743	10	4.0967e-14	2.9714e-12	0.21329	0.012544	hyper
chr1	118080174	118080686	2.5971e-11	0.290529	10	4.2077e-14	6.7948e-18	0.84776	0.55723	hyper
chr1	118189697	118189929	3.2436e-13	-0.428162	10	4.0079e-14	8.4864e-20	0.48477	0.91293	hypo
chr1	117664920	117665215	3.496e-65	0.570819	23	3.2752e-14	9.1467e-72	0.71136	0.14054	hyper
chr1	118727526	118727718	1.4501e-08	0.334499	10	4.3632e-14	3.794e-15	0.76504	0.43054	hyper
chr1	118727788	118728212	1.7008e-92	0.649364	26	6.1728e-14	4.4498e-99	0.69915	0.04979	hyper
chr1	119546070	119547144	1.7715e-24	0.326165	18	4.7518e-14	4.6349e-31	0.74084	0.41468	hyper
chr1	119539067	119540467	1.0368e-16	0.335412	15	4.8295e-14	2.7125e-23	0.63015	0.29474	hyper
chr1	119521629	119523029	4.0067e-232	0.686971	62	0	1.0483e-238	0.75021	0.063241	hyper
chr1	120174098	120174607	2.3613e-18	0.383875	18	4.5297e-14	6.178e-25	0.53959	0.15572	hyper
chr1	116380315	116382741	0	0.622304	189	0	0	0.64379	0.021488	hyper
chr1	119541365	119542229	8.7376e-35	0.404805	21	3.7081e-14	2.286e-41	0.48553	0.080726	hyper
chr1	119542239	119542629	1.5059e-11	0.280028	14	4.0523e-14	3.94e-18	0.31069	0.030665	hyper
chr1	119542769	119545060	0	0.613474	99	0	0	0.66294	0.049469	hyper
chr1	120439013	120439125	2.3389e-24	0.296657	10	3.8192e-14	6.1193e-31	0.93321	0.63655	hyper
chr1	120904657	120905139	3.1145e-178	0.730159	40	3.7859e-14	8.1486e-185	0.81989	0.089732	hyper
chr1	120905162	120905344	2.0841e-30	0.440756	12	3.7303e-14	5.4526e-37	0.85471	0.41395	hyper
chr1	120189748	120191369	4.0086e-211	0.403466	105	0	1.0488e-217	0.43491	0.031444	hyper
chr1	119531036	119532147	5.3255e-189	0.664675	55	0	1.3933e-195	0.75785	0.093176	hyper
chr1	119532171	119534899	3.8241e-94	0.432034	60	0	1.0005e-100	0.56153	0.12949	hyper
chr1	119534906	119536872	3.8646e-302	0.648892	85	0	0	0.72355	0.074656	hyper
chr1	143663768	143664137	5.4065e-33	0.414053	12	4.5852e-14	1.4145e-39	0.82054	0.40649	hyper
chr1	143879806	143879972	1.0023e-08	0.242422	12	4.5852e-14	2.6223e-15	0.83398	0.59156	hyper
chr1	121138165	121138234	1.5484e-15	0.236486	13	4.674e-14	4.051e-22	0.48446	0.24797	hyper
chr1	144520928	144521729	2.3918e-29	0.238245	23	4.4298e-14	6.2578e-36	0.24323	0.0049871	hyper
chr1	144519921	144520239	1.9201e-36	0.207178	34	4.5186e-14	5.0236e-43	0.21193	0.0047536	hyper
chr1	143274616	143274953	1.0577e-28	0.211365	15	4.0523e-14	2.7673e-35	0.92792	0.71655	hyper
chr1	143278155	143278778	5.7633e-26	0.249875	12	4.7184e-14	1.5079e-32	0.85578	0.6059	hyper
chr1	143280079	143280594	1.077e-14	0.205698	12	4.7629e-14	2.8178e-21	0.8855	0.67981	hyper
chr1	145075348	145075994	5.8609e-110	0.594976	30	2.3537e-14	1.5334e-116	0.64394	0.048961	hyper
chr1	145385300	145385616	1.7698e-63	0.201891	24	3.3751e-14	4.6302e-70	0.93995	0.73806	hyper
chr1	145415064	145415807	1.5202e-45	0.538581	22	5.3735e-14	3.9773e-52	0.70592	0.16734	hyper
chr1	145449207	145449403	0.044859	-0.265418	10	6.5248e-12	1.1737e-08	0.44017	0.70559	hypo
chr1	145395167	145395374	4.1559e-11	0.249769	12	4.3521e-14	1.0873e-17	0.82962	0.57985	hyper
chr1	145515029	145515546	1.8881e-17	0.339034	16	4.4964e-14	4.94e-24	0.47712	0.13809	hyper
chr1	145713920	145714194	1.3986e-06	0.264123	18	4.4298e-14	3.6591e-13	0.55705	0.29293	hyper
chr1	119548394	119551851	0	0.679	193	0	0	0.72998	0.050977	hyper
chr1	146695404	146695746	0.00049689	-0.281304	10	4.7851e-14	1.3e-10	0.63001	0.91131	hypo
chr1	146544168	146544898	7.5018e-136	0.620254	42	6.1395e-14	1.9627e-142	0.69323	0.072979	hyper
chr1	147013469	147014144	5.7849e-24	0.373773	22	4.3299e-14	1.5135e-30	0.50572	0.13195	hyper
chr1	146555161	146555731	1.1439e-25	0.403922	21	4.5408e-14	2.9927e-32	0.70023	0.29631	hyper
chr1	146556669	146557137	1.8163e-06	0.223372	25	4.2299e-14	4.7521e-13	0.55218	0.32881	hyper
chr1	119525375	119525785	1.6149e-32	0.518751	12	4.8517e-14	4.2251e-39	0.62745	0.1087	hyper
chr1	119525990	119530711	0	0.680458	242	0	0	0.74491	0.064449	hyper
chr1	147266814	147267050	2.0959e-09	0.267517	10	4.2411e-14	5.4835e-16	0.81342	0.54591	hyper
chr1	144930515	144931561	1.7606e-52	0.423631	38	5.5622e-14	4.6063e-59	0.61096	0.18733	hyper
chr1	144932760	144933142	4.1032e-09	0.374354	10	4.6407e-14	1.0735e-15	0.61134	0.23698	hyper
chr1	147532616	147532735	4.8781e-59	0.616887	15	2.9421e-14	1.2763e-65	0.63951	0.02262	hyper
chr1	147380333	147380466	1.9439e-10	-0.305744	16	4.3077e-14	5.086e-17	0.63394	0.93969	hypo
chr1	147752215	147752903	3.266e-22	0.353728	24	4.4409e-14	8.545e-29	0.52343	0.1697	hyper
chr1	147775521	147776160	1.8611e-42	0.463553	27	3.586e-14	4.8691e-49	0.6081	0.14455	hyper
chr1	147789685	147790182	2.6042e-38	0.419766	24	3.7192e-14	6.8135e-45	0.7727	0.35294	hyper
chr1	147781630	147781917	1.7345e-16	0.200739	13	3.7748e-14	4.5379e-23	0.92828	0.72754	hyper
chr1	147782066	147782514	6.8041e-87	0.4932	33	6.2839e-14	1.7802e-93	0.85745	0.36425	hyper
chr1	147735345	147736694	1.1172e-90	0.372513	58	0	2.923e-97	0.44161	0.069096	hyper
chr1	148000135	148000560	5.1019e-11	0.226191	11	4.4187e-14	1.3348e-17	0.23914	0.012944	hyper
chr1	148000590	148000885	6.4095e-60	0.357321	22	3.3418e-14	1.6769e-66	0.39184	0.034519	hyper
chr1	147800990	147801907	6.7553e-146	0.392342	50	5.6177e-14	1.7674e-152	0.87676	0.48442	hyper
chr1	148176303	148176563	3.7092e-37	0.200454	31	5.0293e-14	9.7045e-44	0.20371	0.0032565	hyper
chr1	148193171	148193610	1.1487e-52	0.51727	20	3.7748e-14	3.0054e-59	0.56325	0.045978	hyper
chr1	148598409	148598910	3.12e-74	0.596484	19	4.6518e-14	8.1628e-81	0.62195	0.025466	hyper
chr1	148240846	148242113	1.3078e-34	0.201622	48	5.4845e-14	3.4218e-41	0.25081	0.049189	hyper
chr1	147825731	147826576	1.3301e-66	0.345515	33	3.0753e-14	3.48e-73	0.81412	0.4686	hyper
chr1	147826589	147827000	3.4154e-87	0.5791	29	2.5535e-14	8.9358e-94	0.83751	0.25841	hyper
chr1	147827005	147827507	1.9984e-40	0.237386	22	3.3196e-14	5.2284e-47	0.9075	0.67011	hyper
chr1	148855048	148855234	1.1391e-26	0.314812	17	4.0301e-14	2.9803e-33	0.54304	0.22823	hyper
chr1	148864222	148864641	3.6309e-19	0.302933	16	5.0515e-14	9.4996e-26	0.67078	0.36785	hyper
chr1	148864722	148864927	9.3056e-50	0.520667	16	3.0531e-14	2.4346e-56	0.63771	0.11704	hyper
chr1	148247353	148248187	5.7283e-219	0.490801	61	0	1.4987e-225	0.52356	0.032761	hyper
chr1	148853307	148853997	1.3545e-25	0.284468	12	4.5852e-14	3.5438e-32	0.73716	0.45269	hyper
chr1	148854009	148854372	4.088e-65	0.423705	32	7.2609e-14	1.0696e-71	0.54093	0.11723	hyper
chr1	148854381	148854593	1.1087e-36	0.28256	27	5.8953e-14	2.9006e-43	0.38491	0.10235	hyper
chr1	148555592	148556219	3.5172e-116	0.360382	42	3.4306e-14	9.202e-123	0.36977	0.0093905	hyper
chr1	148556232	148556334	1.1427e-40	0.2299	15	3.8747e-14	2.9896e-47	0.23405	0.0041503	hyper
chr1	148556337	148556471	2.8692e-39	0.410104	14	4.8961e-14	7.5068e-46	0.41915	0.0090464	hyper
chr1	148556476	148557055	2.3619e-39	0.224138	20	4.2522e-14	6.1794e-46	0.25764	0.033498	hyper
chr1	149136923	149137389	2.1711e-34	0.326687	18	3.9524e-14	5.6804e-41	0.8341	0.50741	hyper
chr1	149137397	149137941	3.3141e-87	0.645186	23	5.4956e-14	8.6708e-94	0.73727	0.092083	hyper
chr1	149144615	149145269	6.0124e-57	0.432318	27	5.1847e-14	1.573e-63	0.79542	0.3631	hyper
chr1	148927864	148928339	6.9405e-123	0.539813	39	6.2506e-14	1.8158e-129	0.71979	0.17998	hyper
chr1	148928410	148928621	1.8091e-05	0.259815	10	4.7073e-14	4.7331e-12	0.67295	0.41313	hyper
chr1	148930904	148931282	3.1701e-41	0.261523	20	5.0071e-14	8.294e-48	0.78563	0.52411	hyper
chr1	149161793	149162229	4.9719e-09	0.200884	14	4.0301e-14	1.3008e-15	0.84892	0.64803	hyper
chr1	149162240	149162690	2.1657e-16	0.381193	12	4.9738e-14	5.6662e-23	0.78352	0.40233	hyper
chr1	149169774	149170494	1.2243e-65	0.481507	27	4.5297e-14	3.2032e-72	0.77176	0.29025	hyper
chr1	149204278	149204891	0.00046867	0.215883	10	1.0703e-13	1.2262e-10	0.47531	0.25943	hyper
chr1	149186318	149187392	1.348e-78	0.512048	29	4.8961e-14	3.5267e-85	0.71051	0.19846	hyper
chr1	149215448	149215824	1.0652e-44	0.459805	17	4.1189e-14	2.787e-51	0.60431	0.14451	hyper
chr1	149212135	149213131	6.4372e-68	0.331251	37	4.2966e-14	1.6842e-74	0.75121	0.41996	hyper
chr1	149154936	149155484	7.4307e-07	0.38829	10	4.6962e-14	1.9441e-13	0.6723	0.28401	hyper
chr1	149155528	149156670	2.3407e-224	0.640454	59	0	6.124e-231	0.73818	0.097731	hyper
chr1	149156844	149157151	6.2742e-13	0.382732	10	4.5963e-14	1.6415e-19	0.64039	0.25766	hyper
chr1	149230542	149231487	5.0878e-108	0.66855	29	3.6637e-14	1.3311e-114	0.75204	0.083494	hyper
chr1	149233156	149233452	5.4469e-41	0.237671	17	4.3854e-14	1.4251e-47	0.88004	0.64236	hyper
chr1	148901505	148902683	6.0598e-301	0.614187	86	0	1.5854e-307	0.8087	0.19451	hyper
chr1	149297808	149298056	6.0083e-31	0.310323	13	4.3854e-14	1.572e-37	0.67408	0.36376	hyper
chr1	149293822	149294096	1.741e-26	0.212481	15	4.5963e-14	4.5551e-33	0.88102	0.66854	hyper
chr1	149294097	149294349	6.4127e-23	0.351435	10	4.5741e-14	1.6778e-29	0.64999	0.29855	hyper
chr1	149294387	149294765	1.2696e-05	0.247277	12	4.3521e-14	3.3218e-12	0.44166	0.19439	hyper
chr1	149222778	149223770	3.584e-73	0.333212	36	5.1847e-14	9.3769e-80	0.45263	0.11942	hyper
chr1	149223844	149224641	1.1746e-192	0.491598	45	6.7502e-14	3.0732e-199	0.52181	0.030208	hyper
chr1	149326246	149326698	1.2727e-79	0.515486	28	5.8065e-14	3.3297e-86	0.72671	0.21122	hyper
chr1	149332869	149333255	3.3184e-114	0.553545	32	3.7192e-14	8.6821e-121	0.80258	0.24903	hyper
chr1	149298570	149299709	3.7864e-71	0.36331	49	5.1403e-14	9.9065e-78	0.59706	0.23375	hyper
chr1	149333612	149334397	2.6577e-88	0.58239	29	5.6732e-14	6.9535e-95	0.6743	0.091906	hyper
chr1	149400081	149400576	3.011e-121	0.710441	28	6.295e-14	7.8777e-128	0.73914	0.028703	hyper
chr1	149192409	149194855	2.1887e-277	0.601581	86	0	5.7264e-284	0.73161	0.13003	hyper
chr1	149684120	149684602	1.2573e-22	0.219462	26	4.3077e-14	3.2894e-29	0.80982	0.59036	hyper
chr1	149670123	149670810	6.7769e-90	0.435602	31	6.1173e-14	1.773e-96	0.89173	0.45612	hyper
chr1	149711772	149712216	1.9687e-79	0.515004	29	1.9762e-14	5.1508e-86	0.78961	0.2746	hyper
chr1	149871657	149871786	3.37e-11	0.323018	15	3.9524e-14	8.8169e-18	0.66931	0.34629	hyper
chr1	149718238	149718553	4.105e-06	0.247847	10	4.1966e-14	1.074e-12	0.8449	0.59705	hyper
chr1	149718570	149719744	1.2965e-225	0.622837	63	0	3.3921e-232	0.70601	0.083177	hyper
chr1	149671262	149673406	1.5497e-301	0.564389	88	0	4.0546e-308	0.79661	0.23222	hyper
chr1	150205533	150206559	1.2915e-21	-0.261721	15	4.1633e-14	3.3791e-28	0.15818	0.4199	hypo
chr1	150229142	150230345	3.9591e-09	0.320587	19	4.0745e-14	1.0358e-15	0.54058	0.21999	hyper
chr1	149981427	149982959	2.9786e-180	0.477564	77	0	7.7931e-187	0.51182	0.034258	hyper
chr1	150266640	150267040	3.8508e-10	0.252462	15	4.2411e-14	1.0075e-16	0.3551	0.10264	hyper
chr1	150254549	150254735	9.6476e-23	0.363728	10	3.6748e-14	2.5241e-29	0.38752	0.023787	hyper
chr1	150254845	150255427	3.0541e-83	0.629593	28	4.5519e-14	7.9906e-90	0.78733	0.15774	hyper
chr1	149146041	149149691	0	0.557741	149	0	0	0.78096	0.22322	hyper
chr1	149284411	149286145	5.4982e-208	0.364712	67	0	1.4385e-214	0.86209	0.49737	hyper
chr1	149286163	149287986	0	0.588694	97	0	0	0.80655	0.21785	hyper
chr1	149288006	149288729	2.4279e-118	0.349807	40	5.6621e-14	6.3522e-125	0.88015	0.53034	hyper
chr1	150487531	150487695	1.6486e-10	0.377436	10	4.2522e-14	4.3132e-17	0.56665	0.18921	hyper
chr1	146548656	146552698	0	0.472595	221	0	0	0.68565	0.21305	hyper
chr1	150947762	150947930	1.5379e-09	0.211448	18	1.0177e-09	4.0235e-16	0.34055	0.1291	hyper
chr1	150951736	150951915	4.4023e-16	0.420509	10	4.7073e-14	1.1518e-22	0.52226	0.10175	hyper
chr1	151226850	151226941	2.0104e-22	0.43954	10	4.3521e-14	5.2598e-29	0.68289	0.24335	hyper
chr1	151264921	151265693	0.028666	-0.233491	13	4.6618e-09	7.4999e-09	0.59698	0.83047	hypo
chr1	151118233	151118669	1.5703e-47	0.410075	34	3.3196e-14	4.1083e-54	0.52404	0.11397	hyper
chr1	151103406	151103642	0.00018417	0.284544	10	2.9375e-12	4.8183e-11	0.69186	0.40731	hyper
chr1	151104229	151104414	2.1139e-10	0.320228	12	4.0412e-14	5.5307e-17	0.75611	0.43589	hyper
chr1	151430123	151430334	4.1042e-14	-0.212633	12	4.1744e-14	1.0738e-20	0.12403	0.33667	hypo
chr1	151445790	151446166	3.8263e-30	0.474597	15	4.9072e-14	1.0011e-36	0.56746	0.092865	hyper
chr1	151585928	151586388	0.0035671	-0.265713	10	2.8545e-08	9.3326e-10	0.5999	0.86561	hypo
chr1	151482737	151483322	1.1343e-13	0.304457	13	4.2633e-14	2.9678e-20	0.68586	0.3814	hyper
chr1	151688363	151689051	0.0007755	0.274495	11	4.0268e-13	2.029e-10	0.52271	0.24821	hyper
chr1	151689705	151690075	3.3745e-37	0.522191	13	4.6074e-14	8.8287e-44	0.72387	0.20168	hyper
chr1	151805240	151805819	3.7073e-07	0.235538	10	4.1078e-14	9.6995e-14	0.86898	0.63344	hyper
chr1	151798034	151798521	0.000531	0.293536	12	4.5963e-14	1.3893e-10	0.7825	0.48897	hyper
chr1	151820754	151821420	2.1395e-08	0.287642	10	4.5408e-14	5.5977e-15	0.67514	0.3875	hyper
chr1	152008131	152008466	1.3933e-07	-0.223878	12	4.0523e-14	3.6454e-14	0.23531	0.45918	hypo
chr1	151881626	151882521	4.231e-146	0.508971	60	0	1.107e-152	0.5375	0.028528	hyper
chr1	151512156	151513078	8.4502e-44	0.255546	53	5.9286e-14	2.2108e-50	0.28167	0.026122	hyper
chr1	151513109	151513741	7.1385e-58	0.399077	32	4.4853e-14	1.8677e-64	0.4315	0.032419	hyper
chr1	152161840	152161913	2.3856e-13	0.328341	10	1.8436e-12	6.2414e-20	0.47354	0.1452	hyper
chr1	151966654	151967023	1.1148e-33	0.379869	24	3.9635e-14	2.9166e-40	0.49883	0.11896	hyper
chr1	152487757	152488331	2.8152e-58	0.410397	33	5.5289e-14	7.3654e-65	0.46271	0.052315	hyper
chr1	152595841	152596050	3.2653e-33	0.428571	18	4.5408e-14	8.543e-40	0.64596	0.21739	hyper
chr1	152596078	152596453	2.283e-13	0.224565	10	4.1078e-14	5.9732e-20	0.8753	0.65074	hyper
chr1	153266025	153266373	2.3964e-09	-0.345818	10	4.2633e-14	6.2698e-16	0.39661	0.74242	hypo
chr1	151810460	151810589	2.3497e-13	0.307025	13	4.0301e-14	6.1475e-20	0.40001	0.092985	hyper
chr1	151811200	151811522	3.2646e-79	0.346366	41	3.3973e-14	8.5414e-86	0.36371	0.017344	hyper
chr1	151811540	151811962	7.0318e-55	0.509817	24	4.4964e-14	1.8397e-61	0.63541	0.12559	hyper
chr1	153438304	153439089	3.5795e-07	0.271453	21	4.1855e-14	9.365e-14	0.46394	0.19249	hyper
chr1	153505611	153505950	1.273e-05	0.330824	10	4.9627e-14	3.3305e-12	0.46662	0.1358	hyper
chr1	153508300	153508499	0.000217	0.201103	14	6.8279e-13	5.6773e-11	0.28276	0.081655	hyper
chr1	153599624	153600202	3.3095e-53	0.367049	23	3.1419e-14	8.6586e-60	0.84506	0.47801	hyper
chr1	153607477	153607847	7.8082e-24	-0.399798	14	4.7073e-14	2.0429e-30	0.26438	0.66418	hypo
chr1	153670312	153671036	1.6381e-55	0.499284	24	4.7184e-14	4.2857e-62	0.75899	0.25971	hyper
chr1	153762158	153762473	2.972e-12	0.299033	17	4.5963e-14	7.7758e-19	0.54606	0.24702	hyper
chr1	153958440	153958963	6.286e-05	0.316286	10	1.7009e-13	1.6446e-11	0.49074	0.17446	hyper
chr1	153959747	153959916	1.13e-06	-0.268528	10	4.4187e-14	2.9564e-13	0.52001	0.78853	hypo
chr1	153938702	153939038	2.632e-21	-0.395133	14	4.6185e-14	6.8861e-28	0.35809	0.75322	hypo
chr1	153747541	153747856	4.9336e-10	0.216031	26	4.1522e-14	1.2908e-16	0.40014	0.18411	hyper
chr1	154414066	154415062	1.6978e-05	-0.246733	15	6.5503e-14	4.4421e-12	0.41469	0.66142	hypo
chr1	154474033	154474275	1.8561e-63	0.579471	21	4.1522e-14	4.8562e-70	0.74381	0.16434	hyper
chr1	153650557	153651009	2.421e-31	0.359253	23	4.7851e-14	6.3341e-38	0.45854	0.099288	hyper
chr1	153651070	153651724	1.7626e-110	0.259511	64	0	4.6114e-117	0.2711	0.011592	hyper
chr1	153651735	153651998	9.0384e-94	0.467059	34	5.3513e-14	2.3647e-100	0.48762	0.020563	hyper
chr1	153652000	153652500	2.5518e-70	0.303629	46	2.9421e-14	6.6762e-77	0.32294	0.019308	hyper
chr1	154539944	154540313	6.2786e-40	0.393759	22	4.7296e-14	1.6427e-46	0.45377	0.060011	hyper
chr1	154768869	154769286	0.031308	-0.237902	15	1.3423e-13	8.1912e-09	0.36947	0.60737	hypo
chr1	154781385	154781486	2.4139e-07	0.236466	10	4.0745e-14	6.3156e-14	0.78945	0.55298	hyper
chr1	154732822	154732956	6.5216e-08	0.404183	10	4.0856e-14	1.7063e-14	0.5059	0.10172	hyper
chr1	154733264	154733494	1.7491e-46	0.42013	25	4.8517e-14	4.5761e-53	0.49857	0.078443	hyper
chr1	154975286	154975410	5.38e-26	0.3752	11	4.019e-14	1.4076e-32	0.39425	0.019053	hyper
chr1	154975486	154976031	3.9053e-25	0.224256	20	4.6962e-14	1.0218e-31	0.2407	0.016442	hyper
chr1	155044308	155044476	3.4383e-10	0.297202	10	4.5852e-14	8.9957e-17	0.88736	0.59016	hyper
chr1	155074222	155075139	0.0145	-0.254504	10	1.5223e-08	3.7938e-09	0.48434	0.73884	hypo
chr1	155034412	155034658	0.0006404	-0.254849	12	4.4409e-14	1.6755e-10	0.39197	0.64682	hypo
chr1	155035529	155035596	1.0688e-09	0.222826	10	4.5852e-14	2.7964e-16	0.25752	0.03469	hyper
chr1	155051749	155052264	8.9937e-41	0.347568	26	5.54e-14	2.353e-47	0.38931	0.04174	hyper
chr1	155147296	155147640	0.0047629	0.234532	12	4.3183e-12	1.2461e-09	0.49652	0.26199	hyper
chr1	154839673	154840014	1.8136e-38	0.399029	17	3.7748e-14	4.745e-45	0.82611	0.42708	hyper
chr1	154840047	154840765	1.7902e-39	0.201549	19	4.6518e-14	4.6837e-46	0.88111	0.67956	hyper
chr1	154840971	154842176	5.7097e-52	0.3063	35	3.7859e-14	1.4938e-58	0.71944	0.41314	hyper
chr1	154842494	154843084	6.2929e-41	0.547061	18	3.1863e-14	1.6464e-47	0.61162	0.064562	hyper
chr1	155177408	155178215	5.006e-08	0.230445	14	4.4742e-14	1.3097e-14	0.67422	0.44378	hyper
chr1	155213288	155213626	1.4413e-06	-0.293918	10	5.2069e-14	3.7708e-13	0.35583	0.64975	hypo
chr1	155053846	155055121	9.3017e-73	0.308657	60	0	2.4336e-79	0.34905	0.040394	hyper
chr1	155225500	155225649	1.4929e-11	0.314115	14	4.5408e-14	3.9058e-18	0.53087	0.21676	hyper
chr1	155277909	155278048	9.1872e-14	0.243732	10	4.2077e-14	2.4037e-20	0.75201	0.50828	hyper
chr1	155098657	155099231	2.6243e-27	0.247615	43	3.8525e-14	6.866e-34	0.53468	0.28706	hyper
chr1	155569367	155570056	4.5878e-25	0.208342	17	4.9516e-14	1.2003e-31	0.8647	0.65636	hyper
chr1	155264236	155264680	1.063e-78	0.338075	28	2.1427e-14	2.7812e-85	0.90029	0.56222	hyper
chr1	155264683	155265467	1.8397e-177	0.600632	58	0	4.8131e-184	0.72148	0.12085	hyper
chr1	155290445	155290965	1.1551e-74	0.524984	35	4.9627e-14	3.0222e-81	0.61581	0.090823	hyper
chr1	155295019	155295171	5.3245e-12	0.374571	10	4.6296e-14	1.3931e-18	0.52725	0.15268	hyper
chr1	155830195	155830477	6.9459e-27	0.407486	14	4.5186e-14	1.8173e-33	0.43684	0.02935	hyper
chr1	156046432	156046832	4.3295e-35	0.214494	19	4.6407e-14	1.1327e-41	0.85062	0.63613	hyper
chr1	156130557	156130766	1.1828e-16	0.435981	10	4.563e-14	3.0945e-23	0.5849	0.14892	hyper
chr1	156131231	156131499	2.5688e-17	0.402207	13	3.8192e-14	6.7207e-24	0.66516	0.26295	hyper
chr1	152079701	152082483	0	0.608286	133	0	0	0.78124	0.17296	hyper
chr1	152082489	152083292	1.4869e-51	0.330621	45	4.9183e-14	3.8901e-58	0.40207	0.071449	hyper
chr1	152084257	152084898	7.3709e-41	0.269943	46	5.4734e-14	1.9285e-47	0.28024	0.010296	hyper
chr1	152084931	152085762	1.7121e-77	0.462327	35	4.4631e-14	4.4793e-84	0.53921	0.076879	hyper
chr1	156186258	156186554	4.3464e-131	0.327858	39	7.1276e-14	1.1372e-137	0.89403	0.56618	hyper
chr1	156261105	156261492	1.5527e-41	0.240239	28	4.7073e-14	4.0623e-48	0.87101	0.63077	hyper
chr1	156096573	156096918	0.001948	-0.279708	10	4.674e-14	5.0965e-10	0.27584	0.55555	hypo
chr1	156104777	156105471	0.00034672	-0.246562	10	3.9639e-11	9.0713e-11	0.62803	0.8746	hypo
chr1	156084270	156084830	2.1082e-78	0.371077	41	6.7168e-14	5.5158e-85	0.38493	0.013858	hyper
chr1	156084900	156085712	2.774e-50	0.351182	38	4.8961e-14	7.2577e-57	0.42236	0.071173	hyper
chr1	156383945	156384530	0.0060426	0.282274	13	5.0071e-14	1.5809e-09	0.61284	0.33057	hyper
chr1	156408400	156409101	2.4245e-05	0.242843	13	8.9582e-08	6.3433e-12	0.36421	0.12137	hyper
chr1	156398775	156400160	3.5544e-31	0.374161	23	4.3854e-14	9.2993e-38	0.44735	0.073185	hyper
chr1	156338812	156339339	1.2574e-51	0.367731	42	5.8287e-14	3.2898e-58	0.43166	0.06393	hyper
chr1	156409572	156410858	1.5419e-42	0.474532	24	3.797e-14	4.0342e-49	0.60089	0.12636	hyper
chr1	156411284	156412182	1.061e-13	0.294578	11	4.2633e-14	2.7759e-20	0.77161	0.47704	hyper
chr1	156450523	156450815	0.00075274	0.208794	21	4.6074e-14	1.9694e-10	0.27418	0.065383	hyper
chr1	156357760	156358612	7.7096e-123	0.579945	43	3.1974e-14	2.0171e-129	0.68351	0.10356	hyper
chr1	156479400	156479866	4.1745e-12	0.294525	10	4.563e-14	1.0922e-18	0.92646	0.63194	hyper
chr1	156612139	156612575	1.4345e-68	0.519085	31	4.6185e-14	3.7532e-75	0.67652	0.15743	hyper
chr1	156626539	156626841	1.0299e-25	0.339087	15	4.674e-14	2.6945e-32	0.382	0.042908	hyper
chr1	156626865	156627187	1.6689e-19	0.233062	19	3.8858e-14	4.3663e-26	0.25912	0.026054	hyper
chr1	156616400	156616883	4.2519e-155	0.623973	42	2.3759e-14	1.1124e-161	0.76655	0.14258	hyper
chr1	156389634	156390057	0.0014882	0.291564	10	4.2522e-14	3.8937e-10	0.41301	0.12144	hyper
chr1	156390070	156390797	3.0023e-159	0.523817	58	0	7.8549e-166	0.57023	0.046409	hyper
chr1	156390820	156391227	4.3152e-20	0.356286	15	3.8969e-14	1.129e-26	0.37758	0.021289	hyper
chr1	156391234	156391580	1.0325e-104	0.537232	39	2.8311e-14	2.7013e-111	0.5606	0.023365	hyper
chr1	156391991	156392605	4.0161e-47	0.505193	20	4.674e-14	1.0507e-53	0.64114	0.13595	hyper
chr1	156392803	156393959	7.9675e-10	0.289401	16	3.6859e-14	2.0846e-16	0.68401	0.39461	hyper
chr1	156593810	156594155	3.7643e-62	0.46884	24	4.2522e-14	9.8486e-69	0.49916	0.030324	hyper
chr1	156594168	156594436	1.621e-34	0.217886	24	5.1736e-14	4.2411e-41	0.22981	0.011928	hyper
chr1	156594444	156594788	3.2513e-54	0.283268	30	3.8858e-14	8.5064e-61	0.29366	0.010388	hyper
chr1	156594803	156595416	1.6449e-138	0.531792	45	3.7081e-14	4.3035e-145	0.56315	0.031355	hyper
chr1	156595441	156595676	7.1193e-15	0.273753	11	4.341e-14	1.8626e-21	0.30712	0.033367	hyper
chr1	156846151	156846414	6.2071e-36	0.402347	19	3.7415e-14	1.624e-42	0.74856	0.34621	hyper
chr1	156674160	156675584	2.0037e-110	0.386622	65	0	5.2423e-117	0.47717	0.090544	hyper
chr1	156783466	156784036	7.1462e-106	0.539915	48	4.6962e-14	1.8697e-112	0.59172	0.051806	hyper
chr1	156401830	156402712	7.0628e-38	0.539065	15	4.1411e-14	1.8479e-44	0.61067	0.071606	hyper
chr1	156402755	156404558	1.5412e-06	0.294056	17	4.6074e-14	4.0322e-13	0.62943	0.33538	hyper
chr1	156404592	156405060	1.126e-21	0.424498	12	4.6629e-14	2.946e-28	0.6811	0.2566	hyper
chr1	156405160	156407219	4.8256e-300	0.564693	103	0	1.2625e-306	0.61	0.045308	hyper
chr1	156407293	156407988	3.0204e-20	0.448223	12	3.8858e-14	7.9024e-27	0.63144	0.18321	hyper
chr1	156880131	156880535	3.3794e-08	-0.290362	12	4.3854e-14	8.8417e-15	0.46953	0.75989	hypo
chr1	156883221	156883745	1.1035e-21	0.393554	16	3.7415e-14	2.887e-28	0.70857	0.31502	hyper
chr1	156894081	156894278	1.2486e-26	0.430905	13	3.7526e-14	3.2666e-33	0.47258	0.041675	hyper
chr1	156893280	156893703	1.2133e-34	0.476641	16	4.7629e-14	3.1745e-41	0.54634	0.069697	hyper
chr1	156890140	156890880	4.6536e-81	0.537268	37	2.2982e-14	1.2175e-87	0.66478	0.12751	hyper
chr1	156645505	156646077	1.7841e-15	0.268346	14	3.7415e-14	4.6677e-22	0.78669	0.51834	hyper
chr1	156646109	156647259	7.9368e-239	0.547939	85	0	2.0765e-245	0.62708	0.079139	hyper
chr1	156861665	156862032	1.5724e-30	0.395607	22	4.6629e-14	4.114e-37	0.62712	0.23151	hyper
chr1	156862461	156863317	1.2627e-109	0.515425	43	6.9167e-14	3.3037e-116	0.59934	0.083914	hyper
chr1	156828786	156828899	3.9365e-30	0.541803	12	3.8303e-14	1.0299e-36	0.66332	0.12152	hyper
chr1	156829077	156829693	3.1516e-68	0.411006	36	3.697e-14	8.2456e-75	0.45205	0.041043	hyper
chr1	156829743	156829881	6.7104e-19	0.321546	13	4.8295e-14	1.7557e-25	0.34444	0.022892	hyper
chr1	156830870	156831036	2.4971e-09	0.290452	10	4.0634e-14	6.5333e-16	0.34592	0.05547	hyper
chr1	156831041	156831101	1.7059e-32	0.569024	10	4.6185e-14	4.4633e-39	0.64996	0.080936	hyper
chr1	156831163	156831748	0.017187	0.259484	12	4.6185e-14	4.4968e-09	0.6985	0.43902	hyper
chr1	157016520	157016727	2.4509e-18	0.394578	12	4.2522e-14	6.4123e-25	0.54553	0.15095	hyper
chr1	156897022	156897540	5.272e-85	0.478833	40	2.5757e-14	1.3793e-91	0.56022	0.081388	hyper
chr1	157044042	157044532	6.8325e-19	0.283254	28	4.8406e-14	1.7876e-25	0.47821	0.19496	hyper
chr1	156813947	156814660	1.4489e-33	0.384978	21	4.4187e-14	3.7908e-40	0.67268	0.2877	hyper
chr1	156814769	156815838	1.4544e-201	0.619523	59	0	3.8051e-208	0.7017	0.082178	hyper
chr1	156818379	156819191	9.1228e-122	0.529351	51	7.0832e-14	2.3868e-128	0.66656	0.1372	hyper
chr1	157248816	157249632	1.1022e-50	0.24624	33	5.7399e-14	2.8838e-57	0.75624	0.51	hyper
chr1	157164508	157165134	8.8354e-152	0.553154	56	0	2.3116e-158	0.71851	0.16535	hyper
chr1	157165171	157165326	3.1329e-21	0.260289	10	4.9294e-14	8.1967e-28	0.84456	0.58427	hyper
chr1	157963793	157963968	4.8118e-08	0.220157	14	4.2744e-14	1.2589e-14	0.24842	0.028264	hyper
chr1	157948761	157949084	4.4763e-71	0.524425	25	2.7978e-14	1.1711e-77	0.83935	0.31492	hyper
chr1	158087924	158088341	1.8112e-17	0.326242	13	4.5186e-14	4.7386e-24	0.40922	0.082978	hyper
chr1	158147392	158147853	2.3471e-31	0.36515	17	3.6859e-14	6.1408e-38	0.70907	0.34392	hyper
chr1	158299206	158299692	5.204e-06	0.325989	10	3.9857e-14	1.3615e-12	0.76686	0.44087	hyper
chr1	158300167	158301038	1.9334e-18	0.373598	13	4.452e-14	5.0585e-25	0.81149	0.43789	hyper
chr1	158325663	158325847	8.572e-15	0.434632	10	4.4187e-14	2.2427e-21	0.82674	0.39211	hyper
chr1	158151267	158151477	4.0939e-18	0.361992	19	4.4853e-14	1.0711e-24	0.43373	0.071741	hyper
chr1	158921637	158922568	6.0413e-09	-0.274521	21	4.5075e-14	1.5806e-15	0.6533	0.92782	hypo
chr1	159046936	159047427	4.8981e-07	-0.259679	11	4.2522e-14	1.2815e-13	0.69982	0.9595	hypo
chr1	159111561	159111987	0.00078318	0.271802	10	1.5288e-13	2.0491e-10	0.43397	0.16217	hyper
chr1	159157037	159158000	2.797e-08	0.237325	15	4.0301e-14	7.3179e-15	0.69744	0.46011	hyper
chr1	159158337	159158497	8.3549e-27	0.461767	13	4.7073e-14	2.1859e-33	0.4863	0.02453	hyper
chr1	159177807	159178399	3.3376e-10	0.329305	10	4.0079e-14	8.7324e-17	0.62607	0.29677	hyper
chr1	159141705	159142373	6.2042e-89	0.50846	28	4.5852e-14	1.6232e-95	0.53631	0.027846	hyper
chr1	159869694	159870191	2.9811e-17	0.322514	10	3.797e-14	7.7994e-24	0.91921	0.5967	hyper
chr1	159990161	159991259	0.00061003	0.272712	10	4.6518e-14	1.596e-10	0.84525	0.57254	hyper
chr1	160051198	160051482	0.012789	0.236882	10	3.3944e-11	3.346e-09	0.47005	0.23316	hyper
chr1	160039564	160039820	7.3055e-08	0.301329	10	4.7073e-14	1.9114e-14	0.41836	0.11703	hyper
chr1	159915724	159915790	4.5345e-14	0.258458	11	4.7629e-14	1.1864e-20	0.27841	0.019948	hyper
chr1	159750304	159751352	5.6464e-71	0.300067	66	9.1482e-14	1.4773e-77	0.3195	0.019431	hyper
chr1	160605040	160605162	2.5198e-07	0.268421	10	4.2077e-14	6.5925e-14	0.94669	0.67827	hyper
chr1	160615190	160615734	0.00015873	0.203708	13	4.6185e-14	4.1528e-11	0.92698	0.72327	hyper
chr1	160598899	160599244	1.0339e-10	0.266531	10	4.6407e-14	2.7049e-17	0.31671	0.050181	hyper
chr1	160830914	160831692	0.00041248	-0.250766	10	7.0821e-11	1.0792e-10	0.67421	0.92498	hypo
chr1	161103429	161103888	0.016539	-0.225467	10	9.3505e-08	4.3272e-09	0.57217	0.79764	hypo
chr1	160053672	160054228	5.5941e-180	0.496175	70	0	1.4636e-186	0.51879	0.022613	hyper
chr1	160054328	160054373	7.5374e-35	0.506716	10	4.6629e-14	1.972e-41	0.84089	0.33418	hyper
chr1	160951170	160952401	5.683e-83	0.451978	60	0	1.4868e-89	0.62874	0.17676	hyper
chr1	161171845	161171928	0.00034683	0.2384	10	4.3515e-09	9.0743e-11	0.36441	0.12601	hyper
chr1	161368786	161368947	8.9103e-21	-0.232309	10	4.2744e-14	2.3312e-27	0.085479	0.31779	hypo
chr1	161397395	161397999	9.0593e-11	0.340513	10	4.5186e-14	2.3702e-17	0.73691	0.3964	hyper
chr1	161412555	161412818	1.6544e-28	0.380079	13	4.452e-14	4.3285e-35	0.7662	0.38612	hyper
chr1	161423721	161424035	6.9954e-24	0.226546	16	5.0515e-14	1.8302e-30	0.89992	0.67338	hyper
chr1	161391742	161392251	1.4157e-39	0.407867	26	5.5733e-14	3.7039e-46	0.64647	0.2386	hyper
chr1	161428298	161428958	2.1185e-18	0.279435	12	4.2077e-14	5.5425e-25	0.81172	0.53229	hyper
chr1	161228202	161229097	2.4492e-151	0.560475	53	6.9278e-14	6.4079e-158	0.60631	0.04584	hyper
chr1	161427098	161427575	1.2232e-87	0.503945	34	3.8969e-14	3.2004e-94	0.76449	0.26054	hyper
chr1	161441769	161442163	9.9538e-30	0.249728	21	5.1847e-14	2.6042e-36	0.79996	0.55023	hyper
chr1	161442205	161442435	1.2209e-24	0.288405	14	3.7748e-14	3.1942e-31	0.79833	0.50993	hyper
chr1	161575562	161576023	2.719e-53	0.373399	17	4.1633e-14	7.1138e-60	0.87674	0.50334	hyper
chr1	161591298	161591754	3.2211e-73	0.474788	31	5.6399e-14	8.4273e-80	0.5037	0.028913	hyper
chr1	161950892	161951363	5.1281e-15	0.474439	10	4.7073e-14	1.3417e-21	0.75349	0.27905	hyper
chr1	161494842	161495478	9.3952e-68	0.42435	44	4.996e-14	2.4581e-74	0.64821	0.22386	hyper
chr1	161993169	161993379	6.3652e-16	0.353486	14	4.3077e-14	1.6653e-22	0.53409	0.18061	hyper
chr1	161409435	161410608	7.7731e-120	0.351104	92	0	2.0337e-126	0.43629	0.085183	hyper
chr1	162583172	162583785	1.1053e-08	0.30631	10	4.6629e-14	2.8918e-15	0.71522	0.40891	hyper
chr1	163038664	163039252	4.7933e-18	0.322514	15	3.9302e-14	1.2541e-24	0.41219	0.089681	hyper
chr1	162792091	162792767	1.6191e-130	0.601226	44	6.8723e-14	4.236e-137	0.66804	0.066815	hyper
chr1	164290122	164290923	4.1702e-196	0.710967	50	9.881e-15	1.0911e-202	0.78586	0.07489	hyper
chr1	164620642	164621119	1.1145e-10	0.360288	12	4.5741e-14	2.9158e-17	0.53498	0.1747	hyper
chr1	164823330	164824402	0.0047871	-0.250591	10	6.955e-12	1.2524e-09	0.65077	0.90136	hypo
chr1	165086733	165087187	4.1278e-113	0.564935	34	6.5059e-14	1.08e-119	0.60288	0.037945	hyper
chr1	165326228	165326345	1.4731e-41	0.653307	11	4.1189e-14	3.8541e-48	0.6998	0.046497	hyper
chr1	165326396	165327383	1.4565e-08	0.308012	13	4.2744e-14	3.8107e-15	0.64826	0.34025	hyper
chr1	165495880	165496321	6.2315e-05	0.205661	10	4.4853e-14	1.6304e-11	0.84466	0.639	hyper
chr1	165513317	165513795	0.00018515	0.331646	10	4.5408e-14	4.8441e-11	0.72081	0.38917	hyper
chr1	165413872	165414886	1.8492e-98	0.495174	46	6.5947e-14	4.8382e-105	0.5745	0.079328	hyper
chr1	165345942	165346373	4.3806e-29	0.406532	19	3.6526e-14	1.1461e-35	0.49882	0.092289	hyper
chr1	166109313	166109763	8.887e-05	0.309335	10	4.5075e-14	2.3251e-11	0.66994	0.3606	hyper
chr1	166136441	166136745	5.9408e-19	0.486568	10	3.9302e-14	1.5543e-25	0.57205	0.085483	hyper
chr1	165204389	165205453	5.5616e-296	0.659974	75	0	1.4551e-302	0.68652	0.026541	hyper
chr1	166853373	166853880	5.2946e-75	0.501381	40	1.7319e-14	1.3852e-81	0.67895	0.17757	hyper
chr1	167415363	167415783	5.1424e-05	0.30534	10	4.3299e-14	1.3454e-11	0.91984	0.6145	hyper
chr1	167430238	167430563	1.1713e-17	0.349362	15	4.3632e-14	3.0646e-24	0.94701	0.59764	hyper
chr1	167461296	167462108	3.1086e-09	0.306386	12	4.2855e-14	8.1332e-16	0.90053	0.59414	hyper
chr1	167470868	167471328	1.5956e-05	0.332144	10	4.452e-14	4.1745e-12	0.85644	0.52429	hyper
chr1	166134218	166135453	0	0.631529	90	0	0	0.66179	0.030264	hyper
chr1	167408458	167409071	4.3197e-144	0.589163	46	2.5646e-14	1.1302e-150	0.77638	0.18721	hyper
chr1	167484262	167486090	0.0018364	0.211152	20	1.635e-11	4.8046e-10	0.81744	0.60629	hyper
chr1	167486586	167486991	5.4618e-09	-0.237095	15	4.7073e-14	1.429e-15	0.2426	0.4797	hypo
chr1	167722516	167722969	8.5345e-07	-0.338579	10	4.1078e-14	2.2329e-13	0.33301	0.67159	hypo
chr1	166889776	166890648	0	0.719895	96	0	0	0.80548	0.085582	hyper
chr1	167789278	167789609	4.8886e-32	0.250917	25	3.9635e-14	1.279e-38	0.28939	0.038473	hyper
chr1	168025426	168025552	1.0982e-28	0.23964	10	4.6185e-14	2.8732e-35	0.92581	0.68617	hyper
chr1	168106477	168106925	3.8663e-38	0.364821	24	4.1633e-14	1.0116e-44	0.49498	0.13016	hyper
chr1	168356334	168356806	9.7251e-42	0.404938	21	4.2522e-14	2.5444e-48	0.7107	0.30576	hyper
chr1	168582507	168583227	6.4083e-05	0.253667	10	4.6074e-14	1.6766e-11	0.93942	0.68575	hyper
chr1	168482194	168483602	0.00018936	-0.226432	22	4.1855e-14	4.9543e-11	0.46474	0.69117	hypo
chr1	169305179	169305656	4.6173e-15	-0.281433	19	4.2522e-14	1.208e-21	0.55242	0.83385	hypo
chr1	169429524	169429861	2.1246e-64	0.450429	24	3.0975e-14	5.5585e-71	0.60663	0.1562	hyper
chr1	169631248	169632192	6.3084e-06	-0.200712	31	4.2077e-14	1.6505e-12	0.66525	0.86596	hypo
chr1	165320832	165323019	0	0.608439	90	0	0	0.6578	0.049362	hyper
chr1	165323028	165325717	0	0.664664	156	0	0	0.70993	0.045267	hyper
chr1	170183017	170183539	3.5997e-30	0.596998	10	4.1522e-14	9.418e-37	0.78476	0.18776	hyper
chr1	170500226	170500402	0.0045443	0.221963	10	1.4184e-11	1.1889e-09	0.47162	0.24965	hyper
chr1	171220364	171221131	3.1229e-63	0.419381	34	4.2744e-14	8.1705e-70	0.48197	0.062592	hyper
chr1	170628703	170629048	6.0801e-06	0.260863	10	4.3743e-14	1.5908e-12	0.7816	0.52073	hyper
chr1	170629077	170631545	0	0.646341	89	0	0	0.70063	0.054294	hyper
chr1	171624336	171624810	6.2774e-25	0.433536	13	5.2958e-14	1.6424e-31	0.51737	0.083835	hyper
chr1	171751431	171751578	0.00050999	0.28188	10	4.0856e-14	1.3343e-10	0.5976	0.31572	hyper
chr1	171811521	171811698	1.7378e-10	0.298239	10	4.1411e-14	4.5466e-17	0.31074	0.012498	hyper
chr1	170637473	170640979	3.3771e-151	0.43492	93	0	8.8355e-158	0.56991	0.13499	hyper
chr1	170633516	170635122	6.2012e-256	0.62263	81	0	1.6224e-262	0.6708	0.048165	hyper
chr1	170635159	170635688	1.3361e-30	0.377157	22	5.8287e-14	3.4957e-37	0.76085	0.3837	hyper
chr1	170635727	170636442	2.7357e-97	0.532721	35	2.7867e-14	7.1574e-104	0.73388	0.20116	hyper
chr1	170636443	170637058	4.482e-25	0.388286	14	4.0523e-14	1.1726e-31	0.74865	0.36036	hyper
chr1	171810089	171811009	7.4056e-116	0.410383	61	0	1.9375e-122	0.44305	0.032663	hyper
chr1	173638662	173639071	6.0714e-106	0.630549	33	2.82e-14	1.5885e-112	0.67774	0.047187	hyper
chr1	173839358	173839886	4.5637e-07	-0.223757	10	1.258e-06	1.194e-13	0.53954	0.7633	hypo
chr1	173836219	173836604	3.8362e-13	0.242058	21	4.3521e-14	1.0037e-19	0.29403	0.051973	hyper
chr1	173989974	173990144	5.7984e-06	-0.293952	10	4.2522e-14	1.517e-12	0.50327	0.79722	hypo
chr1	175116113	175116283	0.0066891	0.256263	10	4.4076e-14	1.7501e-09	0.78122	0.52495	hyper
chr1	175474318	175474471	1.89e-20	0.289074	10	4.6518e-14	4.9448e-27	0.85748	0.56841	hyper
chr1	175711960	175712713	5.5025e-14	0.322126	19	3.8303e-14	1.4396e-20	0.62728	0.30516	hyper
chr1	175568250	175568807	7.4569e-161	0.635029	44	6.8612e-14	1.951e-167	0.83843	0.20341	hyper
chr1	175857106	175857451	1.8518e-39	0.601797	12	3.8081e-14	4.8449e-46	0.79351	0.19172	hyper
chr1	176177292	176177942	1.7049e-16	0.275056	15	4.4076e-14	4.4605e-23	0.79491	0.51985	hyper
chr1	176873436	176873747	6.4494e-14	0.285012	14	4.0856e-14	1.6874e-20	0.62316	0.33815	hyper
chr1	176918270	176918526	7.09e-25	0.46291	14	4.1744e-14	1.855e-31	0.65123	0.18832	hyper
chr1	177225341	177225893	7.7249e-16	0.407967	12	3.8303e-14	2.0211e-22	0.69133	0.28337	hyper
chr1	177133329	177134454	4.2611e-143	0.614644	40	6.7613e-14	1.1148e-149	0.64743	0.032787	hyper
chr1	177150469	177151158	1.0833e-95	0.448711	43	5.8287e-14	2.8343e-102	0.48851	0.039798	hyper
chr1	177139815	177140928	5.2753e-177	0.634567	51	-7.1054e-15	1.3802e-183	0.6821	0.047528	hyper
chr1	177780543	177781555	9.222e-20	0.338692	11	3.9524e-14	2.4128e-26	0.85781	0.51911	hyper
chr1	178063676	178063926	6.8671e-70	0.624908	18	5.751e-14	1.7967e-76	0.63755	0.012646	hyper
chr1	178064062	178064673	0.0020451	0.302108	10	4.3299e-14	5.3506e-10	0.50854	0.20643	hyper
chr1	178062353	178062849	4.0475e-94	0.601947	27	4.5408e-14	1.059e-100	0.63282	0.030877	hyper
chr1	178006621	178007283	7.8896e-153	0.714843	37	5.5289e-14	2.0642e-159	0.76214	0.0473	hyper
chr1	178455799	178456385	1.098e-111	0.521562	45	5.4179e-14	2.8726e-118	0.79883	0.27727	hyper
chr1	178915145	178915442	4.3032e-12	0.222291	10	4.7629e-14	1.1259e-18	0.89825	0.67596	hyper
chr1	178512421	178512648	7.8378e-13	0.374009	10	4.3854e-14	2.0506e-19	0.66354	0.28953	hyper
chr1	178911763	178912242	0.00060799	-0.259107	10	5.9741e-13	1.5907e-10	0.33913	0.59824	hypo
chr1	179545236	179545425	2.8088e-34	0.642776	11	3.7637e-14	7.3487e-41	0.73264	0.089861	hyper
chr1	179544720	179544887	1.2674e-72	0.660986	18	4.5963e-14	3.316e-79	0.72531	0.064322	hyper
chr1	179555364	179555822	3.6857e-134	0.710597	31	2.6756e-14	9.6429e-141	0.74535	0.034755	hyper
chr1	179560668	179561481	1.524e-124	0.665691	33	4.6518e-14	3.9873e-131	0.80817	0.14247	hyper
chr1	179711639	179713704	1.0297e-256	0.650111	80	0	2.694e-263	0.73578	0.08567	hyper
chr1	180197494	180198854	7.9737e-183	0.499631	73	0	2.0862e-189	0.5605	0.060868	hyper
chr1	180933462	180934112	0.0016302	0.230833	13	5.0404e-14	4.2652e-10	0.8846	0.65377	hyper
chr1	180887685	180887924	3.9716e-05	0.299863	10	1.8119e-13	1.0391e-11	0.56911	0.26924	hyper
chr1	180914433	180914962	2.1292e-15	0.314943	18	4.1189e-14	5.5706e-22	0.69869	0.38375	hyper
chr1	180915797	180916303	1.695e-08	0.41116	10	4.0412e-14	4.4347e-15	0.54605	0.13489	hyper
chr1	180916357	180916864	3.759e-07	0.210748	12	4.1966e-14	9.8348e-14	0.82911	0.61836	hyper
chr1	181130513	181130920	2.7396e-08	-0.366791	10	4.5075e-14	7.1678e-15	0.45977	0.82656	hypo
chr1	181148885	181150181	1.2804e-10	0.216389	23	4.3965e-14	3.35e-17	0.75523	0.53884	hyper
chr1	181284032	181284677	0.00039844	0.248253	12	1.9329e-13	1.0425e-10	0.55741	0.30915	hyper
chr1	181454515	181455260	4.8943e-133	0.559622	46	4.3854e-14	1.2805e-139	0.62722	0.067596	hyper
chr1	181286548	181288302	1.8865e-237	0.56632	76	0	4.9356e-244	0.60434	0.038016	hyper
chr1	182356856	182357773	0.021029	-0.200844	10	2.5899e-10	5.5018e-09	0.76491	0.96575	hypo
chr1	182635872	182636301	0.0037443	0.21276	10	4.6185e-14	9.7964e-10	0.86555	0.65279	hyper
chr1	182583294	182583767	6.3096e-14	0.256465	24	3.5749e-14	1.6508e-20	0.54291	0.28645	hyper
chr1	182653494	182653885	3.221e-20	0.380292	13	4.7073e-14	8.4271e-27	0.75491	0.37462	hyper
chr1	182668834	182669399	8.7438e-42	0.409983	23	5.5622e-14	2.2876e-48	0.83192	0.42194	hyper
chr1	182025685	182025774	9.4858e-18	0.246247	10	4.4409e-14	2.4818e-24	0.93157	0.68532	hyper
chr1	182025782	182026537	3.4965e-284	0.656793	76	0	9.1479e-291	0.77576	0.11897	hyper
chr1	182573073	182573266	7.8204e-14	0.357697	11	4.3188e-14	2.0461e-20	0.4393	0.081602	hyper
chr1	182911297	182911618	3.9497e-69	0.629028	22	3.1974e-14	1.0334e-75	0.71453	0.085507	hyper
chr1	182921746	182922199	8.5968e-60	0.598283	17	4.1744e-14	2.2492e-66	0.7796	0.18132	hyper
chr1	181451065	181453096	0	0.557568	114	0	0	0.65811	0.10055	hyper
chr1	182991349	182992094	5.0085e-68	0.354043	42	3.8303e-14	1.3104e-74	0.40333	0.049292	hyper
chr1	183184427	183184696	1.0681e-13	0.209036	13	4.0745e-14	2.7946e-20	0.92903	0.72	hyper
chr1	183155115	183155644	1.629e-102	0.67424	30	4.674e-14	4.2621e-109	0.77317	0.098926	hyper
chr1	183300329	183300945	8.9388e-24	0.383633	14	5.0959e-14	2.3387e-30	0.73818	0.35455	hyper
chr1	183371903	183372746	9.4065e-05	0.205519	13	5.4512e-14	2.461e-11	0.75114	0.54562	hyper
chr1	183605439	183605756	8.9571e-08	0.232724	14	4.6407e-14	2.3435e-14	0.26929	0.03657	hyper
chr1	182992794	182993863	6.1489e-142	0.368009	73	0	1.6087e-148	0.3782	0.010193	hyper
chr1	184121194	184122033	0.00013704	0.219104	11	8.3804e-12	3.5854e-11	0.32781	0.10871	hyper
chr1	184122054	184122417	1.2189e-25	0.536204	10	3.8636e-14	3.189e-32	0.6419	0.1057	hyper
chr1	183774193	183774763	3.743e-63	0.267983	50	3.3085e-14	9.7929e-70	0.2725	0.0045144	hyper
chr1	184355377	184355533	1.3101e-09	0.278652	13	4.5519e-14	3.4277e-16	0.4045	0.12584	hyper
chr1	183385886	183387751	0	0.69649	114	0	0	0.74294	0.046449	hyper
chr1	184633111	184633630	5.4791e-72	0.544924	31	6.1617e-14	1.4335e-78	0.64157	0.096651	hyper
chr1	184005331	184006069	1.7286e-118	0.523245	49	5.6066e-14	4.5226e-125	0.57547	0.052227	hyper
chr1	184006071	184007073	9.0734e-108	0.333385	82	0	2.3739e-114	0.34442	0.011034	hyper
chr1	185617190	185617544	6.7246e-09	-0.38075	10	4.3632e-14	1.7594e-15	0.50206	0.88281	hypo
chr1	185703060	185703775	2.2037e-149	0.531013	46	1.9873e-14	5.7657e-156	0.55046	0.019449	hyper
chr1	180199449	180200228	8.8737e-54	0.27685	46	4.452e-14	2.3217e-60	0.2878	0.010946	hyper
chr1	180200232	180200886	1.7225e-59	0.20243	68	0	4.5066e-66	0.21243	0.010003	hyper
chr1	180200923	180201218	3.3036e-25	0.33779	17	4.452e-14	8.6433e-32	0.36534	0.027551	hyper
chr1	180201261	180202396	4.6156e-70	0.518822	28	3.2752e-14	1.2076e-76	0.6056	0.086776	hyper
chr1	180202403	180204974	0	0.644274	183	0	0	0.68563	0.041354	hyper
chr1	180205044	180206465	2.3845e-73	0.4947	33	7.061e-14	6.2387e-80	0.57672	0.082021	hyper
chr1	187366324	187366787	1.5578e-07	0.241056	10	4.5852e-14	4.0756e-14	0.79725	0.55619	hyper
chr1	186649152	186649566	3.928e-76	0.549201	31	4.019e-14	1.0277e-82	0.57392	0.024718	hyper
chr1	186649683	186650510	1.0908e-52	0.377854	36	3.6082e-14	2.8538e-59	0.47059	0.092739	hyper
chr1	190443661	190445241	7.4888e-93	0.585337	31	5.7954e-14	1.9593e-99	0.66112	0.075779	hyper
chr1	190446755	190448370	4.7222e-144	0.564215	46	6.1728e-14	1.2355e-150	0.59603	0.031818	hyper
chr1	192778521	192778943	9.5347e-07	0.282277	15	4.674e-14	2.4946e-13	0.47393	0.19166	hyper
chr1	194585794	194586193	0.00011398	-0.246817	12	2.9596e-08	2.9822e-11	0.5106	0.75742	hypo
chr1	196847218	196847417	8.211e-77	0.704156	19	4.7184e-14	2.1483e-83	0.79623	0.092074	hyper
chr1	196577247	196578679	6.4086e-38	0.24718	49	3.475e-14	1.6767e-44	0.27769	0.030509	hyper
chr1	196866310	196866881	8.601e-89	0.513763	26	4.2077e-14	2.2503e-95	0.79546	0.28169	hyper
chr1	197890370	197890843	3.2437e-95	0.603043	32	1.5987e-14	8.4866e-102	0.7341	0.13106	hyper
chr1	197888838	197890032	6.9287e-124	0.522082	54	0	1.8128e-130	0.59298	0.070897	hyper
chr1	200007051	200007871	8.204e-62	0.499639	29	3.4084e-14	2.1464e-68	0.63656	0.13692	hyper
chr1	200211659	200212223	7.3167e-09	0.280186	10	4.3077e-14	1.9143e-15	0.88167	0.60148	hyper
chr1	200216746	200217041	5.1797e-36	0.416756	10	5.0071e-14	1.3552e-42	0.89648	0.47972	hyper
chr1	199998583	199999239	7.2378e-28	0.346894	34	4.5519e-14	1.8937e-34	0.47019	0.1233	hyper
chr1	197884574	197885699	4.7245e-73	0.335543	49	3.2196e-14	1.2361e-79	0.3612	0.025652	hyper
chr1	197885714	197888419	2.9519e-230	0.457642	109	0	7.723e-237	0.49649	0.038845	hyper
chr1	200859907	200860703	2.1441e-82	0.372108	42	5.5733e-14	5.6096e-89	0.42753	0.055423	hyper
chr1	200860801	200861382	1.5214e-62	0.639148	19	4.3632e-14	3.9805e-69	0.76183	0.12268	hyper
chr1	201088303	201088609	6.4623e-15	0.471696	10	4.3077e-14	1.6907e-21	0.77086	0.29917	hyper
chr1	197878483	197879500	1.8355e-26	0.358956	19	4.4964e-14	4.8023e-33	0.45544	0.096482	hyper
chr1	197879550	197880518	1.1904e-150	0.585506	51	6.5614e-14	3.1146e-157	0.6408	0.055293	hyper
chr1	197880522	197881670	1.4112e-134	0.384568	67	0	3.6922e-141	0.40294	0.018375	hyper
chr1	197881740	197884134	1.5717e-193	0.544422	74	0	4.112e-200	0.62606	0.08164	hyper
chr1	200002128	200003042	2.6487e-27	0.297695	13	4.3854e-14	6.9299e-34	0.88304	0.58534	hyper
chr1	200003047	200006101	0	0.579755	123	0	0	0.67496	0.095201	hyper
chr1	201228654	201229661	1.2028e-31	0.3823	32	3.4639e-14	3.1468e-38	0.58838	0.20608	hyper
chr1	201316834	201317755	1.3466e-05	0.278357	12	4.8073e-14	3.5232e-12	0.4764	0.19804	hyper
chr1	201345573	201346194	3.3999e-07	0.333047	10	4.6296e-14	8.8953e-14	0.70787	0.37483	hyper
chr1	201368873	201369031	4.1589e-46	0.631323	16	4.2299e-14	1.0881e-52	0.76799	0.13666	hyper
chr1	201395542	201396048	8.2568e-07	0.236513	10	4.1078e-14	2.1602e-13	0.27903	0.042518	hyper
chr1	201252518	201252693	9.0969e-19	0.271546	13	4.341e-14	2.38e-25	0.27877	0.0072269	hyper
chr1	201252694	201253468	1.792e-223	0.592822	68	0	4.6885e-230	0.79985	0.20703	hyper
chr1	201253536	201253647	1.0455e-21	0.293863	10	4.0301e-14	2.7355e-28	0.93189	0.63803	hyper
chr1	201139776	201140884	2.2401e-115	0.4001	70	0	5.8609e-122	0.46838	0.06828	hyper
chr1	201449962	201450797	2.5669e-37	0.259634	44	4.1966e-14	6.7159e-44	0.30376	0.044125	hyper
chr1	201583386	201583620	3.3932e-21	0.373975	18	4.7962e-14	8.8777e-28	0.54746	0.17348	hyper
chr1	201642054	201642438	1.6534e-28	0.462797	12	5.0737e-14	4.3259e-35	0.72737	0.26457	hyper
chr1	200842196	200842296	8.937e-20	0.273381	10	4.6407e-14	2.3382e-26	0.90331	0.62993	hyper
chr1	200842317	200843373	0	0.687282	115	0	0	0.78489	0.09761	hyper
chr1	201438793	201439012	1.1473e-13	0.41002	10	4.6407e-14	3.0016e-20	0.77696	0.36694	hyper
chr1	201915329	201915999	1.0412e-55	0.457254	28	4.4076e-14	2.724e-62	0.53624	0.078982	hyper
chr1	201857596	201858677	1.7098e-77	0.449544	50	3.7748e-14	4.4734e-84	0.57718	0.12763	hyper
chr1	200009372	200012389	0	0.587717	150	0	0	0.65088	0.063159	hyper
chr1	201508417	201508507	5.0359e-22	0.219599	21	5.1403e-14	1.3176e-28	0.22803	0.0084342	hyper
chr1	201617858	201618254	3.0783e-121	0.589584	42	2.3315e-14	8.0538e-128	0.66234	0.072755	hyper
chr1	201618256	201618918	3.728e-60	0.35589	30	3.5083e-14	9.7535e-67	0.8578	0.50191	hyper
chr1	201618935	201619816	1.4304e-145	0.497286	65	0	3.7424e-152	0.58441	0.087123	hyper
[truncated: 24,439 more rows]

## Sheet: Table S5 DMRs DUX4-ERG
chr	start	end	q_value	mean_difference	num_CpGs	p_MWU	p_2D_KS	mean_tumor	mean_control	type_dmr
chr1	540799	540991	8.4616e-08	-0.268881	12	4.2188e-14	2.1668e-14	0.076994	0.34588	hypo
chr1	568342	568547	9.717e-08	-0.325361	10	4.5741e-14	2.4883e-14	0.55026	0.87562	hypo
chr1	778442	779582	1.2287e-06	-0.395074	14	3.9746e-14	3.1463e-13	0.56369	0.95877	hypo
chr1	845371	845668	3.8763e-29	0.484682	32	4.0634e-14	9.9262e-36	0.57963	0.094951	hyper
chr1	845678	845882	0.014031	0.255849	18	9.7936e-10	3.5931e-09	0.38364	0.12779	hyper
chr1	895118	895415	9.6882e-05	0.257112	39	4.0412e-14	2.4809e-11	0.52284	0.26572	hyper
chr1	879819	880184	2.7524e-06	-0.409958	14	4.2744e-14	7.0481e-13	0.46335	0.8733	hypo
chr1	963294	963833	2.2841e-10	-0.405379	25	4.2966e-14	5.849e-17	0.50565	0.91103	hypo
chr1	1003528	1003759	0.013861	-0.338648	10	1.1572e-08	3.5496e-09	0.22992	0.56857	hypo
chr1	1005478	1005828	0.013984	-0.44345	11	7.3408e-13	3.5809e-09	0.3016	0.74505	hypo
chr1	1182179	1182234	0.00011326	0.276928	12	4.1855e-14	2.9003e-11	0.30434	0.027408	hyper
chr1	1195105	1195965	4.1671e-42	-0.668953	37	3.6637e-14	1.0671e-48	0.17426	0.84322	hypo
chr1	1185769	1186228	0.016727	-0.417893	10	6.4601e-10	4.2834e-09	0.33408	0.75198	hypo
chr1	933527	933974	1.1666e-17	0.233174	50	4.2299e-14	2.9874e-24	0.29269	0.059516	hyper
chr1	937071	937397	8.4308e-09	0.21172	36	4.3299e-14	2.1589e-15	0.23263	0.020906	hyper
chr1	1064999	1065302	0.00015558	-0.531732	10	3.7292e-13	3.9839e-11	0.41109	0.94282	hypo
chr1	1068393	1068657	5.0321e-07	-0.579335	10	4.3632e-14	1.2886e-13	0.33136	0.9107	hypo
chr1	1255609	1256077	0.036667	-0.463482	10	3.3173e-11	9.3895e-09	0.48262	0.9461	hypo
chr1	1196342	1196803	2.3267e-11	-0.47733	16	4.5075e-14	5.9582e-18	0.17578	0.65311	hypo
chr1	1227448	1227616	5.8545e-06	-0.415559	10	4.3965e-14	1.4992e-12	0.11364	0.5292	hypo
chr1	1290073	1290750	2.1676e-35	0.336832	75	5.0071e-14	5.5508e-42	0.44724	0.11041	hyper
chr1	1290760	1291115	2.3084e-09	0.210947	53	4.4631e-14	5.9113e-16	0.2562	0.045258	hyper
chr1	972658	972983	4.1332e-07	-0.496435	12	4.1855e-14	1.0584e-13	0.3879	0.88433	hypo
chr1	976547	976704	3.0778e-09	0.331707	24	4.341e-14	7.8815e-16	0.70146	0.36975	hyper
chr1	1234272	1234712	2.0059e-05	-0.300514	18	4.2411e-14	5.1365e-12	0.59054	0.89106	hypo
chr1	1238701	1238875	0.0091702	-0.380419	10	7.1449e-11	2.3483e-09	0.39981	0.78022	hypo
chr1	1239998	1240439	9.8468e-10	-0.336871	17	4.2522e-14	2.5215e-16	0.22066	0.55754	hypo
chr1	1109475	1109757	1.7155e-05	0.284302	21	5.3957e-14	4.3931e-12	0.48715	0.20285	hyper
chr1	1114346	1114704	2.1248e-25	-0.611891	25	4.5519e-14	5.4412e-32	0.22797	0.83986	hypo
chr1	1115069	1115358	0.00015505	-0.543817	10	4.4187e-14	3.9705e-11	0.23951	0.78332	hypo
chr1	1397895	1398308	3.8571e-20	-0.602406	19	3.908e-14	9.877e-27	0.16783	0.77024	hypo
chr1	1305882	1306213	4.2202e-06	-0.483036	11	4.6185e-14	1.0807e-12	0.34949	0.83252	hypo
chr1	1355568	1355910	5.3248e-20	0.303623	54	4.674e-14	1.3635e-26	0.38818	0.084559	hyper
chr1	1362653	1363075	9.0174e-19	0.460215	23	4.1633e-14	2.3091e-25	0.48991	0.029692	hyper
chr1	1363078	1363155	0.047193	0.230977	12	5.089e-12	1.2085e-08	0.24874	0.017767	hyper
chr1	1363169	1363231	1.1921e-08	0.470726	13	4.1189e-14	3.0527e-15	0.48938	0.018656	hyper
chr1	1440491	1440786	2.4518e-09	-0.311095	10	4.5408e-14	6.2786e-16	0.11765	0.42875	hypo
chr1	1168137	1168185	9.2613e-09	0.435557	12	4.4964e-14	2.3716e-15	0.81558	0.38002	hyper
chr1	1168186	1168312	4.3009e-05	0.282085	20	3.9191e-14	1.1013e-11	0.7738	0.49171	hyper
chr1	1457977	1458137	0.03479	-0.35956	13	4.6851e-14	8.909e-09	0.58888	0.94844	hypo
chr1	1459119	1459380	5.683e-18	-0.529928	15	4.6185e-14	1.4553e-24	0.44451	0.97443	hypo
chr1	1545269	1545686	6.2046e-08	-0.626865	10	4.5186e-14	1.5888e-14	0.23483	0.8617	hypo
chr1	1368457	1368696	5.793e-08	-0.552633	10	4.3632e-14	1.4834e-14	0.24779	0.80043	hypo
chr1	1373480	1373888	8.2327e-05	-0.441695	10	1.0563e-12	2.1082e-11	0.26636	0.70805	hypo
chr1	1374730	1375070	2.8021e-50	0.234832	49	3.0087e-14	7.1755e-57	0.91932	0.68448	hyper
chr1	1606234	1606539	1.9405e-11	-0.46696	17	4.4187e-14	4.969e-18	0.44681	0.91377	hypo
chr1	1566636	1566765	0.020203	0.349972	17	4.2077e-14	5.1736e-09	0.53749	0.18752	hyper
chr1	1604011	1604446	0.016923	-0.342047	10	1.43e-13	4.3336e-09	0.62318	0.96522	hypo
chr1	1670383	1670604	3.9138e-08	-0.283906	12	4.0301e-14	1.0022e-14	0.63024	0.91415	hypo
chr1	1534708	1534946	7.738e-10	0.369458	32	4.1966e-14	1.9815e-16	0.53903	0.16957	hyper
chr1	1534961	1535252	6.2083e-20	0.24056	52	4.7296e-14	1.5898e-26	0.24884	0.0082779	hyper
chr1	1535326	1535446	1.176e-08	0.203314	26	4.3077e-14	3.0113e-15	0.21068	0.0073654	hyper
chr1	1535514	1535938	3.1961e-10	0.291241	30	4.4742e-14	8.1845e-17	0.33751	0.046271	hyper
chr1	1608853	1609077	7.0794e-10	-0.551488	13	4.4187e-14	1.8129e-16	0.12617	0.67765	hypo
chr1	1609949	1610571	0.012554	-0.378204	17	3.7514e-13	3.2147e-09	0.36825	0.74645	hypo
chr1	1719328	1720212	7.0002e-11	-0.691721	16	4.1522e-14	1.7926e-17	0.1562	0.84792	hypo
chr1	1760516	1761107	0.00076092	-0.417516	17	4.5408e-14	1.9485e-10	0.27006	0.68758	hypo
chr1	1826556	1827361	0.00028522	-0.379429	15	1.5647e-11	7.3038e-11	0.3276	0.70703	hypo
chr1	1844879	1845176	0.04374	-0.286643	10	3.2838e-12	1.1201e-08	0.63468	0.92133	hypo
chr1	1897930	1898111	1.525e-11	-0.521336	13	4.2522e-14	3.9053e-18	0.15028	0.67162	hypo
chr1	1886413	1886543	0.0012222	-0.343647	10	2.5587e-12	3.1296e-10	0.46945	0.8131	hypo
chr1	1935207	1935289	0.00017322	0.481581	12	5.0737e-14	4.4358e-11	0.53693	0.055354	hyper
chr1	1935358	1935451	2.8306e-07	0.487809	15	4.0967e-14	7.2486e-14	0.59872	0.11091	hyper
chr1	1966312	1966944	9.8243e-19	-0.416043	25	4.0412e-14	2.5158e-25	0.52215	0.93819	hypo
chr1	2031451	2031970	0.034163	-0.428484	12	7.3386e-14	8.7482e-09	0.44493	0.87342	hypo
chr1	2034687	2035599	5.6401e-52	-0.824933	36	5.1625e-14	1.4443e-58	0.13107	0.956	hypo
chr1	2036043	2036662	9.8395e-33	-0.65878	29	5.0182e-14	2.5197e-39	0.27156	0.93034	hypo
chr1	2038276	2038797	4.2459e-30	-0.647073	27	4.4187e-14	1.0873e-36	0.23528	0.88235	hypo
chr1	2043816	2044277	1.4187e-05	-0.362153	12	4.1966e-14	3.6328e-12	0.16026	0.52242	hypo
chr1	2046701	2047175	4.231e-15	-0.437186	22	3.8747e-14	1.0835e-21	0.48063	0.91782	hypo
chr1	1904356	1904933	1.1418e-05	-0.368107	22	4.1822e-13	2.9239e-12	0.49184	0.85994	hypo
chr1	1908169	1908578	0.0001593	-0.415184	10	2.608e-11	4.0794e-11	0.42714	0.84232	hypo
chr1	2206430	2207172	9.5441e-17	-0.448397	35	4.1744e-14	2.444e-23	0.346	0.7944	hypo
chr1	1950981	1951033	0.047486	0.206759	10	1.2042e-10	1.216e-08	0.23079	0.024027	hyper
chr1	1956815	1957219	1.0073e-27	-0.532139	24	4.9183e-14	2.5796e-34	0.1865	0.71864	hypo
chr1	1957227	1957620	1.1155e-11	-0.320448	19	4.2966e-14	2.8567e-18	0.16079	0.48124	hypo
chr1	1957668	1957908	1.6706e-21	-0.638929	18	4.1411e-14	4.2781e-28	0.24879	0.88772	hypo
chr1	1958039	1958526	0.0028131	-0.365441	14	4.5186e-14	7.2038e-10	0.49115	0.85659	hypo
chr1	1959306	1960644	2.9715e-63	-0.581674	64	5.218e-14	7.6092e-70	0.22	0.80168	hypo
chr1	1964228	1964772	1.3448e-16	-0.562409	17	4.3521e-14	3.4436e-23	0.23946	0.80187	hypo
chr1	1981006	1981477	0.00020623	0.229288	28	4.1522e-14	5.281e-11	0.25487	0.025581	hyper
chr1	1981539	1982862	5.3151e-35	0.247339	130	4.8517e-14	1.3611e-41	0.29369	0.046356	hyper
chr1	1983773	1984688	1.3025e-20	-0.576844	22	4.8295e-14	3.3353e-27	0.32616	0.903	hypo
chr1	1985322	1986054	2.0212e-18	-0.730789	17	4.2299e-14	5.1757e-25	0.16228	0.89307	hypo
chr1	1991018	1991652	2.3009e-11	-0.282999	29	4.1189e-14	5.892e-18	0.66643	0.94943	hypo
chr1	2068892	2069364	0.039394	-0.412522	14	2.0619e-09	1.0088e-08	0.41109	0.82361	hypo
chr1	2080080	2080398	5.1929e-05	-0.251053	14	4.2533e-13	1.3298e-11	0.14206	0.39312	hypo
chr1	2284820	2285212	6.3583e-05	-0.572096	10	4.4675e-13	1.6282e-11	0.3403	0.9124	hypo
chr1	2247065	2247321	3.4456e-08	-0.305293	10	4.2855e-14	8.8232e-15	0.032699	0.33799	hypo
chr1	2250118	2250372	7.7687e-06	-0.539192	11	4.9738e-14	1.9894e-12	0.37681	0.916	hypo
chr1	2250403	2250580	9.3814e-14	-0.34384	12	4.4298e-14	2.4024e-20	0.032035	0.37587	hypo
chr1	2250613	2250987	2.1239e-09	-0.488116	17	4.2077e-14	5.4388e-16	0.43481	0.92293	hypo
chr1	2311672	2311816	5.3305e-06	-0.607951	10	4.5741e-14	1.365e-12	0.24565	0.8536	hypo
chr1	2319079	2320088	2.2958e-26	-0.534295	35	4.7629e-14	5.8789e-33	0.34883	0.88312	hypo
chr1	2320985	2321600	0.00022069	-0.584975	12	4.5741e-14	5.6512e-11	0.27438	0.85935	hypo
chr1	2383251	2383807	1.1423e-12	-0.28999	27	4.4742e-14	2.9253e-19	0.19141	0.4814	hypo
chr1	2386794	2387569	2.3971e-10	-0.428844	32	4.2855e-14	6.1384e-17	0.33923	0.76807	hypo
chr1	2346382	2347096	0.007479	-0.25356	19	2.3317e-10	1.9152e-09	0.48261	0.73617	hypo
chr1	2360575	2361132	1.193e-08	-0.689074	10	4.2188e-14	3.0551e-15	0.16698	0.85605	hypo
chr1	2361831	2362421	6.6538e-28	-0.761181	20	4.3854e-14	1.7039e-34	0.13409	0.89527	hypo
chr1	2362442	2362708	5.7415e-07	-0.339681	13	4.7085e-13	1.4703e-13	0.20452	0.54421	hypo
chr1	2366699	2367096	0.0081362	-0.429438	10	2.3426e-11	2.0835e-09	0.42119	0.85063	hypo
chr1	2225435	2225719	5.5129e-10	-0.750603	10	4.6851e-14	1.4117e-16	0.16645	0.91705	hypo
chr1	2225993	2226343	0.0038756	-0.302711	10	8.1378e-12	9.9244e-10	0.1599	0.46262	hypo
chr1	2227106	2227371	3.0832e-06	-0.432338	10	4.5852e-14	7.8952e-13	0.52841	0.96075	hypo
chr1	2227788	2228131	5.6167e-13	-0.852024	10	4.7184e-14	1.4383e-19	0.10555	0.95758	hypo
chr1	2230706	2231463	1.3527e-08	-0.443158	22	4.452e-14	3.464e-15	0.35775	0.80091	hypo
chr1	2236306	2236631	0.00027699	-0.437094	16	4.6851e-14	7.093e-11	0.52325	0.96034	hypo
chr1	2500562	2500734	8.2318e-19	-0.543779	13	4.1855e-14	2.108e-25	0.42395	0.96773	hypo
chr1	2369560	2370044	3.0256e-22	-0.721165	17	4.7073e-14	7.7477e-29	0.099791	0.82096	hypo
chr1	2370512	2371283	1.2553e-23	-0.724172	21	5.0182e-14	3.2144e-30	0.16026	0.88443	hypo
chr1	2372328	2372705	4.8125e-05	-0.443582	10	1.1432e-10	1.2324e-11	0.48307	0.92665	hypo
chr1	2507699	2508098	0.001032	-0.469323	10	3.5664e-12	2.6427e-10	0.3488	0.81812	hypo
chr1	2508929	2509314	2.6561e-16	-0.483492	18	3.7859e-14	6.8016e-23	0.091842	0.57533	hypo
chr1	2525478	2525678	0.0086447	-0.268588	10	1.9086e-09	2.2137e-09	0.20977	0.47836	hypo
chr1	2529389	2529562	0.021624	-0.369623	10	8.7486e-13	5.5374e-09	0.5119	0.88152	hypo
chr1	2401939	2402192	6.2101e-08	-0.312936	15	4.4964e-14	1.5902e-14	0.23215	0.54508	hypo
chr1	2413234	2413705	3.4279e-05	-0.436674	13	1.3826e-11	8.778e-12	0.45054	0.88721	hypo
chr1	2559917	2560024	6.7762e-05	0.432616	10	4.452e-14	1.7352e-11	0.60974	0.17712	hyper
chr1	2560246	2560470	0.0065929	0.247541	18	4.6185e-14	1.6883e-09	0.28583	0.038289	hyper
chr1	2560475	2560565	9.2527e-10	0.479546	12	4.4187e-14	2.3694e-16	0.52592	0.046379	hyper
chr1	2560592	2561122	9.7009e-13	0.296399	40	4.1078e-14	2.4842e-19	0.40634	0.10995	hyper
chr1	2480833	2481389	4.1119e-21	-0.592064	24	3.8525e-14	1.053e-27	0.18591	0.77797	hypo
chr1	2481733	2482156	9.6418e-09	-0.329281	12	4.6962e-14	2.469e-15	0.046798	0.37608	hypo
chr1	2483813	2484011	4.1456e-12	-0.260488	19	4.3632e-14	1.0616e-18	0.6843	0.94479	hypo
chr1	2705890	2706173	4.7739e-21	0.393749	28	4.6185e-14	1.2225e-27	0.43944	0.045691	hyper
chr1	2706212	2706840	2.522e-83	0.560323	82	5.9952e-14	6.4583e-90	0.65766	0.09734	hyper
chr1	2706850	2706952	0.0010921	0.389697	12	3.0576e-13	2.7967e-10	0.66793	0.27823	hyper
chr1	2811329	2811554	1.0776e-10	-0.462878	13	4.6851e-14	2.7594e-17	0.40056	0.86344	hypo
chr1	2866582	2867084	1.5677e-15	-0.584751	21	3.6193e-14	4.0146e-22	0.13559	0.72035	hypo
chr1	2920040	2920883	8.6957e-15	-0.423999	30	5.0293e-14	2.2268e-21	0.22205	0.64605	hypo
chr1	2928941	2929167	0.00093279	0.411291	12	5.4179e-14	2.3886e-10	0.62182	0.21053	hyper
chr1	3025811	3026298	2.9556e-11	-0.550756	13	4.5186e-14	7.5686e-18	0.36719	0.91794	hypo
chr1	3045480	3045713	3.5166e-05	-0.477627	10	4.4964e-14	9.005e-12	0.36972	0.84735	hypo
chr1	3098599	3098920	9.6174e-07	0.461314	15	4.563e-14	2.4628e-13	0.7061	0.24478	hyper
chr1	3164156	3164765	5.3086e-42	0.413927	50	5.2069e-14	1.3594e-48	0.49982	0.08589	hyper
chr1	3165027	3165324	0.0018086	0.236165	13	3.0823e-10	4.6314e-10	0.77741	0.54125	hyper
chr1	3211695	3212046	0.016614	-0.429268	10	3.4461e-13	4.2544e-09	0.27246	0.70173	hypo
chr1	3263981	3264593	0.0010127	-0.409527	16	8.0158e-14	2.5933e-10	0.40597	0.8155	hypo
chr1	3244062	3244285	0.00047135	-0.41609	10	2.3648e-13	1.207e-10	0.53091	0.947	hypo
chr1	3297058	3297280	4.8356e-07	-0.724087	10	4.4298e-14	1.2383e-13	0.17849	0.90257	hypo
chr1	3289744	3290413	2.4166e-28	-0.678897	30	4.6851e-14	6.1884e-35	0.23431	0.91321	hypo
chr1	3136406	3136617	0.030057	-0.373526	10	2.9403e-12	7.6969e-09	0.56435	0.93787	hypo
chr1	3145638	3145934	0.0092677	-0.281152	10	1.6851e-10	2.3732e-09	0.6376	0.91875	hypo
chr1	3305690	3305989	0.00088733	-0.390612	10	2.4899e-12	2.2722e-10	0.55466	0.94527	hypo
chr1	3306026	3306754	8.5555e-30	-0.734685	23	4.6074e-14	2.1909e-36	0.10056	0.83525	hypo
chr1	3310910	3311034	0.00055677	-0.293691	12	1.7049e-12	1.4258e-10	0.1825	0.47619	hypo
chr1	3384902	3385052	6.4029e-13	-0.563524	12	4.3299e-14	1.6396e-19	0.29985	0.86338	hypo
chr1	3268522	3269060	1.7327e-06	-0.390338	19	4.0634e-14	4.4369e-13	0.33264	0.72297	hypo
chr1	3277485	3278151	9.5946e-14	-0.376093	31	4.2744e-14	2.457e-20	0.55248	0.92857	hypo
chr1	3284703	3284883	0.00017702	-0.456859	12	4.774e-14	4.5331e-11	0.48304	0.9399	hypo
chr1	3397157	3397635	0.0058588	-0.304237	17	4.0978e-13	1.5003e-09	0.33731	0.64154	hypo
chr1	3510242	3510661	5.8604e-05	-0.245649	10	2.3561e-12	1.5007e-11	0.080413	0.32606	hypo
chr1	3493784	3494546	2.4481e-23	-0.716072	21	4.6296e-14	6.269e-30	0.11766	0.83373	hypo
chr1	3494892	3495224	0.004187	-0.539851	10	1.2756e-13	1.0722e-09	0.1768	0.71666	hypo
chr1	3495624	3495838	3.6295e-11	-0.647019	10	4.019e-14	9.2942e-18	0.32166	0.96867	hypo
chr1	2984234	2984475	3.6423e-10	0.341266	24	4.4298e-14	9.327e-17	0.4327	0.091435	hyper
chr1	2984959	2985161	0.017011	0.299199	13	5.9619e-14	4.356e-09	0.31621	0.01701	hyper
chr1	2986021	2986289	0.0002608	0.288648	14	6.8723e-14	6.6784e-11	0.30098	0.012327	hyper
chr1	2987011	2987276	3.7456e-13	0.332892	27	3.8858e-14	9.5917e-20	0.34865	0.015753	hyper
chr1	2987283	2987511	2.8678e-11	0.242613	29	4.6962e-14	7.3437e-18	0.26582	0.02321	hyper
chr1	2987520	2987592	3.5927e-13	0.502897	15	4.4964e-14	9.2001e-20	0.56056	0.057667	hyper
chr1	2987711	2987786	1.3571e-05	0.462403	14	4.3299e-14	3.4753e-12	0.58714	0.12474	hyper
chr1	2990092	2990167	2.1377e-10	0.388362	12	4.1633e-14	5.4741e-17	0.42358	0.035219	hyper
chr1	2990266	2990620	7.787e-30	0.363324	43	4.2633e-14	1.9941e-36	0.46195	0.098623	hyper
chr1	3525880	3526673	2.1622e-19	-0.434778	29	4.0079e-14	5.5369e-26	0.23747	0.67225	hypo
chr1	3529912	3530586	5.9036e-06	-0.579093	10	2.7689e-13	1.5118e-12	0.24431	0.8234	hypo
chr1	3583123	3583521	5.9888e-09	-0.53926	13	4.5408e-14	1.5336e-15	0.23782	0.77708	hypo
chr1	3600786	3600879	1.5044e-05	0.459767	12	4.1522e-14	3.8523e-12	0.67361	0.21385	hyper
chr1	3605809	3606355	0.0010619	-0.335273	19	4.2855e-14	2.7194e-10	0.24815	0.58342	hypo
chr1	3607994	3608363	0.0093283	-0.411578	10	1.1733e-10	2.3887e-09	0.5023	0.91387	hypo
chr1	3617189	3617509	0.0023864	-0.532956	10	4.2311e-13	6.111e-10	0.35489	0.88785	hypo
chr1	3319568	3319811	0.012495	-0.328084	10	9.5859e-12	3.1997e-09	0.59882	0.9269	hypo
chr1	3700363	3701419	5.5078e-67	-0.820154	43	2.9199e-14	1.4104e-73	0.12706	0.94721	hypo
chr1	3567271	3567986	3.9556e-38	0.339465	74	3.1197e-14	1.0129e-44	0.42522	0.085752	hyper
chr1	3568266	3568630	6.1677e-05	0.213031	29	3.9968e-14	1.5794e-11	0.26412	0.05109	hyper
chr1	3691364	3691912	8.1052e-06	-0.398145	17	4.2522e-14	2.0755e-12	0.37321	0.77135	hypo
chr1	3693109	3693411	5.2485e-08	-0.723838	10	4.3965e-14	1.344e-14	0.075112	0.79895	hypo
chr1	3737292	3738417	7.9698e-27	-0.761486	24	4.1633e-14	2.0409e-33	0.15365	0.91514	hypo
chr1	3739167	3739262	1.7587e-09	-0.626593	10	4.3632e-14	4.5035e-16	0.28818	0.91478	hypo
chr1	3757652	3758533	1.192e-16	-0.74391	21	4.9294e-14	3.0523e-23	0.17951	0.92342	hypo
chr1	3758672	3758834	9.9704e-06	-0.348626	11	5.8398e-14	2.5532e-12	0.58053	0.92916	hypo
chr1	3759630	3760418	6.9015e-10	-0.494388	16	4.4076e-14	1.7673e-16	0.21906	0.71345	hypo
chr1	3797181	3798240	5.862e-24	-0.554348	24	4.8073e-14	1.5011e-30	0.26176	0.8161	hypo
chr1	3802211	3803570	0.00071665	-0.211672	30	4.0523e-14	1.8352e-10	0.74435	0.95602	hypo
chr1	3806751	3807037	0.00018597	-0.565865	10	2.1092e-12	4.7624e-11	0.33701	0.90288	hypo
chr1	3786408	3786745	0.049081	-0.441398	10	6.1023e-11	1.2568e-08	0.4695	0.9109	hypo
chr1	3412543	3412782	0.021902	-0.342714	10	3.6244e-10	5.6086e-09	0.48886	0.83157	hypo
chr1	3430679	3431043	0.0034089	-0.474127	10	7.3719e-14	8.7295e-10	0.46165	0.93577	hypo
chr1	3704833	3706367	7.0938e-52	-0.71923	42	3.6859e-14	1.8166e-58	0.23942	0.95865	hypo
chr1	3819228	3820490	1.746e-28	-0.6947	22	3.7748e-14	4.4712e-35	0.25487	0.94957	hypo
chr1	3820674	3821102	4.2711e-05	-0.487053	13	4.0079e-14	1.0937e-11	0.42402	0.91108	hypo
chr1	3823815	3824061	9.1141e-05	-0.291139	10	1.0985e-11	2.3339e-11	0.13008	0.42122	hypo
chr1	3646682	3646928	0.019522	-0.379555	12	6.8545e-10	4.9992e-09	0.33501	0.71456	hypo
chr1	3649387	3649596	2.3183e-10	0.331237	25	4.6629e-14	5.9366e-17	0.6439	0.31266	hyper
chr1	3826537	3826912	1.6737e-08	-0.525419	13	4.2855e-14	4.2859e-15	0.1297	0.65512	hypo
chr1	4108181	4108440	5.9774e-06	-0.452013	12	4.2411e-14	1.5307e-12	0.19311	0.64512	hypo
chr1	4546711	4547238	0.0049211	-0.381707	14	4.9087e-11	1.2602e-09	0.43949	0.8212	hypo
chr1	4555846	4556237	0.020657	-0.387444	10	1.0098e-09	5.2897e-09	0.23113	0.61857	hypo
chr1	4697808	4698309	7.1121e-14	0.352503	25	4.5408e-14	1.8212e-20	0.77026	0.41776	hyper
chr1	4770874	4771693	3.1578e-09	0.226387	44	4.0412e-14	8.0864e-16	0.32397	0.097582	hyper
chr1	4771711	4771874	7.4143e-06	0.411331	13	4.4187e-14	1.8986e-12	0.54084	0.12951	hyper
chr1	3440677	3440955	3.9759e-08	-0.528174	12	4.5852e-14	1.0181e-14	0.41181	0.93998	hypo
chr1	3451714	3452091	8.764e-13	-0.667483	10	4.2188e-14	2.2443e-19	0.085817	0.7533	hypo
chr1	3454635	3454858	4.2218e-10	-0.341189	10	4.3077e-14	1.0811e-16	0.029466	0.37065	hypo
chr1	3456636	3457344	3.7055e-08	-0.301429	23	5.8842e-14	9.4889e-15	0.4608	0.76223	hypo
chr1	3458171	3458393	0.0040267	-0.372122	10	1.0008e-12	1.0311e-09	0.56565	0.93777	hypo
chr1	3463990	3464196	6.517e-08	-0.641418	10	4.2077e-14	1.6688e-14	0.14466	0.78607	hypo
chr1	4856398	4857252	8.8501e-07	-0.509055	12	4.2411e-14	2.2663e-13	0.27703	0.78608	hypo
chr1	2425705	2426160	4.4768e-29	-0.655778	24	4.885e-14	1.1464e-35	0.10828	0.76406	hypo
chr1	2426452	2426796	9.8552e-06	-0.562573	10	4.3965e-14	2.5237e-12	0.24785	0.81043	hypo
chr1	2427569	2427712	2.3198e-13	-0.567444	10	4.6074e-14	5.9404e-20	0.033261	0.6007	hypo
chr1	2428011	2428214	3.9242e-05	-0.493021	10	4.996e-14	1.0049e-11	0.16384	0.65686	hypo
chr1	2428370	2428740	8.8585e-14	-0.627144	17	4.2633e-14	2.2684e-20	0.25961	0.88675	hypo
chr1	2430408	2431090	4.5932e-10	-0.414261	20	4.1189e-14	1.1762e-16	0.48604	0.9003	hypo
chr1	2450712	2451228	8.2271e-08	-0.622845	14	4.2966e-14	2.1068e-14	0.30319	0.92604	hypo
chr1	2451245	2452341	1.807e-17	-0.293611	61	3.8636e-14	4.6272e-24	0.68128	0.97489	hypo
chr1	4713959	4714098	1.9528e-06	0.31396	14	4.2188e-14	5.0007e-13	0.36697	0.053009	hyper
chr1	4714145	4714322	1.3305e-08	0.364642	15	4.4964e-14	3.4072e-15	0.40416	0.039515	hyper
chr1	4714330	4714489	8.3525e-10	0.430369	17	4.5075e-14	2.1389e-16	0.49524	0.064871	hyper
chr1	4714502	4714652	1.4414e-07	0.20266	20	4.6962e-14	3.6911e-14	0.23059	0.027925	hyper
chr1	4714655	4714826	2.5739e-18	0.451653	21	4.2966e-14	6.5912e-25	0.48174	0.03009	hyper
chr1	4714832	4714961	3.3838e-11	0.251665	18	4.1855e-14	8.665e-18	0.26923	0.017569	hyper
chr1	4714962	4715081	1.3991e-12	0.307508	21	4.4853e-14	3.5827e-19	0.33882	0.031312	hyper
chr1	4718058	4718576	0.024007	0.206745	23	6.7244e-09	6.1475e-09	0.44856	0.24182	hyper
chr1	5677196	5677900	2.9771e-18	-0.512663	18	4.5741e-14	7.6237e-25	0.10003	0.61269	hypo
chr1	5677914	5678272	4.3743e-24	-0.726245	18	4.6296e-14	1.1201e-30	0.1467	0.87294	hypo
chr1	5703629	5703996	2.8356e-12	-0.745529	10	4.6296e-14	7.2612e-19	0.1123	0.85782	hypo
chr1	5724831	5725639	0.0099147	-0.381597	10	8.833e-12	2.5389e-09	0.49188	0.87348	hypo
chr1	5772817	5773589	0.03046	-0.377273	10	6.6233e-10	7.8e-09	0.34598	0.72325	hypo
chr1	5800979	5801165	5.0813e-07	-0.243324	10	5.2292e-14	1.3012e-13	0.058321	0.30164	hypo
chr1	5801704	5802905	0.04126	-0.351712	18	2.846e-08	1.0566e-08	0.46194	0.81365	hypo
chr1	5776476	5777121	0.013997	-0.452011	10	5.9434e-11	3.5843e-09	0.26864	0.72065	hypo
chr1	5953652	5953896	4.2213e-14	-0.573499	13	4.2411e-14	1.081e-20	0.37277	0.94627	hypo
chr1	5955686	5956042	0.00021824	-0.296677	20	4.3632e-14	5.5887e-11	0.67755	0.97422	hypo
chr1	5917187	5917397	4.136e-06	-0.411194	12	4.6407e-14	1.0591e-12	0.54012	0.95131	hypo
chr1	6040582	6040913	1.64e-06	-0.301008	10	4.5519e-14	4.1996e-13	0.079304	0.38031	hypo
chr1	6040941	6041439	0.0012516	-0.55779	10	7.5606e-14	3.205e-10	0.20716	0.76495	hypo
chr1	6035208	6036470	6.2214e-06	-0.303499	35	4.4298e-14	1.5931e-12	0.49785	0.80135	hypo
chr1	5942919	5943137	0.028246	-0.367	10	6.1362e-13	7.233e-09	0.59313	0.96012	hypo
chr1	5945522	5947411	3.7519e-36	-0.418739	55	5.218e-14	9.6076e-43	0.52616	0.9449	hypo
chr1	5947456	5949181	2.0061e-82	-0.807929	59	3.7192e-14	5.1372e-89	0.090011	0.89794	hypo
chr1	5949352	5949889	1.741e-06	-0.353703	16	4.1966e-14	4.4582e-13	0.59675	0.95045	hypo
chr1	5949922	5950981	3.3107e-43	-0.790568	30	3.5527e-14	8.4779e-50	0.16282	0.95339	hypo
chr1	6132067	6132530	7.8687e-07	-0.392193	13	4.5741e-14	2.015e-13	0.56288	0.95508	hypo
chr1	6152420	6152773	0.00047885	-0.484948	12	1.3257e-12	1.2262e-10	0.43559	0.92054	hypo
chr1	6140152	6140854	2.7287e-33	-0.851542	22	4.4742e-14	6.9875e-40	0.076617	0.92816	hypo
chr1	6096643	6097306	2.9913e-05	-0.485684	10	7.3719e-14	7.6599e-12	0.45794	0.94363	hypo
chr1	6100934	6101670	8.8228e-08	-0.350416	30	4.2299e-14	2.2593e-14	0.50818	0.8586	hypo
chr1	6102006	6102486	4.751e-05	-0.291383	10	6.9056e-14	1.2166e-11	0.65992	0.9513	hypo
chr1	6208697	6209365	5.1104e-13	0.322899	42	4.4187e-14	1.3086e-19	0.4311	0.1082	hyper
chr1	6296524	6296770	2.2471e-06	0.202107	20	5.2847e-14	5.7543e-13	0.83263	0.63052	hyper
chr1	6239606	6239657	7.1888e-11	0.364128	13	4.3632e-14	1.8409e-17	0.39389	0.029763	hyper
chr1	6239795	6240038	1.1502e-16	0.330252	23	4.019e-14	2.9454e-23	0.35261	0.022359	hyper
chr1	6240153	6240376	6.3359e-19	0.325952	28	3.8081e-14	1.6225e-25	0.35315	0.027201	hyper
chr1	6240642	6240752	0.0027596	0.258743	17	5.0848e-14	7.0666e-10	0.3024	0.043657	hyper
chr1	6309313	6309566	2.16e-20	0.281867	37	4.8739e-14	5.5312e-27	0.30303	0.021162	hyper
chr1	6309636	6309976	9.089e-29	0.276236	57	4.8739e-14	2.3275e-35	0.3137	0.037463	hyper
chr1	6305894	6306462	1.3038e-06	0.2076	41	4.6407e-14	3.3388e-13	0.27282	0.065223	hyper
chr1	6418179	6418944	4.1112e-07	-0.430108	15	4.1078e-14	1.0528e-13	0.18864	0.61875	hypo
chr1	6419471	6419903	3.3249e-09	-0.489767	10	4.1078e-14	8.5142e-16	0.056023	0.54579	hypo
chr1	6323159	6323419	1.7902e-13	-0.620612	12	4.0523e-14	4.5842e-20	0.051186	0.6718	hypo
chr1	6551704	6552387	0.00015428	-0.452824	13	4.341e-14	3.9507e-11	0.28993	0.74275	hypo
chr1	6484979	6485041	0.0034038	0.37469	10	1.4242e-08	8.7164e-10	0.41595	0.04126	hyper
chr1	6265893	6266090	3.9793e-11	0.256026	18	4.5852e-14	1.019e-17	0.26947	0.013447	hyper
chr1	6266190	6266764	1.4638e-25	0.276975	63	4.3188e-14	3.7484e-32	0.31897	0.041996	hyper
chr1	6268789	6268875	1.357e-11	0.530368	10	4.2077e-14	3.4749e-18	0.56956	0.03919	hyper
chr1	6268880	6268969	2.9241e-06	0.254222	14	4.4076e-14	7.4879e-13	0.26119	0.0069661	hyper
chr1	6268972	6269058	1.6516e-21	0.568056	16	3.6637e-14	4.2293e-28	0.61819	0.050134	hyper
chr1	6269063	6269273	1.1273e-05	0.30267	18	4.5186e-14	2.8869e-12	0.32632	0.02365	hyper
chr1	6269382	6269460	1.7848e-11	0.379723	14	4.1633e-14	4.5705e-18	0.39252	0.012795	hyper
chr1	6478942	6479231	4.755e-19	0.374795	39	5.0404e-14	1.2176e-25	0.46763	0.09284	hyper
chr1	6479237	6479650	2.9227e-10	0.230006	40	4.6851e-14	7.4844e-17	0.28047	0.050468	hyper
chr1	6564360	6564730	3.8924e-07	-0.47664	12	4.3521e-14	9.9674e-14	0.46324	0.93988	hypo
chr1	6569750	6570264	0.0016824	-0.33499	15	1.1472e-11	4.3083e-10	0.2895	0.62449	hypo
chr1	6654657	6654992	0.00042507	-0.549615	10	5.7732e-14	1.0885e-10	0.33186	0.88148	hypo
chr1	6953197	6953809	4.365e-11	-0.833373	10	4.5186e-14	1.1178e-17	0.1299	0.96327	hypo
chr1	6978617	6978920	8.9844e-05	-0.345666	10	1.5598e-10	2.3007e-11	0.44058	0.78625	hypo
chr1	7018616	7018978	7.9327e-05	-0.610311	10	5.3657e-13	2.0314e-11	0.33129	0.9416	hypo
chr1	7028082	7028941	2.8051e-14	-0.413366	29	4.5519e-14	7.1832e-21	0.22798	0.64135	hypo
chr1	7078720	7079010	0.017467	-0.472651	10	4.2146e-11	4.4729e-09	0.45717	0.92982	hypo
chr1	7081134	7081643	1.6202e-19	-0.76502	15	4.3632e-14	4.149e-26	0.083897	0.84892	hypo
chr1	7073863	7074894	4.0397e-36	-0.774402	27	3.9524e-14	1.0345e-42	0.13431	0.90871	hypo
chr1	7075418	7075924	0.0002334	-0.317965	10	1.0295e-12	5.9769e-11	0.08007	0.39804	hypo
chr1	7144353	7144874	4.0835e-11	-0.471342	17	4.4076e-14	1.0457e-17	0.24463	0.71597	hypo
chr1	7146281	7146793	0.0098572	-0.489881	10	3.035e-10	2.5242e-09	0.36954	0.85942	hypo
chr1	7167039	7168158	3.7396e-08	-0.371087	23	6.7502e-14	9.5762e-15	0.42762	0.79871	hypo
chr1	7205702	7206222	4.4627e-11	-0.484099	14	4.5741e-14	1.1428e-17	0.4751	0.9592	hypo
chr1	7232844	7233089	8.5846e-11	-0.798209	10	4.7184e-14	2.1983e-17	0.059741	0.85795	hypo
chr1	7209043	7209391	0.002674	-0.467463	10	1.2849e-12	6.8474e-10	0.44701	0.91448	hypo
chr1	7210931	7211877	4.5911e-06	-0.382521	23	4.6074e-14	1.1757e-12	0.45392	0.83645	hypo
chr1	7563690	7564089	0.018782	-0.279365	12	6.2539e-13	4.8096e-09	0.64995	0.92931	hypo
chr1	7565959	7566397	0.00016258	-0.546179	10	4.9405e-14	4.1632e-11	0.29327	0.83945	hypo
chr1	6500939	6501150	4.2539e-06	0.251528	28	4.1633e-14	1.0893e-12	0.43311	0.18159	hyper
chr1	6508111	6508518	9.1176e-10	0.203936	30	4.1855e-14	2.3348e-16	0.24645	0.04251	hyper
chr1	6508680	6508940	5.5987e-13	0.210696	35	4.4964e-14	1.4337e-19	0.24401	0.033316	hyper
chr1	6514136	6514486	0.00071003	0.254626	33	4.5408e-14	1.8182e-10	0.42205	0.16743	hyper
chr1	6514588	6514933	3.554e-13	0.283304	41	3.5971e-14	9.101e-20	0.36221	0.078909	hyper
chr1	6514946	6515096	1.7364e-22	0.45484	29	4.8739e-14	4.4465e-29	0.52535	0.070512	hyper
chr1	6515101	6515666	3.1422e-51	0.31235	69	5.3846e-14	8.0465e-58	0.33611	0.02376	hyper
chr1	6515668	6516381	2.8055e-10	0.241494	56	4.4076e-14	7.1841e-17	0.36253	0.12103	hyper
chr1	7844398	7844800	1.3229e-21	0.418592	43	3.7859e-14	3.3875e-28	0.5913	0.1727	hyper
chr1	7844894	7844964	6.6318e-07	0.233267	10	5.5733e-14	1.6982e-13	0.91367	0.6804	hyper
chr1	7916299	7916848	7.9441e-12	-0.632039	19	4.2633e-14	2.0343e-18	0.24459	0.87663	hypo
chr1	7945554	7946188	0.0051149	0.247767	21	2.8641e-07	1.3098e-09	0.55038	0.30261	hyper
chr1	8053733	8054311	4.8414e-17	-0.562014	18	4.4076e-14	1.2398e-23	0.14049	0.7025	hypo
chr1	7741111	7741443	0.037714	-0.315623	10	3.9257e-13	9.6577e-09	0.073844	0.38947	hypo
chr1	7764224	7764329	1.9183e-20	0.390033	21	4.7184e-14	4.9124e-27	0.43297	0.042942	hyper
chr1	7765117	7765164	0.00028527	0.374962	10	4.9405e-14	7.3052e-11	0.43849	0.063528	hyper
chr1	7765380	7765844	2.3666e-08	0.216326	50	3.9746e-14	6.0603e-15	0.29629	0.079968	hyper
chr1	8086639	8086984	8.8876e-15	0.416272	32	3.8081e-14	2.2759e-21	0.52891	0.11264	hyper
chr1	8181107	8181647	0.030097	0.301673	16	7.1376e-13	7.7071e-09	0.43826	0.13659	hyper
chr1	8214799	8214978	0.043792	0.325463	10	4.8118e-11	1.1214e-08	0.43289	0.10742	hyper
chr1	8277300	8277704	3.6205e-40	0.384154	42	3.4639e-14	9.2713e-47	0.40901	0.024858	hyper
chr1	8383834	8384227	3.0316e-09	-0.615606	10	4.5852e-14	7.7632e-16	0.11142	0.72703	hypo
chr1	8438594	8439203	0.032374	-0.520334	10	5.3657e-13	8.2903e-09	0.37967	0.9	hypo
chr1	8408537	8408754	8.3199e-12	-0.565937	12	4.2855e-14	2.1305e-18	0.29567	0.8616	hypo
chr1	8527726	8527905	4.1425e-10	-0.605051	10	4.341e-14	1.0608e-16	0.3084	0.91345	hypo
chr1	8712166	8713188	8.8146e-07	-0.516764	11	4.674e-14	2.2572e-13	0.12547	0.64223	hypo
chr1	8936660	8937310	3.9596e-05	0.200083	35	7.6938e-14	1.0139e-11	0.6203	0.42022	hyper
chr1	9078503	9078732	3.5808e-07	-0.60203	10	4.452e-14	9.1696e-14	0.3009	0.90293	hypo
chr1	9079526	9080187	0.00023825	-0.510157	10	3.035e-10	6.1009e-11	0.34037	0.85052	hypo
chr1	9076006	9076622	0.011206	-0.468833	11	3.2971e-12	2.8695e-09	0.26497	0.7338	hypo
chr1	9064637	9065193	2.806e-06	-0.465436	16	4.1633e-14	7.1855e-13	0.33823	0.80367	hypo
chr1	9067882	9068317	1.1082e-07	-0.512627	16	4.4409e-14	2.8378e-14	0.28662	0.79925	hypo
chr1	9127224	9127553	0.00055968	-0.572324	10	5.6732e-13	1.4332e-10	0.31515	0.88747	hypo
chr1	9130094	9130419	0.0097827	-0.445216	10	9.7796e-11	2.5051e-09	0.16233	0.60754	hypo
chr1	9096755	9098035	0.0054553	-0.360661	25	4.6074e-14	1.397e-09	0.43265	0.79331	hypo
chr1	9179656	9180044	0.049703	-0.443598	10	7.4962e-08	1.2728e-08	0.36265	0.80625	hypo
chr1	9256115	9256537	0.002132	-0.477583	12	4.5741e-14	5.4596e-10	0.21192	0.6895	hypo
chr1	9257805	9258304	0.00057267	-0.367276	10	1.0038e-10	1.4665e-10	0.23202	0.5993	hypo
chr1	9355142	9355756	3.5513e-06	-0.576298	12	4.0523e-14	9.094e-13	0.24447	0.82077	hypo
chr1	9365591	9365918	0.00011963	-0.549237	10	3.2298e-11	3.0634e-11	0.23999	0.78923	hypo
chr1	9329302	9329519	4.2994e-10	-0.587801	10	4.0079e-14	1.101e-16	0.378	0.9658	hypo
chr1	9422093	9422640	1.2872e-08	-0.302118	16	4.4298e-14	3.2961e-15	0.062874	0.36499	hypo
chr1	9459445	9459765	7.2756e-08	-0.651865	10	4.0634e-14	1.8631e-14	0.10514	0.757	hypo
chr1	9457217	9458237	0.0006838	-0.256552	29	4.5741e-14	1.7511e-10	0.60093	0.85748	hypo
chr1	9515424	9515552	0.019881	-0.38415	10	8.2849e-10	5.091e-09	0.57927	0.96342	hypo
chr1	9687470	9687594	0.008232	-0.243936	10	5.1051e-12	2.108e-09	0.10576	0.34969	hypo
chr1	9736762	9737441	0.00011143	-0.54302	12	4.563e-14	2.8535e-11	0.23163	0.77465	hypo
chr1	9790651	9790955	0.0047408	-0.324446	16	5.9397e-14	1.214e-09	0.39055	0.715	hypo
chr1	9821761	9822241	6.5752e-06	-0.404738	12	4.2411e-14	1.6838e-12	0.54714	0.95187	hypo
chr1	9952757	9953346	3.5883e-10	-0.470934	10	4.4409e-14	9.1888e-17	0.051463	0.5224	hypo
chr1	9787203	9787444	6.7751e-07	-0.43408	10	4.2855e-14	1.735e-13	0.49082	0.9249	hypo
chr1	9925439	9926020	1.0923e-14	-0.644881	12	4.2855e-14	2.7971e-21	0.23531	0.88019	hypo
chr1	10057121	10057453	8.3439e-19	0.359494	26	4.8517e-14	2.1367e-25	0.37687	0.01738	hyper
chr1	10057456	10057680	2.7714e-19	0.441399	22	4.2299e-14	7.0968e-26	0.4854	0.044006	hyper
chr1	10057683	10058191	1.6674e-72	0.63791	57	4.5852e-14	4.2697e-79	0.69212	0.05421	hyper
chr1	9651401	9652133	6.6037e-06	-0.343324	30	4.2855e-14	1.6911e-12	0.45497	0.79829	hypo
chr1	10446627	10446807	0.046553	-0.357191	10	9.4791e-13	1.1921e-08	0.58166	0.93885	hypo
chr1	10556080	10556541	0.00059481	-0.327826	18	4.2299e-14	1.5232e-10	0.6072	0.93503	hypo
chr1	10568765	10569138	0.00080209	-0.463665	10	4.0068e-13	2.054e-10	0.42728	0.89095	hypo
chr1	10595874	10596104	0.00037216	-0.545228	10	1.1487e-12	9.53e-11	0.35512	0.90035	hypo
chr1	10664158	10664600	2.6172e-13	-0.731878	12	4.0301e-14	6.702e-20	0.23979	0.97167	hypo
chr1	10761261	10761462	8.0131e-05	-0.552605	10	9.3592e-14	2.052e-11	0.35127	0.90387	hypo
chr1	10745362	10745961	1.2096e-19	-0.741117	15	4.5408e-14	3.0974e-26	0.14412	0.88523	hypo
chr1	10747819	10748906	4.0335e-32	-0.745975	29	4.8961e-14	1.0329e-38	0.077793	0.82377	hypo
chr1	10833400	10833663	0.0021925	-0.459138	10	7.4052e-14	5.6146e-10	0.44964	0.90877	hypo
chr1	10864330	10864695	0.0015746	-0.234996	12	3.7627e-11	4.0322e-10	0.3574	0.5924	hypo
chr1	10814646	10815024	9.8222e-19	-0.809128	13	4.2744e-14	2.5152e-25	0.11474	0.92387	hypo
chr1	10816369	10816535	7.5666e-05	-0.461273	10	1.3936e-12	1.9376e-11	0.26575	0.72703	hypo
chr1	10956880	10958270	3.4963e-10	-0.542464	24	3.9857e-14	8.9533e-17	0.30229	0.84475	hypo
chr1	10961191	10961947	0.0075496	-0.263935	28	2.1561e-13	1.9333e-09	0.65669	0.92062	hypo
chr1	10963940	10964694	1.1068e-06	-0.476037	16	4.3743e-14	2.8343e-13	0.27253	0.74856	hypo
chr1	10970426	10971094	1.2542e-07	-0.250017	13	4.2966e-14	3.2118e-14	0.080099	0.33012	hypo
chr1	11435403	11435914	0.0038481	-0.488508	10	1.6955e-11	9.8541e-10	0.1971	0.68561	hypo
chr1	11467847	11468160	0.0039317	-0.304191	10	1.0795e-08	1.0068e-09	0.2099	0.51409	hypo
chr1	11456947	11457823	1.7727e-11	-0.423673	24	4.0523e-14	4.5394e-18	0.32849	0.75217	hypo
chr1	11415918	11416274	2.4506e-05	-0.469108	12	6.2617e-14	6.2755e-12	0.264	0.7331	hypo
chr1	11539510	11539548	2.9083e-06	0.277724	10	4.2966e-14	7.4474e-13	0.29576	0.01804	hyper
chr1	11539847	11540119	1.3197e-06	0.348299	21	4.2411e-14	3.3796e-13	0.39752	0.049219	hyper
chr1	11540255	11540405	0.012399	0.292592	17	4.5285e-12	3.175e-09	0.36899	0.076397	hyper
chr1	11561460	11561956	1.7207e-69	0.532799	59	5.1181e-14	4.4064e-76	0.84283	0.31003	hyper
chr1	11561982	11562155	6.9133e-05	0.278514	12	4.3743e-14	1.7703e-11	0.8866	0.60808	hyper
chr1	11628377	11629965	7.8575e-11	-0.370705	31	3.797e-14	2.0121e-17	0.56778	0.93848	hypo
chr1	11722686	11723074	0.013929	-0.308559	10	1.4813e-10	3.567e-09	0.63267	0.94122	hypo
chr1	11743765	11744332	0.0024792	-0.491586	10	1.0881e-12	6.3486e-10	0.41261	0.9042	hypo
chr1	11757859	11758638	0.023699	-0.373879	10	1.8678e-10	6.0688e-09	0.33992	0.7138	hypo
chr1	11789688	11790077	3.9356e-05	-0.278272	13	4.5741e-14	1.0078e-11	0.066418	0.34469	hypo
chr1	11799291	11800336	0.0010635	-0.258542	21	6.0285e-14	2.7233e-10	0.6534	0.91194	hypo
chr1	11822076	11822325	1.1551e-11	0.27782	23	4.6962e-14	2.9578e-18	0.3222	0.044375	hyper
chr1	11907716	11908797	1.0326e-11	-0.505237	29	4.5408e-14	2.6441e-18	0.2609	0.76614	hypo
chr1	11894937	11895255	0.00094327	-0.399299	10	2.7813e-12	2.4155e-10	0.55945	0.95875	hypo
chr1	11901051	11901736	1.2167e-11	-0.635932	15	4.0634e-14	3.1157e-18	0.12555	0.76148	hypo
chr1	11902729	11903325	2.2647e-05	-0.407498	10	1.16e-11	5.7993e-12	0.18148	0.58898	hypo
chr1	11973406	11974041	4.6932e-10	-0.556757	16	4.6851e-14	1.2018e-16	0.26912	0.82587	hypo
chr1	12056821	12057464	4.3065e-07	-0.688206	10	4.4631e-14	1.1028e-13	0.26139	0.9496	hypo
chr1	12065229	12066274	6.0065e-22	-0.679414	18	4.2633e-14	1.5381e-28	0.23128	0.91069	hypo
chr1	12070857	12071469	1.0796e-15	-0.702125	14	4.1522e-14	2.7645e-22	0.24661	0.94873	hypo
chr1	12088246	12089007	1.5145e-15	-0.816506	12	4.1966e-14	3.8783e-22	0.12839	0.9449	hypo
chr1	12089655	12089858	0.0043278	-0.503421	10	9.5278e-11	1.1082e-09	0.45475	0.95817	hypo
chr1	12090095	12090434	0.001985	-0.383358	17	7.3719e-14	5.0831e-10	0.246	0.62936	hypo
chr1	11974968	11975699	7.7535e-09	-0.59167	12	4.5408e-14	1.9855e-15	0.28935	0.88102	hypo
chr1	12123488	12123604	3.4119e-05	0.204117	21	4.4964e-14	8.737e-12	0.2147	0.010585	hyper
chr1	12123935	12124306	0.00016106	0.282599	22	7.2276e-14	4.1245e-11	0.45556	0.17296	hyper
chr1	12261841	12262386	1.164e-06	-0.394488	23	4.5075e-14	2.9806e-13	0.38024	0.77473	hypo
chr1	12245641	12246421	6.3018e-08	-0.537796	16	4.0745e-14	1.6137e-14	0.26897	0.80677	hypo
chr1	12256560	12257065	2.5364e-17	-0.581779	15	4.2522e-14	6.495e-24	0.078354	0.66013	hypo
chr1	10698578	10698909	0.0049407	0.203315	38	4.3373e-07	1.2652e-09	0.31439	0.11108	hyper
chr1	10698927	10699367	6.0861e-42	0.384142	74	4.9072e-14	1.5585e-48	0.54995	0.16581	hyper
chr1	10736902	10737190	5.1201e-06	-0.466883	10	5.1958e-14	1.3111e-12	0.44862	0.9155	hypo
chr1	10737455	10738046	0.00018501	-0.289991	16	8.471e-14	4.7377e-11	0.6582	0.94819	hypo
chr1	12439487	12439657	4.9523e-11	-0.778466	10	4.7184e-14	1.2682e-17	0.18516	0.96362	hypo
chr1	12439890	12440102	5.0586e-06	-0.314564	12	4.0301e-14	1.2954e-12	0.55304	0.8676	hypo
chr1	12546326	12546761	0.001032	-0.439578	10	4.9738e-14	2.6428e-10	0.45955	0.89912	hypo
chr1	12538070	12538584	0.00026174	-0.386944	18	4.0856e-14	6.7024e-11	0.24571	0.63265	hypo
chr1	12570607	12571882	2.7831e-13	-0.476037	22	4.5075e-14	7.1268e-20	0.26994	0.74598	hypo
chr1	12600018	12600529	1.6493e-13	0.320486	27	4.0634e-14	4.2233e-20	0.79986	0.47937	hyper
chr1	12694286	12694745	0.0053006	-0.399859	15	2.9043e-13	1.3574e-09	0.34711	0.74697	hypo
chr1	12676044	12676640	1.1747e-09	-0.43816	10	5.4512e-14	3.008e-16	0.13629	0.57445	hypo
chr1	12897186	12897704	1.5454e-05	-0.493577	10	8.3614e-11	3.9575e-12	0.37037	0.86395	hypo
chr1	13805705	13806211	1.7887e-06	-0.440056	10	4.0634e-14	4.5804e-13	0.14327	0.58333	hypo
chr1	13823543	13824193	0.0002546	-0.408213	10	9.5859e-12	6.5198e-11	0.47959	0.8878	hypo
chr1	13825635	13826285	3.2725e-11	-0.57591	13	4.2299e-14	8.3801e-18	0.34832	0.92423	hypo
chr1	13816051	13816346	8.1609e-13	-0.711605	12	4.5852e-14	2.0898e-19	0.19917	0.91077	hypo
chr1	13839024	13839630	3.6239e-05	0.229597	28	5.6092e-11	9.2799e-12	0.35822	0.12862	hyper
chr1	13909521	13909863	3.0672e-06	0.352066	22	4.5408e-14	7.8544e-13	0.64256	0.2905	hyper
chr1	13910208	13910572	3.2515e-16	0.290137	30	4.9183e-14	8.3264e-23	0.33197	0.041838	hyper
chr1	13910606	13911056	4.8774e-10	0.238059	33	4.6407e-14	1.249e-16	0.29737	0.059314	hyper
chr1	14219468	14219565	4.9585e-09	0.350112	18	4.4409e-14	1.2697e-15	0.37704	0.026931	hyper
chr1	15103556	15103727	0.014841	-0.424636	10	5.4512e-14	3.8003e-09	0.29939	0.72403	hypo
chr1	15240262	15240629	2.2376e-13	-0.719613	12	4.4298e-14	5.73e-20	0.09572	0.81533	hypo
chr1	15256391	15257452	8.5759e-21	-0.61654	24	4.3632e-14	2.1961e-27	0.32048	0.93702	hypo
chr1	15268499	15268845	4.2887e-07	-0.516775	10	4.7296e-14	1.0982e-13	0.38475	0.90153	hypo
chr1	15573595	15574015	5.3435e-24	0.268354	48	4.8295e-14	1.3683e-30	0.28841	0.020052	hyper
chr1	15480747	15480853	1.6178e-06	0.253237	10	4.5519e-14	4.1428e-13	0.27315	0.019915	hyper
chr1	15650768	15651161	0.018807	-0.453574	10	4.9409e-11	4.8159e-09	0.44195	0.89553	hypo
chr1	15699963	15700381	4.678e-09	-0.623467	10	4.674e-14	1.1979e-15	0.29868	0.92215	hypo
chr1	15671322	15672138	8.5357e-05	-0.430195	22	4.1411e-14	2.1858e-11	0.3166	0.74679	hypo
chr1	15707851	15708501	5.7332e-05	-0.235081	17	6.5392e-14	1.4681e-11	0.71489	0.94997	hypo
chr1	15742565	15743614	0.0063818	-0.236199	18	8.0496e-08	1.6342e-09	0.27306	0.50926	hypo
chr1	15738601	15739064	0.014096	-0.324657	16	1.056e-11	3.6096e-09	0.23145	0.55611	hypo
chr1	15739485	15739615	7.0023e-13	-0.911817	10	4.7184e-14	1.7931e-19	0.046933	0.95875	hypo
chr1	16026406	16027249	0.0055063	-0.55457	10	6.1362e-13	1.41e-09	0.37268	0.92725	hypo
chr1	16126973	16127279	2.5033e-10	-0.513476	10	4.5186e-14	6.4103e-17	0.33627	0.84975	hypo
chr1	16139949	16140468	1.5147e-11	-0.526238	14	4.7518e-14	3.8789e-18	0.37532	0.90155	hypo
chr1	16157273	16157433	0.0011257	-0.24854	10	5.8731e-14	2.8826e-10	0.04377	0.29231	hypo
chr1	16173094	16173477	3.788e-08	-0.422115	10	4.1633e-14	9.7001e-15	0.044408	0.46652	hypo
chr1	16163388	16164122	6.1259e-11	0.230762	55	4.1744e-14	1.5687e-17	0.38799	0.15723	hyper
chr1	16341380	16341849	0.00095245	-0.31518	10	2.135e-13	2.439e-10	0.089188	0.40437	hypo
chr1	16343724	16344487	1.0738e-06	-0.370849	25	4.7073e-14	2.7497e-13	0.46819	0.83904	hypo
chr1	16390396	16390641	5.0649e-05	-0.476127	10	4.6629e-14	1.297e-11	0.1545	0.63062	hypo
chr1	16394454	16395090	7.4165e-11	-0.560428	17	3.9191e-14	1.8992e-17	0.31678	0.87721	hypo
chr1	16277472	16278421	1.0839e-10	-0.47459	24	3.9857e-14	2.7757e-17	0.31341	0.788	hypo
chr1	16485062	16485282	4.8627e-12	-0.799286	10	4.4298e-14	1.2452e-18	0.11031	0.9096	hypo
chr1	16542987	16543201	0.00092996	0.270287	12	6.3616e-14	2.3814e-10	0.30056	0.030273	hyper
chr1	16479005	16480749	1.3868e-05	-0.365786	31	4.1078e-14	3.5513e-12	0.42181	0.7876	hypo
chr1	16553266	16553447	1.0147e-11	0.445071	14	3.9746e-14	2.5984e-18	0.86593	0.42086	hyper
chr1	16553452	16553729	4.4709e-21	0.653373	20	4.6851e-14	1.1449e-27	0.76288	0.10951	hyper
chr1	16554039	16554532	1.2408e-49	0.565329	48	3.7637e-14	3.1775e-56	0.66339	0.098063	hyper
chr1	16554533	16554941	3.3317e-09	0.339401	20	4.3632e-14	8.5315e-16	0.57838	0.23898	hyper
chr1	16747083	16748022	1.3198e-10	-0.58287	14	4.4631e-14	3.3798e-17	0.098612	0.68148	hypo
chr1	16824745	16824998	0.027802	-0.450207	10	2.3648e-13	7.1194e-09	0.24424	0.69445	hypo
chr1	16826476	16826673	1.4011e-05	-0.426654	12	5.2625e-14	3.5879e-12	0.3481	0.77475	hypo
chr1	16860844	16860958	5.8983e-07	0.268474	14	4.3521e-14	1.5104e-13	0.54152	0.27305	hyper
chr1	16861412	16861886	1.3462e-11	0.209217	35	4.3965e-14	3.4474e-18	0.45058	0.24137	hyper
chr1	16861930	16862161	2.7854e-12	0.349775	21	4.6851e-14	7.1327e-19	0.62441	0.27463	hyper
chr1	16973695	16974751	6.7194e-28	0.39132	60	3.1863e-14	1.7207e-34	0.63414	0.24282	hyper
chr1	17085789	17086792	2.2587e-44	0.460073	53	4.5963e-14	5.7841e-51	0.58903	0.12896	hyper
chr1	17186111	17186402	1.141e-11	0.212613	28	4.2966e-14	2.9218e-18	0.87893	0.66631	hyper
chr1	17241294	17241547	3.3825e-09	-0.449785	10	4.0412e-14	8.6617e-16	0.032005	0.48179	hypo
chr1	17287505	17287566	0.00019524	0.301947	10	7.6206e-13	4.9996e-11	0.35928	0.057332	hyper
chr1	17274644	17275425	3.7536e-38	-0.737155	29	4.6185e-14	9.6121e-45	0.087776	0.82493	hypo
chr1	17475678	17476093	8.3524e-23	0.376315	39	4.8961e-14	2.1388e-29	0.72871	0.3524	hyper
chr1	17532832	17533455	4.3151e-07	-0.667251	10	4.2966e-14	1.105e-13	0.20382	0.87107	hypo
chr1	17675034	17677312	6.1046e-09	-0.389615	30	4.6185e-14	1.5632e-15	0.21908	0.60869	hypo
chr1	17019643	17020200	1.1775e-30	0.287394	44	4.4742e-14	3.0152e-37	0.32971	0.04232	hyper
chr1	17025943	17026817	3.2664e-26	0.221435	70	4.5519e-14	8.3645e-33	0.35065	0.12921	hyper
chr1	17026938	17027234	0.0025082	0.295709	15	4.4853e-14	6.423e-10	0.38374	0.088034	hyper
chr1	17027408	17027548	4.5512e-07	0.249647	19	4.1855e-14	1.1655e-13	0.28802	0.038368	hyper
chr1	17719572	17720060	0.016536	-0.432843	10	4.3251e-10	4.2346e-09	0.41756	0.8504	hypo
chr1	17758106	17758571	2.645e-09	-0.434451	15	4.0634e-14	6.7733e-16	0.053214	0.48767	hypo
chr1	17966699	17967312	0.013838	-0.40526	12	2.5574e-11	3.5435e-09	0.41787	0.82312	hypo
chr1	17956413	17957372	1.5582e-11	-0.580847	19	4.674e-14	3.9903e-18	0.26065	0.8415	hypo
chr1	17961888	17962751	1.6573e-15	-0.637951	20	4.6851e-14	4.2439e-22	0.12497	0.76292	hypo
chr1	17866107	17866629	1.0374e-45	0.21394	81	3.1197e-14	2.6564e-52	0.22365	0.0097145	hyper
chr1	17305252	17305562	0.00014574	-0.338005	10	4.6518e-14	3.7322e-11	0.077	0.41501	hypo
chr1	18303754	18304237	0.0057775	-0.440155	10	2.0478e-11	1.4795e-09	0.44955	0.8897	hypo
chr1	18736888	18737245	0.0015686	0.201412	13	1.2265e-08	4.0168e-10	0.7852	0.58379	hyper
chr1	18875314	18875919	8.6329e-05	-0.530172	10	1.8678e-10	2.2107e-11	0.32185	0.85203	hypo
chr1	18805802	18806216	0.015574	-0.448209	10	1.0038e-10	3.9882e-09	0.36334	0.81155	hypo
chr1	18806372	18808055	1.8866e-10	-0.210698	34	1.9793e-12	4.8312e-17	0.31929	0.52998	hypo
chr1	18808439	18808731	3.3054e-27	-0.831542	18	5.107e-14	8.4644e-34	0.052806	0.88435	hypo
chr1	18433946	18434353	8.2677e-14	0.394521	23	3.9524e-14	2.1172e-20	0.43815	0.043628	hyper
chr1	18434366	18434576	9.6583e-22	0.314267	34	3.9968e-14	2.4733e-28	0.3475	0.03323	hyper
chr1	18434625	18434751	5.3781e-16	0.467886	23	4.7851e-14	1.3772e-22	0.55269	0.084802	hyper
chr1	18434767	18434867	0.0045889	0.245849	10	1.8008e-13	1.1751e-09	0.28716	0.04131	hyper
chr1	18435566	18435858	2.1109e-15	0.379208	25	4.13e-14	5.4055e-22	0.45615	0.076938	hyper
chr1	18436589	18436734	1.0895e-10	0.358518	18	4.563e-14	2.79e-17	0.3981	0.039586	hyper
chr1	18436747	18437489	1.4917e-20	0.248982	49	3.9524e-14	3.8199e-27	0.28756	0.038579	hyper
chr1	18437503	18437672	2.9288e-09	0.31621	20	4.1078e-14	7.5e-16	0.35529	0.039075	hyper
chr1	18962575	18963411	3.5119e-30	0.262038	58	3.8525e-14	8.9932e-37	0.30383	0.041788	hyper
chr1	18964245	18964445	1.9628e-05	0.296837	17	4.563e-14	5.0263e-12	0.37185	0.075016	hyper
chr1	19043717	19043882	0.0015349	0.230212	23	1.2096e-12	3.9305e-10	0.30869	0.078479	hyper
chr1	19195565	19195929	1.607e-06	-0.539061	10	4.5186e-14	4.1152e-13	0.20191	0.74097	hypo
chr1	19225267	19226109	1.0045e-11	-0.726859	15	4.2188e-14	2.5723e-18	0.18722	0.91408	hypo
chr1	19217618	19218244	3.6838e-05	-0.576284	10	5.54e-14	9.4334e-12	0.28729	0.86357	hypo
chr1	19233836	19234141	5.6248e-09	-0.459762	10	4.019e-14	1.4404e-15	0.043313	0.50307	hypo
chr1	19235323	19236280	1.0771e-16	-0.595954	19	4.6185e-14	2.7581e-23	0.17825	0.7742	hypo
chr1	18956627	18957573	2.236e-06	0.207144	35	4.0412e-14	5.7259e-13	0.26212	0.054975	hyper
chr1	18957598	18958091	2.1128e-16	0.306071	35	4.3188e-14	5.4103e-23	0.3361	0.030026	hyper
chr1	18958101	18958367	2.6535e-10	0.264781	29	4.6407e-14	6.795e-17	0.2891	0.024317	hyper
chr1	18958382	18959274	1.6086e-16	0.348347	39	4.5741e-14	4.1192e-23	0.41111	0.062765	hyper
chr1	18959296	18959589	3.2714e-29	0.489524	31	3.797e-14	8.3773e-36	0.54945	0.059927	hyper
chr1	18969640	18969780	1.25e-08	0.305299	14	4.2077e-14	3.2009e-15	0.34871	0.043416	hyper
chr1	18971634	18971676	0.0034661	0.299165	10	7.6206e-13	8.8758e-10	0.36849	0.069325	hyper
chr1	19506480	19506948	1.9455e-05	-0.44839	11	4.3854e-14	4.982e-12	0.12043	0.56882	hypo
chr1	19408049	19408371	0.0029405	-0.471853	10	5.6732e-13	7.5299e-10	0.43882	0.91067	hypo
chr1	19648764	19649258	0.00041127	-0.410185	10	5.1048e-13	1.0532e-10	0.51766	0.92785	hypo
chr1	19615025	19615196	2.7262e-14	0.426725	23	4.1633e-14	6.9812e-21	0.56522	0.1385	hyper
chr1	19615205	19615804	1.7096e-20	0.250089	49	4.8184e-14	4.3778e-27	0.29165	0.041557	hyper
chr1	19600433	19600817	7.4875e-47	0.483897	51	3.8081e-14	1.9174e-53	0.64243	0.15853	hyper
chr1	19719406	19719908	7.1041e-07	-0.34887	14	4.8073e-14	1.8192e-13	0.097894	0.44676	hypo
chr1	19719924	19720563	1.2424e-17	-0.535889	20	3.8858e-14	3.1816e-24	0.31935	0.85524	hypo
chr1	19652090	19652461	1.3941e-10	-0.682201	12	4.2077e-14	3.5701e-17	0.21297	0.89517	hypo
chr1	19652783	19652888	5.3681e-09	-0.599649	10	4.5852e-14	1.3746e-15	0.1237	0.72335	hypo
chr1	20098655	20099110	1.9112e-09	-0.566835	10	4.4076e-14	4.8941e-16	0.38639	0.95323	hypo
chr1	20099596	20099974	2.5935e-12	-0.611515	10	4.4409e-14	6.6413e-19	0.12106	0.73257	hypo
chr1	20105363	20106089	0.0012278	-0.426376	12	5.0149e-13	3.144e-10	0.54229	0.96867	hypo
chr1	20102179	20102926	3.0026e-20	-0.68995	15	4.452e-14	7.689e-27	0.21302	0.90297	hypo
chr1	20203810	20204204	1.1899e-08	-0.486529	14	4.0967e-14	3.047e-15	0.28279	0.76932	hypo
chr1	20238371	20238817	3.4671e-10	-0.561745	12	4.5741e-14	8.8785e-17	0.4063	0.96804	hypo
chr1	19992323	19992821	2.8847e-36	0.441853	49	3.2307e-14	7.3871e-43	0.62264	0.18079	hyper
chr1	20304391	20304962	0.0047098	-0.439654	14	6.5536e-13	1.2061e-09	0.4016	0.84125	hypo
chr1	20406318	20407277	1.4675e-05	-0.417055	14	4.3632e-14	3.7578e-12	0.16092	0.57797	hypo
chr1	20478298	20478623	4.5333e-05	-0.337282	12	4.4187e-14	1.1609e-11	0.07266	0.40994	hypo
chr1	20479454	20480606	2.5339e-15	-0.570786	18	4.019e-14	6.4886e-22	0.18529	0.75608	hypo
chr1	20799677	20799934	0.00015945	0.323853	13	5.3957e-14	4.0831e-11	0.39973	0.075873	hyper
chr1	20692560	20692683	0.00087896	0.408844	12	5.0404e-14	2.2508e-10	0.47484	0.065998	hyper
chr1	20692751	20693080	9.7909e-26	0.365856	31	4.0856e-14	2.5072e-32	0.41524	0.04938	hyper
chr1	20693081	20693433	4.6236e-40	0.526427	39	5.8065e-14	1.184e-46	0.59656	0.070128	hyper
chr1	20834785	20834882	0.038005	0.292624	10	9.7333e-13	9.7323e-09	0.32046	0.027837	hyper
chr1	20810301	20810976	3.5069e-21	0.218233	55	4.3521e-14	8.9804e-28	0.24939	0.03116	hyper
chr1	20811072	20811225	0.0076784	0.246713	15	1.3101e-13	1.9663e-09	0.29161	0.044895	hyper
chr1	20811695	20811851	9.5324e-08	0.21688	20	4.4964e-14	2.441e-14	0.24301	0.026131	hyper
chr1	20879229	20879365	0.0022451	0.257542	13	6.295e-14	5.7491e-10	0.28107	0.023523	hyper
chr1	20879375	20879918	2.0201e-55	0.388772	63	3.4084e-14	5.173e-62	0.42237	0.033595	hyper
chr1	20879942	20880241	1.3668e-58	0.469337	49	2.9421e-14	3.5001e-65	0.4874	0.018063	hyper
chr1	20880266	20880623	5.5238e-19	0.375767	31	4.4631e-14	1.4145e-25	0.43198	0.056213	hyper
chr1	21043915	21044190	3.0645e-28	0.445865	34	3.9302e-14	7.8475e-35	0.52214	0.076279	hyper
chr1	21580241	21580476	0.0095049	-0.402819	10	1.0985e-11	2.434e-09	0.41803	0.82085	hypo
chr1	21581355	21581765	2.9003e-15	-0.811021	12	4.0523e-14	7.427e-22	0.069063	0.88008	hypo
chr1	21583263	21583490	1.8717e-08	-0.655956	10	4.2855e-14	4.7929e-15	0.27289	0.92885	hypo
chr1	21589334	21589505	1.7563e-07	-0.61155	10	4.1855e-14	4.4976e-14	0.32692	0.93847	hypo
chr1	21614786	21615315	0.0005241	-0.551744	10	1.5983e-12	1.3421e-10	0.36258	0.91432	hypo
chr1	21663203	21663396	1.8208e-05	-0.467743	10	4.3632e-14	4.6625e-12	0.31533	0.78308	hypo
chr1	21763035	21763320	2.1731e-07	0.322987	25	4.6962e-14	5.5647e-14	0.47152	0.14853	hyper
chr1	21754759	21755295	4.9741e-28	0.423893	46	4.4298e-14	1.2737e-34	0.52715	0.10326	hyper
chr1	21755300	21755411	1.2295e-05	0.279583	12	5.6399e-14	3.1485e-12	0.88237	0.60279	hyper
chr1	21893780	21894021	0.00037851	-0.348902	10	9.1926e-14	9.6928e-11	0.5788	0.9277	hypo
chr1	21835912	21835969	0.00016386	0.415549	10	4.6074e-14	4.1961e-11	0.48029	0.064745	hyper
chr1	21835970	21836228	8.2981e-06	0.216043	25	4.5408e-14	2.1249e-12	0.25491	0.038867	hyper
chr1	21836244	21836291	8.2447e-07	0.473852	10	4.6407e-14	2.1113e-13	0.58052	0.10667	hyper
chr1	22002457	22003037	1.4327e-07	-0.536823	13	4.1078e-14	3.6687e-14	0.27154	0.80837	hypo
chr1	21916774	21917050	1.9915e-06	-0.231233	10	5.3402e-14	5.0998e-13	0.064345	0.29558	hypo
chr1	21948760	21949168	5.4184e-32	0.2929	62	3.9968e-14	1.3875e-38	0.3447	0.051805	hyper
chr1	21949175	21949311	1.4297e-12	0.523934	13	4.3965e-14	3.6611e-19	0.60019	0.076252	hyper
chr1	21950269	21950656	2.6673e-06	-0.461288	10	5.2625e-14	6.8302e-13	0.37966	0.84095	hypo
chr1	22142221	22142760	5.3558e-05	-0.297914	11	5.2847e-14	1.3715e-11	0.081529	0.37944	hypo
chr1	22214407	22214689	0.0044621	-0.353524	12	7.1141e-12	1.1426e-09	0.56981	0.92333	hypo
chr1	22228503	22228873	1.806e-05	-0.263064	12	4.7851e-14	4.6247e-12	0.09099	0.35405	hypo
chr1	22230614	22231538	6.4375e-28	-0.585539	31	4.4853e-14	1.6485e-34	0.16116	0.7467	hypo
chr1	22232476	22233237	1.0591e-16	-0.675482	18	4.0079e-14	2.7122e-23	0.16839	0.84388	hypo
chr1	22464074	22464743	0.0017791	-0.507286	10	3.1863e-13	4.5557e-10	0.30006	0.80735	hypo
chr1	22919649	22920198	3.1436e-09	0.27524	31	4.0301e-14	8.0501e-16	0.65291	0.37767	hyper
chr1	23043343	23044353	4.7291e-07	-0.530512	17	4.13e-14	1.211e-13	0.32799	0.8585	hypo
chr1	23242845	23243374	0.036979	-0.331092	15	6.5987e-11	9.4695e-09	0.39331	0.7244	hypo
chr1	22889595	22889881	8.9775e-12	0.275751	38	4.1633e-14	2.2989e-18	0.33234	0.056589	hyper
chr1	22889952	22890289	1.1872e-15	0.26287	39	4.2744e-14	3.0401e-22	0.28029	0.017419	hyper
chr1	22899222	22899862	1.0981e-15	-0.660151	18	4.452e-14	2.8121e-22	0.075471	0.73562	hypo
chr1	23359394	23359789	0.0012235	-0.519433	10	3.8358e-09	3.1332e-10	0.36834	0.88778	hypo
chr1	23279583	23280394	3.9575e-92	0.470432	113	7.1609e-14	1.0134e-98	0.57904	0.1086	hyper
chr1	23697296	23697768	0.00048985	-0.467922	10	2.2093e-13	1.2544e-10	0.13187	0.59979	hypo
chr1	23779280	23779806	2.9977e-07	-0.508246	14	4.1855e-14	7.6764e-14	0.40072	0.90896	hypo
chr1	23907635	23908016	7.6903e-06	-0.453058	10	4.2966e-14	1.9693e-12	0.15274	0.6058	hypo
chr1	23880286	23880884	2.8356e-10	-0.37811	21	4.2744e-14	7.2612e-17	0.182	0.56011	hypo
chr1	23927571	23928160	0.02017	-0.446103	14	2.115e-13	5.165e-09	0.19401	0.64011	hypo
chr1	23960167	23960764	0.001084	-0.409741	15	4.2077e-14	2.7759e-10	0.37014	0.77988	hypo
chr1	24514361	24514559	0.0055082	0.374326	14	5.429e-14	1.4105e-09	0.63228	0.25795	hyper
chr1	24861729	24861919	5.6731e-05	-0.392331	14	4.0967e-14	1.4528e-11	0.0998	0.49213	hypo
chr1	25025966	25026651	8.5374e-08	-0.579542	10	4.4076e-14	2.1862e-14	0.34903	0.92858	hypo
chr1	25179794	25179996	1.3358e-06	-0.704076	10	4.019e-14	3.4207e-13	0.24752	0.9516	hypo
chr1	25241968	25242893	1.6458e-13	-0.510228	23	3.9413e-14	4.2145e-20	0.12158	0.63181	hypo
chr1	25461903	25462588	4.5863e-05	-0.575684	10	2.1785e-10	1.1744e-11	0.30827	0.88395	hypo
chr1	25471999	25472464	0.00024814	-0.220816	10	3.0619e-11	6.3544e-11	0.097634	0.31845	hypo
chr1	25472502	25473056	7.4634e-05	-0.504119	10	3.2807e-13	1.9112e-11	0.22051	0.72463	hypo
chr1	25466628	25467218	0.0073006	-0.251012	12	5.6523e-12	1.8695e-09	0.081932	0.33294	hypo
chr1	25525582	25526150	1.1408e-20	-0.670645	16	4.2855e-14	2.9213e-27	0.11875	0.78939	hypo
chr1	25993801	25994665	0.00021418	-0.480357	10	4.2099e-12	5.4847e-11	0.47492	0.95527	hypo
chr1	26070165	26070811	4.4755e-11	-0.595668	15	4.0634e-14	1.1461e-17	0.2541	0.84977	hypo
chr1	25895849	25896378	0.0015733	-0.44919	10	1.129e-11	4.0289e-10	0.46064	0.90983	hypo
chr1	26135673	26136041	3.3227e-14	-0.69847	11	4.2855e-14	8.5085e-21	0.092985	0.79145	hypo
chr1	26136117	26137239	1.1411e-20	-0.476535	27	4.9627e-14	2.9221e-27	0.18263	0.65917	hypo
chr1	26316078	26317172	0.015108	-0.419808	14	5.2326e-11	3.8687e-09	0.35223	0.77204	hypo
chr1	26333272	26333510	1.0575e-20	-0.713393	16	4.3521e-14	2.7081e-27	0.24181	0.9552	hypo
chr1	26482312	26482787	0.016484	-0.241297	13	9.6991e-09	4.2211e-09	0.24984	0.49113	hypo
chr1	26527450	26527909	0.0001987	-0.221229	14	9.5607e-11	5.0882e-11	0.58452	0.80575	hypo
chr1	26372413	26372486	0.00093323	0.241493	12	8.4932e-14	2.3898e-10	0.26836	0.026871	hyper
chr1	26372567	26372642	0.0017031	0.221059	12	2.8555e-13	4.3611e-10	0.24002	0.018965	hyper
chr1	26551533	26552352	8.6653e-05	0.243839	45	4.6185e-14	2.219e-11	0.37274	0.1289	hyper
chr1	26608319	26608727	0.0044121	-0.247502	10	2.878e-09	1.1298e-09	0.18012	0.42763	hypo
chr1	26616955	26617646	5.4768e-08	-0.345608	13	4.1855e-14	1.4025e-14	0.072346	0.41795	hypo
chr1	26617690	26617910	1.4978e-08	-0.550999	13	4.2299e-14	3.8355e-15	0.24964	0.80063	hypo
chr1	26683818	26684233	0.00013762	-0.493995	10	5.0293e-14	3.5242e-11	0.43443	0.92842	hypo
chr1	26645573	26645770	0.00039871	-0.434897	10	4.996e-14	1.021e-10	0.2062	0.6411	hypo
chr1	26711951	26712512	8.3078e-05	-0.428967	14	4.2966e-14	2.1274e-11	0.24302	0.67199	hypo
chr1	26757964	26758348	8.1003e-06	0.338511	21	3.9857e-14	2.0743e-12	0.53595	0.19744	hyper
chr1	26737469	26738168	3.3552e-34	0.349401	56	5.6954e-14	8.5919e-41	0.40498	0.055575	hyper
chr1	26882012	26882504	5.1104e-15	-0.803084	14	4.2411e-14	1.3086e-21	0.07472	0.8778	hypo
chr1	26964161	26964718	0.0010405	0.409381	12	2.7746e-11	2.6645e-10	0.78896	0.37958	hyper
chr1	27330978	27331647	3.4674e-06	-0.650495	10	4.5408e-14	8.8791e-13	0.23326	0.88375	hypo
chr1	27333114	27333525	1.0872e-13	-0.599291	16	4.3521e-14	2.7842e-20	0.27568	0.87497	hypo
chr1	27445361	27446070	0.044487	-0.410401	10	8.2849e-10	1.1392e-08	0.5325	0.9429	hypo
chr1	27627795	27628344	5.7284e-06	-0.51789	10	1.5983e-12	1.4669e-12	0.37926	0.89715	hypo
chr1	27709600	27709973	0.005706	0.294962	22	2.9832e-13	1.4612e-09	0.44563	0.15067	hyper
chr1	27687566	27687803	9.7763e-18	-0.516832	17	4.5075e-14	2.5035e-24	0.06345	0.58028	hypo
chr1	27855283	27856243	4.1027e-17	-0.503928	20	4.3188e-14	1.0506e-23	0.20035	0.70428	hypo
chr1	27859454	27860167	0.011673	-0.303611	10	3.1065e-12	2.9892e-09	0.62441	0.92803	hypo
chr1	27922756	27924582	0.00059193	-0.344307	24	4.1633e-14	1.5158e-10	0.19662	0.54092	hypo
chr1	27916094	27916785	1.4665e-23	-0.723009	16	3.7637e-14	3.7553e-30	0.10552	0.82853	hypo
chr1	27919536	27920737	0.00032309	-0.275929	23	4.3743e-14	8.2735e-11	0.69042	0.96635	hypo
chr1	27899024	27899541	1.0567e-08	-0.564681	12	4.4298e-14	2.7059e-15	0.13898	0.70366	hypo
chr1	27903055	27903852	0.011988	-0.314013	14	2.4353e-12	3.0698e-09	0.18683	0.50084	hypo
chr1	28202137	28202448	1.0628e-06	-0.453787	13	4.13e-14	2.7215e-13	0.37735	0.83113	hypo
chr1	28200410	28200759	0.00036903	-0.384365	10	2.619e-13	9.45e-11	0.12683	0.5112	hypo
chr1	28211834	28212516	0.049087	-0.414566	13	1.8371e-10	1.257e-08	0.4219	0.83646	hypo
chr1	28285335	28285768	2.8599e-17	-0.550787	19	4.674e-14	7.3234e-24	0.3993	0.95009	hypo
chr1	29311421	29311755	0.00017644	-0.532042	10	2.8799e-13	4.5183e-11	0.39341	0.92545	hypo
chr1	29138587	29139278	2.8191e-36	0.24652	102	3.8525e-14	7.219e-43	0.2779	0.031383	hyper
chr1	29521032	29521496	0.00012697	-0.549193	10	2.2093e-13	3.2514e-11	0.39131	0.9405	hypo
chr1	29456337	29457055	1.3945e-23	-0.787902	21	4.13e-14	3.571e-30	0.10525	0.89315	hypo
chr1	29586536	29586766	3.7184e-05	0.251822	10	5.1292e-14	9.5219e-12	0.27518	0.02336	hyper
chr1	29587116	29587411	1.0995e-11	0.386015	26	4.5186e-14	2.8156e-18	0.60292	0.2169	hyper
chr1	29804567	29805039	0.020056	0.257017	22	4.4076e-14	5.1359e-09	0.36636	0.10934	hyper
chr1	29805050	29805155	1.3228e-07	0.5488	10	4.4631e-14	3.3874e-14	0.64573	0.09693	hyper
chr1	29805167	29805541	0.0072147	0.352545	12	1.6344e-12	1.8475e-09	0.48971	0.13716	hyper
chr1	29563176	29563251	3.933e-08	0.27389	12	4.5852e-14	1.0071e-14	0.29175	0.017865	hyper
chr1	30303134	30303593	4.7624e-05	-0.483034	11	8.1712e-14	1.2195e-11	0.29347	0.7765	hypo
chr1	30558992	30559226	6.6155e-06	0.268641	19	4.5297e-14	1.6941e-12	0.33736	0.068721	hyper
chr1	30561972	30562148	4.1131e-05	-0.543342	10	6.6035e-11	1.0533e-11	0.30711	0.85045	hypo
chr1	30815576	30815850	1.4419e-10	0.391906	18	4.6074e-14	3.6924e-17	0.52478	0.13287	hyper
chr1	30852189	30852512	0.0002402	-0.408041	13	1.2579e-13	6.1509e-11	0.21823	0.62627	hypo
chr1	30881552	30881831	0.00020213	0.344527	10	2.619e-13	5.1761e-11	0.821	0.47647	hyper
chr1	31162038	31162612	0.00017957	-0.411759	10	1.4415e-11	4.5983e-11	0.25632	0.66808	hypo
chr1	31178782	31179677	1.9201e-07	-0.542581	13	4.1411e-14	4.917e-14	0.1623	0.70488	hypo
chr1	31158009	31158296	3.1234e-15	0.486682	16	4.6629e-14	7.9984e-22	0.53301	0.046327	hyper
chr1	31158298	31158440	0.00085764	0.210391	10	2.4769e-13	2.1962e-10	0.22355	0.01316	hyper
chr1	31194968	31195582	0.036553	-0.477209	10	3.0619e-11	9.3605e-09	0.37147	0.84867	hypo
chr1	31234669	31235385	0.019653	-0.50816	10	2.4131e-10	5.0327e-09	0.20135	0.70951	hypo
chr1	31202376	31203207	1.052e-19	-0.667283	18	4.3854e-14	2.6939e-26	0.19569	0.86297	hypo
chr1	31203460	31203712	2.6121e-18	-0.786682	12	4.1078e-14	6.689e-25	0.054172	0.84085	hypo
chr1	31221514	31222455	2.4474e-13	-0.453193	19	4.6296e-14	6.2671e-20	0.12261	0.57581	hypo
chr1	31223115	31223357	6.9808e-07	-0.573005	10	6.3505e-14	1.7876e-13	0.09317	0.66618	hypo
chr1	31241734	31242173	7.0157e-10	-0.609912	10	4.5408e-14	1.7965e-16	0.076846	0.68676	hypo
chr1	31247808	31248297	0.00021128	-0.396708	10	7.2331e-13	5.4104e-11	0.18732	0.58403	hypo
chr1	31353900	31354497	4.0614e-27	-0.343479	20	4.3077e-14	1.04e-33	0.060371	0.40385	hypo
chr1	31372177	31372813	2.9215e-06	-0.386787	18	4.4631e-14	7.4813e-13	0.45981	0.8466	hypo
chr1	31712669	31712721	0.0059315	0.234678	10	1.4066e-10	1.5189e-09	0.24484	0.010157	hyper
chr1	31907095	31907573	3.992e-10	-0.526172	16	4.4853e-14	1.0223e-16	0.10056	0.62673	hypo
chr1	31897259	31898421	4.4096e-28	-0.600411	27	4.13e-14	1.1292e-34	0.30273	0.90314	hypo
chr1	31895938	31896211	0.00067666	-0.515436	10	9.1926e-14	1.7328e-10	0.069421	0.58486	hypo
chr1	32013992	32014342	5.5633e-05	-0.460108	10	6.0285e-14	1.4246e-11	0.25239	0.7125	hypo
chr1	32045198	32045746	2.0603e-15	-0.664746	14	4.0967e-14	5.2759e-22	0.26959	0.93434	hypo
chr1	32084963	32085760	0.00026392	-0.43668	20	4.452e-14	6.7582e-11	0.36095	0.79763	hypo
chr1	32195417	32195633	0.0066047	-0.499935	10	4.2192e-09	1.6913e-09	0.37641	0.87635	hypo
chr1	32207536	32207772	6.5226e-09	-0.712308	10	4.4631e-14	1.6703e-15	0.13879	0.8511	hypo
chr1	32407416	32407790	0.00011675	-0.464915	11	4.2522e-14	2.9896e-11	0.46874	0.93366	hypo
chr1	32416534	32416710	6.6883e-14	-0.656124	10	4.1966e-14	1.7127e-20	0.29558	0.9517	hypo
chr1	32520908	32521667	0.035152	-0.45511	10	1.3182e-12	9.0015e-09	0.40081	0.85592	hypo
chr1	32817725	32818228	0.0057426	-0.280398	12	2.1715e-11	1.4706e-09	0.16405	0.44445	hypo
chr1	32803757	32804211	4.3853e-07	-0.506306	10	3.1065e-12	1.123e-13	0.22109	0.7274	hypo
chr1	32854286	32854797	0.016025	-0.566175	10	4.6859e-11	4.1035e-09	0.36267	0.92885	hypo
chr1	32892456	32892981	4.6923e-07	0.337036	23	4.7407e-14	1.2016e-13	0.43517	0.09813	hyper
chr1	32936640	32936861	2.0675e-05	0.316732	15	4.4409e-14	5.2944e-12	0.68004	0.36331	hyper
chr1	32930316	32930714	7.3215e-33	0.425593	32	4.4076e-14	1.8748e-39	0.44862	0.023026	hyper
chr1	32930721	32931323	2.3377e-28	0.333849	39	4.3743e-14	5.9864e-35	0.35741	0.023559	hyper
chr1	33358351	33358971	1.4076e-36	0.411966	53	4.6851e-14	3.6046e-43	0.49595	0.083984	hyper
chr1	33351760	33352039	1.4983e-10	0.24789	22	4.7629e-14	3.8368e-17	0.27391	0.02602	hyper
chr1	33352050	33352111	5.1987e-13	0.54671	13	4.563e-14	1.3313e-19	0.57727	0.030558	hyper
chr1	33352137	33352386	2.1469e-16	0.279435	26	4.2411e-14	5.4976e-23	0.29296	0.013524	hyper
chr1	33829131	33830808	2.7648e-08	-0.546331	18	4.2744e-14	7.0799e-15	0.14042	0.68676	hypo
chr1	33772231	33772519	2.6379e-28	0.452671	33	4.885e-14	6.7551e-35	0.51415	0.061484	hyper
chr1	33772521	33772683	6.5738e-42	0.677533	30	4.7184e-14	1.6834e-48	0.76447	0.086934	hyper
chr1	33772686	33772997	1.0993e-39	0.529147	44	3.2085e-14	2.815e-46	0.75217	0.22302	hyper
chr1	34592437	34592883	0.0032019	-0.442507	10	2.4899e-12	8.1993e-10	0.40474	0.84725	hypo
chr1	34642395	34643023	1.039e-46	0.529707	50	4.0745e-14	2.6606e-53	0.6596	0.12989	hyper
chr1	34628149	34629421	9.0258e-22	0.244639	66	4.13e-14	2.3113e-28	0.31976	0.075117	hyper
chr1	34629428	34630231	4.159e-33	0.275075	61	4.4631e-14	1.065e-39	0.29588	0.020808	hyper
chr1	34630260	34630564	1.1093e-09	0.390834	18	4.4631e-14	2.8406e-16	0.42934	0.038508	hyper
chr1	34630566	34630629	6.3145e-07	0.236462	13	4.6851e-14	1.617e-13	0.25031	0.013852	hyper
chr1	34630634	34630923	3.9837e-44	0.414689	41	5.3402e-14	1.0201e-50	0.43232	0.017632	hyper
chr1	34630943	34632123	2.1769e-15	0.331166	41	4.674e-14	5.5746e-22	0.39615	0.064988	hyper
chr1	35247411	35247511	0.0019999	0.335908	10	4.9794e-13	5.1212e-10	0.37851	0.0426	hyper
chr1	35259525	35260066	9.7231e-21	-0.721846	20	5.0071e-14	2.4898e-27	0.071817	0.79366	hypo
chr1	35350636	35351125	3.4621e-08	0.316621	29	4.0523e-14	8.8657e-15	0.50477	0.18815	hyper
chr1	35550310	35550869	2.4572e-09	-0.703455	10	4.3743e-14	6.2922e-16	0.19417	0.89762	hypo
chr1	35555446	35555796	1.5284e-15	-0.545807	16	4.0856e-14	3.9139e-22	0.35038	0.89619	hypo
chr1	35557386	35557994	0.00042145	-0.497953	10	7.5717e-14	1.0792e-10	0.24149	0.73944	hypo
chr1	35586134	35586370	0.013546	-0.273548	10	1.2602e-09	3.4687e-09	0.18313	0.45667	hypo
chr1	36558932	36560586	7.3433e-37	-0.795948	27	4.2966e-14	1.8804e-43	0.15514	0.95109	hypo
chr1	36691765	36692491	0.015519	-0.301727	15	6.5392e-14	3.974e-09	0.65272	0.95445	hypo
chr1	36721886	36722625	6.0204e-08	-0.385645	20	4.0523e-14	1.5417e-14	0.30705	0.69269	hypo
chr1	36804469	36805214	0.0042651	-0.507992	12	9.4591e-14	1.0922e-09	0.21072	0.71871	hypo
chr1	36837014	36837394	0.0057361	-0.389215	12	1.3645e-13	1.4689e-09	0.18322	0.57244	hypo
chr1	37783752	37784288	2.6342e-11	0.254773	35	4.6296e-14	6.7455e-18	0.35476	0.099984	hyper
chr1	37901381	37901830	0.0034965	-0.378487	14	4.694e-13	8.9536e-10	0.53419	0.91268	hypo
chr1	38200919	38201158	7.2788e-16	0.440469	19	4.4187e-14	1.8639e-22	0.67732	0.23685	hyper
chr1	38099712	38099809	5.0242e-07	0.454559	14	4.6518e-14	1.2866e-13	0.52205	0.067493	hyper
chr1	38100240	38100374	9.6694e-09	0.207428	20	4.4298e-14	2.4761e-15	0.23252	0.025091	hyper
chr1	38100453	38100542	6.9488e-11	0.290668	13	4.6518e-14	1.7794e-17	0.31848	0.027813	hyper
chr1	38100695	38100863	0.027491	0.285742	17	6.8723e-14	7.0398e-09	0.39355	0.10781	hyper
chr1	37494877	37495502	0.033739	-0.212677	10	5.209e-11	8.6398e-09	0.089598	0.30228	hypo
chr1	37498427	37498922	2.5502e-26	0.284902	51	3.9857e-14	6.5305e-33	0.33539	0.050486	hyper
chr1	37498931	37499211	3.8227e-06	0.233293	21	4.7184e-14	9.7891e-13	0.26582	0.032529	hyper
chr1	37499235	37499740	9.952e-50	0.420036	55	4.8073e-14	2.5485e-56	0.46355	0.043511	hyper
chr1	37499743	37500291	1.21e-55	0.333326	71	3.5527e-14	3.0986e-62	0.3513	0.017972	hyper
chr1	37500386	37500831	9.6845e-27	0.315312	41	4.0079e-14	2.48e-33	0.34819	0.032879	hyper
chr1	38227109	38227628	1.0376e-25	0.251873	57	4.9072e-14	2.657e-32	0.81863	0.56675	hyper
chr1	38218255	38218364	0.018972	0.281959	10	6.1362e-13	4.8582e-09	0.32353	0.041572	hyper
chr1	38218520	38218624	6.2988e-12	0.296789	18	4.2633e-14	1.613e-18	0.3043	0.0075153	hyper
chr1	38218625	38218732	9.3082e-15	0.433462	20	4.3188e-14	2.3836e-21	0.44963	0.016168	hyper
chr1	38218736	38218798	0.0032218	0.207006	11	2.7186e-12	8.2503e-10	0.21429	0.0072841	hyper
chr1	38218801	38218856	6.5122e-05	0.42151	10	4.3632e-14	1.6676e-11	0.43419	0.012682	hyper
chr1	38219517	38219990	1.0396e-17	0.31537	31	4.774e-14	2.662e-24	0.36306	0.047685	hyper
chr1	38229765	38231074	2.845e-49	0.438902	84	3.9635e-14	7.2855e-56	0.57018	0.13128	hyper
chr1	38231333	38231768	0.00061444	0.290714	17	4.3965e-14	1.5734e-10	0.36482	0.074106	hyper
chr1	38259040	38259190	0.00011239	0.366885	12	4.9405e-14	2.878e-11	0.69166	0.32477	hyper
chr1	38260994	38261226	9.5991e-07	0.469197	10	4.0301e-14	2.4581e-13	0.86665	0.39746	hyper
chr1	38461444	38462552	1.0378e-45	-0.282998	54	4.4298e-14	2.6577e-52	0.45896	0.74195	hypo
chr1	38579824	38580269	7.522e-08	-0.380283	11	4.5408e-14	1.9262e-14	0.10206	0.48234	hypo
chr1	38599562	38600348	3.5409e-05	0.226608	40	4.5519e-14	9.0673e-12	0.34692	0.12031	hyper
chr1	38678376	38679084	0.00020759	-0.51675	10	7.6206e-13	5.3159e-11	0.40533	0.92207	hypo
chr1	38893088	38893711	0.0098951	0.286511	12	1.3744e-09	2.5339e-09	0.5878	0.30129	hyper
chr1	38941820	38942716	2.7091e-13	0.299326	43	3.8858e-14	6.9374e-20	0.39217	0.092847	hyper
chr1	39044191	39044517	2.0092e-20	0.270119	31	4.2966e-14	5.1449e-27	0.28418	0.014059	hyper
chr1	38509933	38510197	0.029264	0.224919	18	5.7843e-14	7.4938e-09	0.27834	0.053418	hyper
chr1	38510866	38511388	5.7883e-20	0.255564	52	4.6962e-14	1.4822e-26	0.28331	0.027746	hyper
chr1	38511396	38511980	3.3411e-59	0.40534	77	4.1744e-14	8.5557e-66	0.46055	0.055214	hyper
chr1	38512073	38512127	2.0499e-12	0.485501	14	4.4631e-14	5.2492e-19	0.51446	0.028955	hyper
chr1	39249663	39249845	7.0004e-06	0.269311	18	4.6851e-14	1.7926e-12	0.73103	0.46172	hyper
chr1	39283609	39284167	5.888e-47	0.489319	65	4.996e-14	1.5078e-53	0.55767	0.068348	hyper
chr1	39284185	39284549	9.0938e-11	0.250143	26	4.0412e-14	2.3287e-17	0.27365	0.023503	hyper
chr1	39734339	39735142	0.0057729	-0.436335	13	4.007e-12	1.4783e-09	0.42391	0.86025	hypo
chr1	39974623	39975252	6.6619e-06	-0.308315	16	2.9918e-11	1.706e-12	0.28884	0.59716	hypo
chr1	40040488	40041003	0.00021681	-0.33394	10	4.8184e-14	5.5519e-11	0.0284	0.36234	hypo
chr1	40149380	40149806	1.0434e-30	0.41361	47	4.1522e-14	2.672e-37	0.55815	0.14454	hyper
chr1	40137001	40137288	0.00028569	0.260575	24	4.2633e-14	7.3158e-11	0.35103	0.090455	hyper
chr1	40204282	40204427	0.020237	0.327685	12	1.1235e-11	5.1821e-09	0.41726	0.089579	hyper
chr1	40204926	40205104	0.00022525	0.408374	12	4.6962e-14	5.7682e-11	0.4974	0.089021	hyper
chr1	40236789	40237459	1.7269e-09	0.323663	26	4.3965e-14	4.4221e-16	0.38837	0.064711	hyper
chr1	40241913	40242272	0.00036023	-0.342526	14	4.2744e-14	9.2246e-11	0.14822	0.49075	hypo
chr1	40156839	40157407	3.7396e-27	0.294233	48	4.0967e-14	9.5763e-34	0.30752	0.013291	hyper
chr1	40157652	40157740	5.8765e-07	0.560139	10	4.5297e-14	1.5048e-13	0.70956	0.14942	hyper
chr1	40157834	40157941	8.0704e-06	0.39689	10	4.1633e-14	2.0666e-12	0.4286	0.031707	hyper
chr1	40158198	40158342	2.6338e-13	0.504324	18	4.5075e-14	6.7446e-20	0.57169	0.067367	hyper
chr1	39957618	39958133	3.3072e-65	0.410403	82	4.9405e-14	8.469e-72	0.49579	0.08539	hyper
chr1	40282707	40283089	7.0955e-05	-0.356892	10	2.3648e-13	1.817e-11	0.074721	0.43161	hypo
chr1	40399832	40400391	0.044558	-0.42999	10	7.5015e-10	1.141e-08	0.24321	0.6732	hypo
chr1	40253716	40254511	3.3797e-130	0.578193	106	2.8755e-14	8.6545e-137	0.65928	0.081087	hyper
chr1	40254519	40254730	0.0003723	0.344979	12	4.6962e-14	9.5337e-11	0.36549	0.020508	hyper
chr1	40254837	40255492	2.4211e-16	0.274537	48	4.8517e-14	6.1997e-23	0.36894	0.094402	hyper
chr1	41260850	41261843	1.7626e-10	-0.573279	15	4.2299e-14	4.5136e-17	0.17485	0.74813	hypo
chr1	41349665	41350234	3.0593e-48	0.415997	66	4.2633e-14	7.8342e-55	0.50451	0.088509	hyper
chr1	41446368	41447936	6.0381e-08	-0.428908	23	4.6629e-14	1.5462e-14	0.28496	0.71387	hypo
chr1	41807783	41808037	0.012676	-0.389398	10	1.0991e-13	3.2461e-09	0.53113	0.92053	hypo
chr1	41786345	41786969	3.4549e-17	-0.757447	15	4.9072e-14	8.8473e-24	0.05932	0.81677	hypo
chr1	41864111	41866249	0.00053827	-0.332013	31	1.209e-13	1.3784e-10	0.28679	0.61881	hypo
chr1	41859599	41860328	0.004797	-0.479427	10	4.5741e-14	1.2284e-09	0.14949	0.62892	hypo
chr1	41964570	41964781	0.00065223	-0.452568	10	1.0881e-12	1.6702e-10	0.45936	0.91192	hypo
chr1	42442451	42443296	0.0064123	-0.459932	13	1.0506e-10	1.642e-09	0.41564	0.87558	hypo
chr1	43212883	43213053	0.0033323	-0.34429	10	5.8731e-14	8.5333e-10	0.14926	0.49355	hypo
chr1	43250762	43250900	2.5511e-11	0.424806	16	3.9857e-14	6.5328e-18	0.5559	0.1311	hyper
chr1	43473029	43473229	7.0761e-08	0.329609	18	3.9191e-14	1.812e-14	0.78271	0.45311	hyper
chr1	43613172	43613543	1.4398e-06	0.214457	22	4.1522e-14	3.687e-13	0.23333	0.01887	hyper
chr1	43613558	43613769	7.049e-09	0.401113	13	4.5186e-14	1.8051e-15	0.42643	0.025319	hyper
chr1	43733127	43733526	8.2367e-15	-0.918721	10	4.7184e-14	2.1092e-21	0.041654	0.96037	hypo
chr1	43814494	43815545	2.596e-16	-0.215226	65	0.0014441	6.6478e-23	0.64368	0.8589	hypo
chr1	43997898	43998506	3.7976e-07	-0.630103	10	7.3719e-14	9.7247e-14	0.22982	0.85993	hypo
chr1	44299704	44301545	0.0024054	-0.246837	26	1.9484e-13	6.1597e-10	0.15176	0.3986	hypo
chr1	44535293	44535676	1.2711e-06	-0.575136	10	4.3188e-14	3.2551e-13	0.35206	0.9272	hypo
chr1	45025144	45025337	4.8215e-11	-0.612411	10	3.9857e-14	1.2347e-17	0.29966	0.91207	hypo
chr1	45098213	45098618	0.00010582	-0.414719	12	4.5963e-14	2.7098e-11	0.16518	0.5799	hypo
chr1	45130289	45130737	0.0021956	-0.206054	10	5.9937e-10	5.6225e-10	0.14438	0.35043	hypo
chr1	45273691	45274170	0.022134	-0.243291	11	3.4831e-11	5.668e-09	0.10329	0.34658	hypo
chr1	45792867	45792991	1.3781e-07	0.24669	15	4.1189e-14	3.529e-14	0.26354	0.016847	hyper
chr1	45792996	45793155	1.3626e-18	0.386421	23	4.5075e-14	3.4892e-25	0.50636	0.11994	hyper
chr1	45985288	45985801	6.4818e-08	-0.417546	19	4.5408e-14	1.6598e-14	0.33519	0.75274	hypo
chr1	46004898	46005281	0.038277	-0.335969	10	1.6423e-10	9.8018e-09	0.47411	0.81007	hypo
chr1	46637179	46637788	2.392e-15	-0.644035	16	4.6851e-14	6.1253e-22	0.2284	0.87244	hypo
chr1	46646938	46647751	0.0084222	-0.539898	10	9.2825e-11	2.1567e-09	0.3809	0.9208	hypo
chr1	46786809	46787438	1.3866e-15	-0.774884	12	4.1411e-14	3.5509e-22	0.044824	0.81971	hypo
chr1	46913828	46913899	1.57e-08	0.35079	12	4.0856e-14	4.0204e-15	0.37427	0.023481	hyper
chr1	47009857	47010131	1.6216e-08	0.289399	20	4.1855e-14	4.1526e-15	0.36153	0.072126	hyper
chr1	47277563	47278470	0.0011234	-0.491385	10	3.035e-10	2.8767e-10	0.40696	0.89835	hypo
chr1	47489254	47489303	1.283e-05	0.558276	10	4.6407e-14	3.2856e-12	0.70375	0.14547	hyper
chr1	47489358	47489466	0.00033698	0.229885	13	4.8517e-14	8.6292e-11	0.24848	0.018594	hyper
chr1	47489468	47489601	2.9783e-11	0.437908	12	4.0301e-14	7.6268e-18	0.47096	0.03305	hyper
chr1	46951013	46951815	0.00036244	0.233035	40	4.3521e-14	9.2813e-11	0.38301	0.14997	hyper
chr1	46955897	46956376	3.3321e-13	0.236882	43	4.6629e-14	8.5327e-20	0.2743	0.037415	hyper
chr1	47698152	47698306	0.0026749	0.378947	10	2.9432e-13	6.8497e-10	0.45002	0.071072	hyper
chr1	47973904	47974327	3.5567e-13	0.201274	36	4.4631e-14	9.1079e-20	0.21514	0.013865	hyper
chr1	47904430	47904658	4.6551e-05	0.215005	34	4.6629e-14	1.192e-11	0.24875	0.033746	hyper
chr1	47904663	47904820	3.9065e-15	0.331705	26	4.2299e-14	1.0004e-21	0.38318	0.05147	hyper
chr1	47904834	47904995	0.0018993	0.21513	21	4.2522e-14	4.8636e-10	0.25233	0.037196	hyper
chr1	47909590	47909782	7.9453e-10	0.455265	14	3.9857e-14	2.0346e-16	0.53821	0.082948	hyper
chr1	47909900	47911010	5.1371e-42	0.296824	91	5.6843e-14	1.3155e-48	0.33756	0.040733	hyper
chr1	48190568	48190950	1.1035e-14	0.323549	34	3.8636e-14	2.8257e-21	0.40766	0.084114	hyper
chr1	48242411	48243001	1.1762e-06	-0.630414	10	4.3854e-14	3.012e-13	0.21894	0.84935	hypo
chr1	47881896	47883012	4.2178e-170	0.546542	168	2.8977e-14	1.0801e-176	0.60861	0.062066	hyper
chr1	48452464	48452829	0.0020714	0.315287	14	6.8279e-14	5.3043e-10	0.74076	0.42547	hyper
chr1	48449539	48450218	5.8045e-16	0.270902	45	4.4631e-14	1.4864e-22	0.33295	0.06205	hyper
chr1	48462359	48462428	2.4985e-05	0.283901	13	4.3854e-14	6.3981e-12	0.30687	0.022965	hyper
chr1	48463039	48463263	0.046096	0.265503	10	1.3015e-10	1.1804e-08	0.27427	0.0087675	hyper
chr1	49125353	49126012	0.00038091	-0.5447	12	5.4179e-14	9.7542e-11	0.2103	0.755	hypo
chr1	50489397	50489845	8.9279e-60	0.579318	47	4.7962e-14	2.2862e-66	0.62659	0.047276	hyper
chr1	50513477	50514357	1.2061e-65	0.531448	71	4.9183e-14	3.0886e-72	0.59725	0.065806	hyper
chr1	50813369	50814015	1.5617e-08	-0.478271	15	4.6185e-14	3.9992e-15	0.3909	0.86917	hypo
chr1	50896102	50896438	2.7054e-11	0.430462	21	4.4742e-14	6.928e-18	0.54935	0.11889	hyper
chr1	50798520	50799600	6.7678e-50	0.331732	84	4.3299e-14	1.7331e-56	0.36341	0.031674	hyper
chr1	50880798	50881120	3.1417e-06	0.334066	20	1.0159e-13	8.0452e-13	0.45087	0.1168	hyper
chr1	50881144	50881810	4.8098e-25	0.388718	38	4.8517e-14	1.2317e-31	0.45484	0.066119	hyper
chr1	50881925	50882299	3.5324e-10	0.332084	21	4.5741e-14	9.0457e-17	0.37703	0.044951	hyper
chr1	50882781	50883031	1.5617e-05	0.367441	16	4.4187e-14	3.9992e-12	0.44405	0.076609	hyper
chr1	50883328	50883448	0.00042675	0.414538	13	4.4631e-14	1.0928e-10	0.48485	0.070315	hyper
chr1	51703648	51704129	0.002239	-0.368234	10	2.9403e-12	5.7336e-10	0.51027	0.8785	hypo
chr1	51895414	51896194	0.00016412	-0.572966	10	6.1023e-11	4.2028e-11	0.18566	0.75862	hypo
chr1	51810333	51810442	7.7912e-08	0.479135	12	4.341e-14	1.9951e-14	0.6469	0.16777	hyper
chr1	51810741	51810774	3.2991e-06	0.276303	10	4.6074e-14	8.4482e-13	0.28567	0.0093675	hyper
chr1	52196942	52197246	1.2057e-05	-0.443849	10	4.8628e-14	3.0876e-12	0.50498	0.94882	hypo
chr1	50883977	50885369	9.1465e-109	0.415435	145	6.3283e-14	2.3422e-115	0.45147	0.036034	hyper
chr1	50886144	50886630	1.5424e-05	0.262194	30	4.5741e-14	3.9497e-12	0.32703	0.064831	hyper
chr1	50886638	50887442	1.1824e-66	0.443803	90	5.3624e-14	3.0277e-73	0.49057	0.046764	hyper
chr1	50887476	50888411	1.7304e-06	0.274698	32	8.9917e-13	4.4313e-13	0.44373	0.16903	hyper
chr1	50888442	50889442	4.1712e-74	0.44643	83	6.3838e-14	1.0681e-80	0.49703	0.050601	hyper
chr1	50889461	50890549	9.4306e-18	0.315648	42	4.4964e-14	2.415e-24	0.34756	0.031909	hyper
chr1	50890557	50890933	1.2185e-20	0.426267	36	4.0856e-14	3.1203e-27	0.54182	0.11556	hyper
chr1	50891050	50891456	1.6165e-11	0.337703	27	4.1522e-14	4.1394e-18	0.42644	0.088739	hyper
chr1	50891749	50892869	1.1947e-14	0.284256	55	4.9627e-14	3.0594e-21	0.3653	0.081044	hyper
chr1	50892872	50893424	9.8852e-06	0.208104	29	4.0967e-14	2.5314e-12	0.25564	0.047538	hyper
chr1	50893657	50894221	8.3066e-05	0.253953	25	4.1633e-14	2.1271e-11	0.32621	0.072255	hyper
chr1	53386862	53387176	8.066e-19	0.482265	24	3.9191e-14	2.0655e-25	0.67068	0.18841	hyper
chr1	53387190	53387621	1.0276e-31	0.34254	38	4.4631e-14	2.6314e-38	0.35579	0.013248	hyper
chr1	53308363	53309421	2.6945e-121	0.541797	110	2.5535e-14	6.8999e-128	0.59248	0.050681	hyper
chr1	53309443	53309876	0.003193	0.268921	21	4.7962e-14	8.1764e-10	0.66264	0.39372	hyper
chr1	53528138	53528920	5.3569e-20	0.277939	51	4.4964e-14	1.3718e-26	0.31836	0.040425	hyper
chr1	53746865	53747300	0.00026456	-0.44393	10	1.2482e-12	6.7749e-11	0.517	0.96092	hypo
chr1	53764375	53764813	1.5736e-05	-0.451217	10	7.5606e-14	4.0296e-12	0.49148	0.9427	hypo
chr1	53834331	53834910	3.9154e-08	-0.551168	14	4.2077e-14	1.0026e-14	0.2968	0.84796	hypo
chr1	53841674	53842065	2.615e-13	-0.604572	16	4.2188e-14	6.6964e-20	0.2234	0.82797	hypo
chr1	53794142	53794386	7.0071e-06	-0.430533	10	4.5741e-14	1.7943e-12	0.098632	0.52916	hypo
chr1	53935961	53936116	3.9355e-08	0.275187	16	4.4631e-14	1.0078e-14	0.86266	0.58747	hyper
chr1	53942976	53943661	9.0942e-10	-0.715835	12	4.2522e-14	2.3288e-16	0.17056	0.8864	hypo
chr1	54562027	54562121	0.0093056	0.374275	10	2.1305e-13	2.3829e-09	0.87235	0.49807	hyper
chr1	54203508	54203708	9.9068e-16	0.274789	28	3.8303e-14	2.5369e-22	0.30225	0.027457	hyper
chr1	54203727	54204155	2.5912e-12	0.202889	39	4.3077e-14	6.6354e-19	0.21931	0.016424	hyper
chr1	54204176	54204442	5.322e-19	0.323132	35	3.6304e-14	1.3628e-25	0.3517	0.028565	hyper
chr1	54204542	54204662	0.016676	0.211832	12	1.3819e-12	4.2704e-09	0.22732	0.015485	hyper
chr1	54763755	54764262	5.7318e-09	-0.452142	14	4.1522e-14	1.4678e-15	0.080869	0.53301	hypo
chr1	54870256	54870859	0.00071865	0.280989	20	8.5254e-13	1.8403e-10	0.45087	0.16988	hyper
chr1	54964904	54965096	2.3582e-09	0.395221	15	4.5852e-14	6.0388e-16	0.44655	0.051325	hyper
chr1	54965178	54965493	2.3164e-09	0.318146	21	4.4742e-14	5.9318e-16	0.33209	0.01394	hyper
chr1	55266352	55266580	0.00055894	0.300401	26	4.4742e-14	1.4313e-10	0.60674	0.30634	hyper
chr1	55266586	55266723	2.7883e-10	0.420488	15	4.4631e-14	7.1403e-17	0.46688	0.04639	hyper
chr1	55266729	55267474	8.3394e-29	0.276404	41	4.6518e-14	2.1355e-35	0.29034	0.013931	hyper
chr1	55462117	55462278	1.7462e-05	0.412806	16	4.2299e-14	4.4717e-12	0.51139	0.098587	hyper
chr1	55462306	55462920	1.757e-15	0.260291	39	4.5852e-14	4.4993e-22	0.31875	0.058457	hyper
chr1	55352411	55353209	2.436e-139	0.539478	94	2.3537e-14	6.2381e-146	0.54812	0.0086439	hyper
chr1	55353223	55353374	1.6032e-11	0.419067	12	4.7184e-14	4.1055e-18	0.45545	0.036381	hyper
chr1	55446130	55446190	9.6886e-05	0.389497	10	4.8628e-14	2.481e-11	0.46926	0.07976	hyper
chr1	55446205	55446808	7.1265e-16	0.242813	64	4.6296e-14	1.8249e-22	0.34944	0.10663	hyper
chr1	55505007	55505982	5.6065e-51	0.308407	89	3.9302e-14	1.4357e-57	0.36096	0.052552	hyper
chr1	57044392	57044498	0.00027816	0.225282	18	6.8279e-14	7.123e-11	0.23226	0.0069764	hyper
chr1	57110732	57111141	5.0987e-24	0.320717	34	3.7192e-14	1.3056e-30	0.32857	0.0078566	hyper
chr1	57111162	57111587	2.6396e-33	0.437934	41	5.5511e-14	6.7593e-40	0.47428	0.036345	hyper
chr1	57887798	57888717	2.3824e-72	0.462381	66	3.7859e-14	6.1007e-79	0.49331	0.030925	hyper
chr1	57888991	57889920	6.3168e-87	0.459536	76	4.9516e-14	1.6176e-93	0.47454	0.015008	hyper
chr1	57889929	57890054	5.2904e-28	0.615398	23	4.9072e-14	1.3548e-34	0.64613	0.030733	hyper
chr1	57890089	57890636	9.3769e-31	0.390872	36	4.4964e-14	2.4012e-37	0.41751	0.026642	hyper
chr1	58714584	58715630	1.6565e-36	0.379873	52	5.4068e-14	4.2418e-43	0.4152	0.035325	hyper
chr1	58715649	58716377	2.4636e-36	0.294837	62	5.2625e-14	6.3086e-43	0.35131	0.056478	hyper
chr1	58920366	58920976	0.035564	-0.42468	10	3.1065e-12	9.107e-09	0.52499	0.94968	hypo
chr1	59347921	59348527	0.00029791	-0.547469	10	2.3523e-10	7.6288e-11	0.33766	0.88513	hypo
chr1	59041849	59042897	8.0879e-154	0.581007	124	3.253e-14	2.0711e-160	0.64581	0.064805	hyper
chr1	59042899	59043070	1.7717e-09	0.405591	18	4.0634e-14	4.5368e-16	0.65088	0.24529	hyper
chr1	59465286	59465800	0.00070459	-0.552763	10	5.8842e-14	1.8043e-10	0.1358	0.68856	hypo
chr1	59539629	59539798	5.0789e-09	-0.500916	13	4.6407e-14	1.3006e-15	0.33264	0.83356	hypo
chr1	60280087	60280876	8.0099e-70	0.608939	53	5.107e-14	2.0511e-76	0.63556	0.026625	hyper
chr1	60280897	60281077	1.9922e-06	0.359274	14	4.0967e-14	5.1015e-13	0.40794	0.048663	hyper
chr1	60539315	60539539	3.9466e-15	0.473739	23	4.2744e-14	1.0106e-21	0.58838	0.11464	hyper
chr1	61005939	61006081	2.6918e-05	-0.553527	10	4.452e-14	6.8931e-12	0.20284	0.75637	hypo
chr1	61508382	61508754	0.0043834	0.227904	26	6.2395e-14	1.1225e-09	0.33651	0.10861	hyper
chr1	61508864	61509009	2.2118e-05	0.249972	14	4.0301e-14	5.6638e-12	0.26227	0.012295	hyper
chr1	61509036	61509370	4.2934e-33	0.436904	42	3.8192e-14	1.0994e-39	0.51435	0.077444	hyper
chr1	62207703	62208220	0.0019659	0.211939	24	7.5384e-14	5.0341e-10	0.22243	0.010492	hyper
chr1	62208788	62209140	5.0056e-05	0.337696	16	3.7149e-12	1.2818e-11	0.4597	0.122	hyper
chr1	62660319	62660448	9.9803e-05	0.410272	10	1.0769e-13	2.5557e-11	0.63376	0.22349	hyper
chr1	62660555	62660936	1.4999e-41	0.633513	33	4.3077e-14	3.841e-48	0.75757	0.12405	hyper
chr1	62660944	62661663	1.9844e-13	0.308622	32	4.3077e-14	5.0815e-20	0.54834	0.23972	hyper
chr1	62784062	62785316	3.3474e-80	0.434263	105	3.7637e-14	8.5719e-87	0.49535	0.061083	hyper
chr1	63249008	63249213	0.039617	0.214304	17	5.9677e-05	1.0145e-08	0.5005	0.28619	hyper
chr1	63539524	63539887	3.5375e-27	0.407623	27	5.0737e-14	9.0587e-34	0.43208	0.02446	hyper
chr1	63539919	63540301	1.282e-14	0.511758	18	4.1522e-14	3.2828e-21	0.80336	0.2916	hyper
chr1	63782411	63782709	1.338e-08	0.378856	27	4.6407e-14	3.4263e-15	0.55318	0.17432	hyper
chr1	63784402	63784487	3.3841e-06	0.513834	10	3.9524e-14	8.6659e-13	0.6909	0.17707	hyper
chr1	63785286	63785754	7.6657e-34	0.3937	46	4.0523e-14	1.963e-40	0.44222	0.048516	hyper
chr1	63785902	63786273	2.4132e-12	0.339274	26	4.2299e-14	6.1795e-19	0.39726	0.057982	hyper
chr1	63791835	63791999	2.2394e-07	0.402564	15	4.3854e-14	5.7346e-14	0.52298	0.12041	hyper
chr1	63793214	63793557	2.583e-08	0.250655	18	4.1633e-14	6.6144e-15	0.26283	0.012171	hyper
chr1	63795752	63795848	3.7003e-07	0.290548	15	4.1744e-14	9.4756e-14	0.33361	0.043062	hyper
chr1	63795960	63796548	8.0508e-14	0.327361	30	4.0301e-14	2.0616e-20	0.38106	0.053699	hyper
chr1	63788477	63789083	2.483e-36	0.318844	72	5.8731e-14	6.3583e-43	0.35382	0.034978	hyper
chr1	63789778	63789859	1.5073e-09	0.29235	18	4.0856e-14	3.86e-16	0.3191	0.026754	hyper
chr1	63789980	63790061	8.1498e-09	0.464804	10	4.5852e-14	2.087e-15	0.54581	0.081003	hyper
chr1	63790062	63790320	2.2034e-11	0.262641	26	4.4076e-14	5.6424e-18	0.31463	0.051986	hyper
chr1	64431710	64432082	2.0496e-09	-0.406207	12	4.1078e-14	5.2486e-16	0.29683	0.70304	hypo
chr1	64240844	64241022	6.6731e-08	0.305812	17	4.563e-14	1.7088e-14	0.31483	0.0090162	hyper
chr1	64937087	64937392	0.01373	0.230071	21	2.6712e-13	3.5158e-09	0.24924	0.019171	hyper
chr1	65322299	65322578	7.0522e-05	-0.551264	10	1.3489e-13	1.8059e-11	0.35141	0.90268	hypo
chr1	65613041	65613133	8.6616e-07	0.315622	12	4.5075e-14	2.218e-13	0.32053	0.0049063	hyper
chr1	65613143	65613500	8.5979e-12	0.213973	49	4.1744e-14	2.2017e-18	0.21845	0.0044816	hyper
chr1	65731352	65732160	1.3214e-22	0.227186	59	4.4853e-14	3.3837e-29	0.25926	0.032071	hyper
chr1	65774741	65775280	2.4182e-46	0.641584	35	4.885e-14	6.1925e-53	0.68385	0.042265	hyper
chr1	65775286	65775517	2.0147e-06	0.416114	10	4.2633e-14	5.1592e-13	0.43759	0.021478	hyper
chr1	65775523	65775686	2.5738e-30	0.651805	22	3.7526e-14	6.5909e-37	0.67883	0.02703	hyper
chr1	65991001	65991643	7.7245e-85	0.649	63	3.3973e-14	1.9781e-91	0.68338	0.034385	hyper
chr1	65991670	65991909	5.6146e-09	0.372808	19	4.6629e-14	1.4378e-15	0.46535	0.092538	hyper
chr1	66257994	66259372	2.504e-128	0.592546	105	5.651e-14	6.4121e-135	0.62563	0.033081	hyper
chr1	67018774	67019251	0.00018202	-0.543822	10	4.6992e-12	4.661e-11	0.33508	0.8789	hypo
chr1	67218158	67218452	1.7444e-09	0.2212	24	4.13e-14	4.467e-16	0.25065	0.029449	hyper
chr1	67600310	67600707	7.9756e-09	0.241088	24	2.6146e-13	2.0424e-15	0.36866	0.12757	hyper
chr1	67773707	67773857	8.9465e-07	0.211253	10	5.8287e-14	2.291e-13	0.21381	0.0025575	hyper
chr1	68199820	68200830	2.7803e-05	-0.563237	10	4.4076e-14	7.1198e-12	0.15904	0.72228	hypo
chr1	68219905	68220426	9.8927e-06	-0.583827	10	4.0523e-14	2.5333e-12	0.14565	0.72947	hypo
chr1	68299387	68299468	0.026837	0.306074	13	1.8166e-06	6.8723e-09	0.5033	0.19722	hyper
chr1	68696572	68696762	1.1058e-15	0.313988	24	4.0301e-14	2.8316e-22	0.34612	0.032133	hyper
chr1	68696978	68697258	1.3514e-12	0.336352	21	4.4742e-14	3.4606e-19	0.34875	0.012396	hyper
chr1	70033170	70033878	4.2884e-19	0.227909	52	4.4631e-14	1.0981e-25	0.23906	0.011151	hyper
chr1	70033901	70034675	1.7445e-32	0.377122	46	4.2633e-14	4.4672e-39	0.39756	0.020439	hyper
chr1	71172153	71172494	2.6395e-11	0.342768	24	4.6629e-14	6.7591e-18	0.72137	0.3786	hyper
chr1	71512224	71512829	7.3828e-35	0.426566	49	4.996e-14	1.8906e-41	0.60448	0.17791	hyper
chr1	71512839	71513175	8.1083e-24	0.30273	36	4.8406e-14	2.0763e-30	0.33088	0.028149	hyper
chr1	71513320	71513503	3.8114e-06	0.203388	27	4.2522e-14	9.76e-13	0.21014	0.0067565	hyper
chr1	75592685	75593115	0.00080673	0.419756	12	2.0194e-12	2.0658e-10	0.55165	0.13189	hyper
chr1	75590251	75590960	1.1864e-24	0.442467	38	4.2744e-14	3.0382e-31	0.72955	0.28709	hyper
chr1	75591013	75591819	1.5379e-34	0.522247	38	4.8739e-14	3.9381e-41	0.69122	0.16897	hyper
chr1	75593467	75594256	4.5793e-06	0.381674	22	4.2966e-14	1.1727e-12	0.54307	0.1614	hyper
chr1	75595728	75596105	4.8858e-21	0.482143	25	4.3632e-14	1.2511e-27	0.54763	0.065482	hyper
chr1	75596335	75596724	2.7536e-10	0.5105	13	4.6185e-14	7.0514e-17	0.59518	0.084677	hyper
chr1	75596757	75596964	2.781e-07	0.345017	16	4.13e-14	7.1215e-14	0.4121	0.067084	hyper
chr1	75597766	75599070	3.122e-27	0.396569	44	4.9849e-14	7.9947e-34	0.49358	0.097009	hyper
chr1	75599391	75599677	0.0046262	0.407235	12	4.6407e-14	1.1847e-09	0.50972	0.10249	hyper
chr1	75600165	75600531	0.0019296	0.286668	15	1.1136e-13	4.9413e-10	0.34089	0.054223	hyper
chr1	75600727	75602857	1.7679e-128	0.480665	125	6.5281e-14	4.5272e-135	0.52401	0.043345	hyper
chr1	75602869	75603206	5.8635e-10	0.3305	15	4.341e-14	1.5015e-16	0.38909	0.058593	hyper
chr1	76250177	76250916	0.001563	-0.399069	17	5.9397e-14	4.0025e-10	0.30433	0.7034	hypo
chr1	76080180	76080700	1.4947e-28	0.535863	28	4.452e-14	3.8275e-35	0.57267	0.036804	hyper
chr1	76080721	76080883	7.922e-12	0.372453	15	4.6296e-14	2.0286e-18	0.38159	0.00914	hyper
chr1	76081614	76082145	3.6633e-26	0.318456	47	4.0523e-14	9.3808e-33	0.33399	0.015531	hyper
chr1	76082305	76082364	7.3085e-08	0.45573	10	4.2077e-14	1.8715e-14	0.51061	0.054875	hyper
chr1	76540072	76540841	7.1644e-40	0.483275	38	5.7288e-14	1.8346e-46	0.50371	0.020432	hyper
chr1	77332990	77333925	1.1749e-49	0.345809	57	3.253e-14	3.0086e-56	0.36187	0.016057	hyper
chr1	77333930	77334169	3.4012e-30	0.522779	25	4.4076e-14	8.7097e-37	0.53653	0.01375	hyper
chr1	77334172	77334900	2.6913e-50	0.412301	52	2.9865e-14	6.8917e-57	0.43409	0.021793	hyper
chr1	78511639	78512135	2.8235e-55	0.441881	66	4.2299e-14	7.2303e-62	0.45763	0.01575	hyper
chr1	78956569	78956961	3.778e-37	0.588429	33	3.4528e-14	9.6745e-44	0.64304	0.054607	hyper
chr1	78957070	78957699	4.7415e-14	0.290458	39	4.0745e-14	1.2142e-20	0.38279	0.092328	hyper
chr1	79472281	79472483	9.3913e-09	0.484866	19	4.1855e-14	2.4049e-15	0.69918	0.21431	hyper
chr1	82266045	82266310	6.2776e-09	0.226826	25	4.2299e-14	1.6075e-15	0.24207	0.015241	hyper
chr1	82266314	82266642	6.4094e-25	0.462355	27	3.9746e-14	1.6413e-31	0.47196	0.0096083	hyper
chr1	82266650	82266801	1.0622e-09	0.255622	16	4.1078e-14	2.72e-16	0.26333	0.0077031	hyper
chr1	82267702	82268149	2.4236e-29	0.237703	58	5.1181e-14	6.2062e-36	0.24905	0.011352	hyper
chr1	84326461	84326800	7.7797e-14	0.229934	27	4.5741e-14	1.9922e-20	0.24344	0.013504	hyper
chr1	84464223	84464492	1.9981e-08	0.468593	15	4.0634e-14	5.1166e-15	0.49906	0.030472	hyper
chr1	85224836	85225260	0.0019128	0.299559	14	2.3149e-12	4.8981e-10	0.33753	0.037975	hyper
chr1	85358375	85358745	4.0481e-32	0.444878	37	3.9302e-14	1.0366e-38	0.46586	0.020986	hyper
chr1	85358751	85359186	7.3626e-70	0.537999	53	3.0642e-14	1.8854e-76	0.54773	0.0097325	hyper
chr1	85527489	85528059	1.0394e-10	0.284419	21	4.1078e-14	2.6618e-17	0.33527	0.050848	hyper
chr1	85513509	85514684	5.3678e-87	0.337985	108	2.0872e-14	1.3746e-93	0.35917	0.021185	hyper
chr1	85667628	85667849	0.00033185	0.262119	10	2.0095e-13	8.4979e-11	0.27187	0.009755	hyper
chr1	86081679	86082055	2.84e-54	0.506113	47	3.8414e-14	7.2725e-61	0.86328	0.35716	hyper
chr1	86046487	86046690	0.00010567	0.312274	14	4.3632e-14	2.706e-11	0.32962	0.017343	hyper
chr1	86046693	86046992	5.6811e-06	0.206756	21	4.0745e-14	1.4548e-12	0.21902	0.012265	hyper
chr1	86968078	86968982	4.1418e-18	0.392849	25	4.5852e-14	1.0606e-24	0.80488	0.41203	hyper
chr1	87316081	87316263	1.8671e-17	-0.713039	14	4.3632e-14	4.7811e-24	0.2095	0.92254	hypo
chr1	87317864	87318632	1.1015e-13	-0.707266	14	4.7184e-14	2.8208e-20	0.04343	0.7507	hypo
chr1	87322701	87323175	2.0373e-07	-0.433517	16	4.1966e-14	5.2171e-14	0.42701	0.86053	hypo
chr1	88928246	88928839	8.4267e-67	0.536723	66	4.774e-14	2.1579e-73	0.61873	0.082011	hyper
chr1	89440630	89441069	0.00029145	-0.393088	13	9.4004e-12	7.4633e-11	0.24578	0.63886	hypo
chr1	90227133	90228258	3.7069e-13	-0.559478	19	4.1966e-14	9.4926e-20	0.31763	0.87711	hypo
chr1	91227318	91227872	6.7954e-05	-0.312215	10	2.6776e-09	1.7401e-11	0.55881	0.87103	hypo
chr1	91171574	91172165	1.0392e-07	0.350716	21	4.0856e-14	2.6611e-14	0.42227	0.071558	hyper
chr1	91172182	91172275	7.2865e-20	0.627175	17	4.8406e-14	1.8659e-26	0.70151	0.074331	hyper
chr1	91172402	91172740	4.5991e-32	0.412955	35	3.9302e-14	1.1777e-38	0.4233	0.010341	hyper
chr1	91172754	91173637	7.5871e-10	0.245554	27	4.2966e-14	1.9429e-16	0.28723	0.041676	hyper
chr1	91306962	91307322	7.5071e-10	0.348427	22	4.4964e-14	1.9224e-16	0.53218	0.18375	hyper
chr1	91300189	91301180	1.4506e-19	0.313861	48	4.2077e-14	3.7147e-26	0.39681	0.082953	hyper
chr1	91301193	91301890	1.7455e-61	0.517754	61	3.9746e-14	4.4698e-68	0.58824	0.070489	hyper
chr1	91190570	91190669	3.6974e-05	0.309112	15	4.1744e-14	9.468e-12	0.41086	0.10174	hyper
chr1	91191730	91191810	0.0072789	0.247309	10	7.2934e-12	1.864e-09	0.35047	0.10316	hyper
chr1	91192591	91192798	0.0022435	0.336159	16	5.5178e-14	5.7451e-10	0.41678	0.080622	hyper
chr1	91194691	91195168	1.3255e-07	0.362934	15	4.2077e-14	3.3944e-14	0.42224	0.059308	hyper
chr1	91181963	91182655	1.6793e-36	0.359379	54	3.7637e-14	4.3003e-43	0.42995	0.070575	hyper
chr1	91182776	91183133	2.8978e-25	0.545147	26	4.5963e-14	7.4205e-32	0.66791	0.12277	hyper
chr1	91183135	91183415	3.8504e-28	0.357274	42	4.1522e-14	9.86e-35	0.3728	0.015529	hyper
chr1	91183443	91183502	1.0105e-13	0.472251	13	4.2522e-14	2.5877e-20	0.49796	0.025712	hyper
chr1	91183562	91183806	1.5384e-50	0.514809	40	5.0737e-14	3.9394e-57	0.55273	0.037917	hyper
chr1	91183811	91184105	5.0615e-10	0.307253	19	4.3854e-14	1.2961e-16	0.32702	0.01977	hyper
chr1	91184125	91184424	5.0163e-15	0.267229	31	4.4631e-14	1.2846e-21	0.29186	0.024627	hyper
chr1	91185255	91185441	8.299e-08	0.258	17	4.3521e-14	2.1252e-14	0.29184	0.033841	hyper
chr1	91185452	91185613	1.7727e-14	0.514167	19	4.2188e-14	4.5395e-21	0.60274	0.088576	hyper
chr1	92051139	92051835	0.0078117	-0.44815	10	1.7742e-10	2.0004e-09	0.39917	0.84732	hypo
chr1	92234732	92235595	2.2366e-08	-0.635908	10	4.3854e-14	5.7275e-15	0.13594	0.77185	hypo
chr1	92270232	92270525	5.6912e-09	-0.689236	10	4.3077e-14	1.4574e-15	0.22611	0.91535	hypo
chr1	92941378	92941899	3.0018e-06	-0.646318	10	1.8387e-11	7.687e-13	0.22991	0.87623	hypo
chr1	93324851	93325277	9.2004e-09	-0.632084	10	4.5297e-14	2.356e-15	0.054864	0.68695	hypo
chr1	94206308	94206770	7.9929e-13	-0.845787	10	4.3188e-14	2.0468e-19	0.11411	0.9599	hypo
chr1	94560799	94561183	3.1581e-13	-0.491172	17	4.3188e-14	8.0871e-20	0.40668	0.89785	hypo
chr1	94703253	94703411	0.00022649	0.25434	18	4.774e-14	5.7999e-11	0.26993	0.015592	hyper
chr1	95556965	95557040	5.0878e-06	0.223392	10	7.6206e-13	1.3029e-12	0.89464	0.67125	hyper
chr1	98510041	98510398	0.0034154	0.418407	10	3.4461e-13	8.7461e-10	0.5579	0.13949	hyper
chr1	98510747	98511875	2.2808e-69	0.430918	72	4.9072e-14	5.8405e-76	0.45723	0.026313	hyper
chr1	98518586	98519484	3.6641e-27	0.332554	47	4.4187e-14	9.3829e-34	0.36815	0.035592	hyper
chr1	99126889	99127310	1.4198e-42	0.391601	41	3.1197e-14	3.6358e-49	0.41411	0.022509	hyper
chr1	99127315	99127688	9.9445e-24	0.203999	41	3.797e-14	2.5465e-30	0.21208	0.0080817	hyper
chr1	99729434	99730615	3.4788e-28	0.339341	61	4.2411e-14	8.9084e-35	0.45611	0.11677	hyper
chr1	99469501	99469634	0.016923	0.292978	10	5.8457e-10	4.3335e-09	0.55473	0.26175	hyper
chr1	99469721	99470900	2.107e-113	0.500573	102	7.061e-14	5.3955e-120	0.52919	0.028612	hyper
chr1	101004471	101005038	3.1104e-31	0.282083	53	4.5297e-14	7.965e-38	0.30062	0.01854	hyper
chr1	101005051	101005376	7.0594e-42	0.320036	52	3.6304e-14	1.8077e-48	0.32612	0.0060885	hyper
chr1	101005394	101005736	3.4819e-26	0.241451	41	4.6296e-14	8.9163e-33	0.25369	0.012244	hyper
chr1	101005770	101005884	1.2658e-05	0.440751	12	4.1078e-14	3.2415e-12	0.58905	0.1483	hyper
chr1	101828035	101828518	7.9662e-09	-0.672318	11	4.2855e-14	2.0399e-15	0.3085	0.98082	hypo
chr1	102462535	102462682	1.1234e-10	0.475173	13	4.3521e-14	2.8768e-17	0.52495	0.049775	hyper
chr1	103573737	103573964	0.00013313	0.335966	12	4.3965e-14	3.409e-11	0.3816	0.045629	hyper
chr1	105475042	105475361	0.014859	-0.33464	10	9.7369e-08	3.8051e-09	0.49761	0.83225	hypo
chr1	106623404	106623891	1.361e-28	0.48507	37	4.2299e-14	3.4851e-35	0.7503	0.26523	hyper
chr1	108088453	108089527	2.1502e-06	-0.476253	13	5.9064e-14	5.5061e-13	0.44561	0.92187	hypo
chr1	108386257	108387133	0.023333	-0.402924	14	3.075e-12	5.975e-09	0.24318	0.6461	hypo
chr1	108588075	108588566	1.4693e-09	-0.698641	10	4.5297e-14	3.7626e-16	0.22636	0.925	hypo
chr1	109151951	109152648	4.1402e-09	-0.521046	11	4.3077e-14	1.0602e-15	0.4495	0.97055	hypo
chr1	109656457	109656516	3.5163e-13	0.323988	15	4.5186e-14	9.0043e-20	0.34272	0.018728	hyper
chr1	109729428	109729961	2.2186e-14	-0.706505	13	4.3632e-14	5.6813e-21	0.22557	0.93208	hypo
chr1	109796087	109796756	7.7404e-14	-0.568468	17	4.341e-14	1.9821e-20	0.11858	0.68705	hypo
chr1	110008962	110009032	3.6831e-07	0.477182	10	4.3632e-14	9.4316e-14	0.52653	0.049345	hyper
chr1	110009322	110009443	1.5999e-11	0.3	19	4.0745e-14	4.0969e-18	0.3168	0.016799	hyper
chr1	110009449	110009532	1.9665e-09	0.400903	16	4.2077e-14	5.0358e-16	0.42199	0.021087	hyper
chr1	110202467	110203678	0.00054872	-0.566585	10	1.5732e-13	1.4052e-10	0.28341	0.85	hypo
chr1	110170726	110170955	8.8198e-10	-0.530818	15	4.2966e-14	2.2585e-16	0.38218	0.913	hypo
chr1	110254383	110254828	0.0017996	0.204076	20	1.3257e-09	4.6084e-10	0.50728	0.30321	hyper
chr1	110350253	110350426	8.2847e-09	-0.659106	10	4.5519e-14	2.1215e-15	0.27369	0.9328	hypo
chr1	110282351	110282844	9.2085e-15	0.278681	49	4.9516e-14	2.3581e-21	0.35222	0.073539	hyper
chr1	110344368	110346703	1.8837e-43	-0.786468	31	4.6518e-14	4.8237e-50	0.11188	0.89835	hypo
chr1	110334681	110335211	1.3034e-05	-0.227332	10	5.1051e-12	3.3377e-12	0.13256	0.35989	hypo
chr1	110335567	110336239	0.020172	-0.353319	13	1.6904e-11	5.1656e-09	0.29033	0.64365	hypo
chr1	110673026	110673125	6.9712e-08	0.39948	12	4.6185e-14	1.7852e-14	0.4192	0.019717	hyper
chr1	110754408	110754658	2.4541e-31	0.471867	36	4.9294e-14	6.2844e-38	0.59287	0.12101	hyper
chr1	110693008	110694005	1.0758e-97	0.418952	119	2.176e-14	2.755e-104	0.44391	0.024954	hyper
chr1	111007433	111009264	1.2838e-13	-0.563687	18	4.1966e-14	3.2875e-20	0.32873	0.89242	hypo
chr1	111097681	111098510	1.2395e-15	0.275022	52	3.586e-14	3.174e-22	0.36111	0.086089	hyper
chr1	110611919	110612185	3.2139e-08	0.280295	26	4.2966e-14	8.2301e-15	0.37358	0.09329	hyper
chr1	110612932	110612973	0.0044522	0.371385	10	1.4709e-12	1.1401e-09	0.41381	0.042425	hyper
chr1	110613205	110613397	2.3559e-07	0.331757	17	3.9968e-14	6.0328e-14	0.34679	0.015034	hyper
chr1	111582828	111583567	2.2814e-08	0.266615	28	4.1855e-14	5.8422e-15	0.78386	0.51725	hyper
chr1	111216577	111217028	2.0917e-09	0.318395	52	4.1855e-14	5.3564e-16	0.51494	0.19654	hyper
chr1	111813279	111814357	2.1496e-41	0.479298	58	4.2744e-14	5.5047e-48	0.60636	0.12706	hyper
chr1	112232351	112232519	4.8733e-10	-0.673705	10	4.2299e-14	1.2479e-16	0.17645	0.85015	hypo
chr1	112290775	112291909	0.0015005	-0.482953	12	3.4166e-12	3.8424e-10	0.3118	0.79476	hypo
chr1	112283244	112283321	1.6587e-06	0.370498	10	4.0523e-14	4.2474e-13	0.41317	0.04267	hyper
chr1	112447130	112448148	0.0039342	-0.293819	24	5.4682e-12	1.0075e-09	0.40927	0.70309	hypo
chr1	112531559	112531910	2.9131e-19	0.318224	28	5.0071e-14	7.4597e-26	0.34631	0.028085	hyper
chr1	112532779	112533543	1.0894e-22	0.20871	59	4.885e-14	2.7897e-29	0.2329	0.024194	hyper
chr1	113051653	113052318	5.9259e-19	0.302501	68	3.6304e-14	1.5175e-25	0.40066	0.098164	hyper
chr1	113397157	113397399	1.9888e-08	0.31135	18	3.0217e-12	5.0928e-15	0.65569	0.34434	hyper
chr1	113397404	113397663	4.9962e-19	0.503722	24	4.13e-14	1.2794e-25	0.65303	0.14931	hyper
chr1	113285933	113286237	0.041306	0.263187	14	1.8625e-12	1.0577e-08	0.74129	0.47811	hyper
chr1	113286259	113287171	9.1935e-63	0.41297	90	4.8961e-14	2.3542e-69	0.50489	0.091921	hyper
chr1	113600014	113600569	1.0802e-08	-0.68501	10	4.2744e-14	2.7661e-15	0.16752	0.85253	hypo
chr1	114624156	114625430	0.013916	-0.411323	17	8.6431e-13	3.5635e-09	0.39783	0.80915	hypo
chr1	114631441	114632179	0.0005192	-0.388618	14	1.3445e-13	1.3295e-10	0.55138	0.94	hypo
chr1	114888701	114888838	4.6687e-09	-0.442157	10	4.3632e-14	1.1956e-15	0.044966	0.48712	hypo
chr1	114696161	114696363	2.2544e-13	0.301421	21	4.7296e-14	5.7731e-20	0.33765	0.036232	hyper
chr1	114696490	114697010	5.5897e-06	0.245292	35	4.4298e-14	1.4314e-12	0.3075	0.062209	hyper
chr1	114697080	114698005	1.5169e-06	0.252989	41	4.5297e-14	3.8844e-13	0.4195	0.16651	hyper
chr1	115397408	115397525	2.6911e-08	0.249288	13	4.1744e-14	6.8912e-15	0.9011	0.65181	hyper
chr1	115397582	115398115	1.5949e-19	0.47603	27	4.5297e-14	4.0842e-26	0.67637	0.20034	hyper
chr1	115617562	115618127	0.00014639	-0.585717	11	4.3743e-14	3.7487e-11	0.2331	0.81882	hypo
chr1	115615298	115615802	0.0029411	-0.48417	10	6.5355e-12	7.5314e-10	0.46778	0.95195	hypo
chr1	115631850	115631936	1.9734e-09	0.338493	13	4.2077e-14	5.0535e-16	0.35049	0.011998	hyper
chr1	116106990	116107116	9.5466e-15	0.396904	16	4.3743e-14	2.4446e-21	0.81408	0.41717	hyper
chr1	115880111	115881544	2.6349e-95	0.468516	111	5.7954e-14	6.7472e-102	0.53231	0.063793	hyper
chr1	116184362	116185316	2.2584e-87	0.423243	115	7.1831e-14	5.7832e-94	0.43642	0.013181	hyper
chr1	116185348	116185859	4.3687e-07	0.244859	22	4.4187e-14	1.1187e-13	0.2907	0.045839	hyper
chr1	116370827	116371364	5.4576e-16	0.300507	55	3.6304e-14	1.3976e-22	0.37818	0.077672	hyper
chr1	116519181	116519669	1.2696e-40	0.391744	46	5.1736e-14	3.2512e-47	0.42726	0.035517	hyper
chr1	116380359	116380692	1.2112e-11	0.271239	40	4.4076e-14	3.1016e-18	0.31447	0.043233	hyper
chr1	116380698	116381232	1.0443e-53	0.424866	69	4.3965e-14	2.6742e-60	0.44928	0.024415	hyper
chr1	116381252	116381750	1.805e-20	0.2853	46	4.0079e-14	4.622e-27	0.30306	0.017762	hyper
chr1	116382318	116382549	7.7666e-07	0.253682	17	4.341e-14	1.9888e-13	0.28699	0.03331	hyper
chr1	117312880	117313542	6.713e-06	-0.413648	13	3.9352e-12	1.719e-12	0.27479	0.68844	hypo
chr1	117533321	117533617	0.013051	-0.3459	10	1.8678e-10	3.342e-09	0.59975	0.94565	hypo
chr1	117529429	117530105	4.8548e-15	-0.473366	32	4.2855e-14	1.2432e-21	0.28381	0.75718	hypo
chr1	117575528	117576619	0.0002255	-0.582436	10	5.54e-14	5.7745e-11	0.27666	0.8591	hypo
chr1	117664954	117665235	0.004452	0.275662	24	1.3523e-13	1.14e-09	0.46675	0.19109	hyper
chr1	118727816	118728226	2.5849e-18	0.423558	26	4.0523e-14	6.6193e-25	0.49015	0.066588	hyper
chr1	119521629	119522425	5.7388e-13	0.34837	23	4.6518e-14	1.4696e-19	0.40317	0.0548	hyper
chr1	119522426	119522786	8.6036e-58	0.634932	44	5.1736e-14	2.2032e-64	0.68246	0.047532	hyper
chr1	119543006	119543550	1.7169e-22	0.412861	36	5.0626e-14	4.3965e-29	0.47422	0.061358	hyper
chr1	119543867	119543962	1.7481e-05	0.472874	13	4.6518e-14	4.4766e-12	0.56082	0.087944	hyper
chr1	119543965	119544380	2.1772e-05	0.279664	19	4.0745e-14	5.5753e-12	0.31319	0.033522	hyper
chr1	119548394	119549312	7.2471e-14	0.303511	36	4.6185e-14	1.8558e-20	0.38633	0.082817	hyper
chr1	119549373	119550045	9.9689e-54	0.410682	63	3.0531e-14	2.5528e-60	0.46055	0.049865	hyper
chr1	119550059	119550136	1.7821e-11	0.611478	10	4.6407e-14	4.5636e-18	0.73755	0.12608	hyper
chr1	119550146	119550521	5.0939e-15	0.333748	28	4.341e-14	1.3044e-21	0.37634	0.042597	hyper
chr1	119550548	119550743	2.79e-15	0.551748	17	3.9191e-14	7.1445e-22	0.59417	0.042418	hyper
chr1	119550751	119550974	5.6019e-07	0.352018	16	4.3077e-14	1.4345e-13	0.37525	0.023234	hyper
chr1	119550982	119551806	5.195e-12	0.298045	31	4.2188e-14	1.3303e-18	0.34002	0.04198	hyper
chr1	120165354	120165670	1.3449e-09	-0.365085	37	4.4742e-14	3.4439e-16	0.5946	0.95969	hypo
chr1	120279740	120280196	4.0632e-10	-0.571699	13	4.0856e-14	1.0405e-16	0.099533	0.67123	hypo
chr1	120189826	120190811	1.2206e-22	0.23094	67	4.996e-14	3.1256e-29	0.27212	0.04118	hyper
chr1	119525990	119526848	7.2311e-37	0.449522	49	3.6304e-14	1.8517e-43	0.5999	0.15037	hyper
chr1	119526881	119527180	3.5552e-10	0.303955	23	4.1078e-14	9.1039e-17	0.35177	0.047816	hyper
chr1	119527190	119527757	1.1542e-11	0.275461	27	4.4076e-14	2.9555e-18	0.30929	0.033833	hyper
chr1	119527788	119528095	3.6201e-08	0.460133	18	4.4298e-14	9.2703e-15	0.5453	0.085169	hyper
chr1	119528097	119529338	1.5177e-13	0.272876	46	4.4187e-14	3.8864e-20	0.34938	0.076508	hyper
chr1	119529359	119530587	3.3803e-48	0.360728	82	5.5067e-14	8.6561e-55	0.41149	0.050757	hyper
chr1	119530599	119531450	2.7086e-06	0.273845	33	4.3743e-14	6.936e-13	0.37206	0.09822	hyper
chr1	119531550	119532100	2.8038e-19	0.398429	34	3.7303e-14	7.1799e-26	0.50048	0.10205	hyper
chr1	119534808	119535674	1.2758e-14	0.367748	33	4.5519e-14	3.267e-21	0.48276	0.11502	hyper
chr1	119535682	119536119	4.7579e-34	0.518808	37	3.9968e-14	1.2184e-40	0.57956	0.060747	hyper
chr1	119536157	119536872	0.00050239	0.303818	19	5.7065e-14	1.2865e-10	0.43692	0.1331	hyper
chr1	120904657	120905139	8.6513e-30	0.390874	43	4.8961e-14	2.2154e-36	0.52792	0.13705	hyper
chr1	145075517	145075927	7.3851e-14	0.282124	14	4.6629e-14	1.8912e-20	0.30532	0.0232	hyper
chr1	146544050	146544267	0.032242	0.308773	13	2.865e-12	8.2564e-09	0.3617	0.052925	hyper
chr1	146676303	146676558	2.0928e-17	-0.84289	12	4.1411e-14	5.359e-24	0.048818	0.89171	hypo
chr1	146549144	146551048	2.5036e-86	-0.363332	113	3.4861e-14	6.411e-93	0.56937	0.9327	hypo
chr1	147058883	147059377	4.0752e-12	-0.603692	16	4.3743e-14	1.0436e-18	0.29231	0.896	hypo
chr1	147380505	147380742	0.0091192	-0.350324	10	2.5389e-11	2.3352e-09	0.56268	0.913	hypo
chr1	147718477	147718804	0.00075496	0.450006	10	4.7629e-14	1.9333e-10	0.79777	0.34776	hyper
chr1	147782099	147782635	1.3308e-09	0.220231	35	4.2744e-14	3.4078e-16	0.83186	0.61163	hyper
chr1	147789777	147790093	0.00031372	0.253851	23	1.8678e-12	8.0337e-11	0.69166	0.4378	hyper
chr1	147826589	147827000	3.2416e-06	0.24461	30	4.0412e-14	8.3009e-13	0.68149	0.43688	hyper
chr1	148000684	148000861	2.82e-15	0.229391	16	4.3188e-14	7.2213e-22	0.24276	0.013364	hyper
chr1	148248034	148248155	2.4421e-08	0.262654	12	4.2299e-14	6.2536e-15	0.29232	0.029671	hyper
chr1	148356539	148356945	0.013908	-0.253769	10	2.0076e-08	3.5614e-09	0.21566	0.46943	hypo
chr1	148605304	148605398	1.0373e-05	0.212026	11	2.5502e-13	2.6562e-12	0.21438	0.0023568	hyper
chr1	148598356	148598502	1.9271e-06	0.357826	11	4.2188e-14	4.9349e-13	0.3746	0.016773	hyper
chr1	148901529	148902470	1.776e-59	0.467825	69	4.7962e-14	4.548e-66	0.64855	0.18073	hyper
chr1	149058488	149058741	9.9931e-05	0.223448	12	1.3556e-13	2.559e-11	0.86855	0.6451	hyper
chr1	148927864	148928339	2.3411e-34	0.387084	37	4.3854e-14	5.995e-41	0.57407	0.18699	hyper
chr1	148930832	148931194	3.7522e-07	0.256447	19	4.452e-14	9.6086e-14	0.68353	0.42708	hyper
chr1	149137668	149138451	3.5216e-66	0.552399	63	4.8517e-14	9.0181e-73	0.63778	0.085378	hyper
chr1	149215355	149215824	0.0037458	0.245942	20	2.0239e-09	9.5921e-10	0.38475	0.13881	hyper
chr1	149155774	149156612	4.2825e-50	0.47277	58	4.2966e-14	1.0967e-56	0.57833	0.10556	hyper
chr1	149185907	149186639	1.0424e-09	0.314647	31	4.2744e-14	2.6692e-16	0.50619	0.19155	hyper
chr1	149186666	149187008	4.1307e-14	0.554778	12	4.0523e-14	1.0578e-20	0.64621	0.091433	hyper
chr1	149187017	149187342	0.0038798	0.379672	13	4.7629e-14	9.9353e-10	0.62095	0.24128	hyper
chr1	149212313	149212475	4.8928e-05	0.35782	10	1.1487e-12	1.2529e-11	0.73064	0.37282	hyper
chr1	148853686	148854069	8.7475e-05	0.212633	16	4.2188e-14	2.24e-11	0.61605	0.40342	hyper
chr1	148855127	148855213	4.394e-05	0.260326	14	4.4298e-14	1.1252e-11	0.4153	0.15498	hyper
chr1	148855228	148856052	1.8408e-06	0.204858	28	4.1189e-14	4.7139e-13	0.38952	0.18467	hyper
chr1	149230542	149231196	6.8454e-36	0.484665	41	4.7962e-14	1.7529e-42	0.5581	0.07343	hyper
chr1	149192671	149192831	1.9643e-12	0.434517	16	4.3743e-14	5.0301e-19	0.52629	0.091772	hyper
chr1	149192845	149193722	3.9459e-06	0.254169	32	4.7851e-14	1.0104e-12	0.46367	0.2095	hyper
chr1	149193759	149194587	3.1134e-36	0.546774	36	5.3402e-14	7.9727e-43	0.64757	0.1008	hyper
chr1	149222988	149223588	2.8845e-09	0.200572	18	4.2188e-14	7.3864e-16	0.23304	0.032464	hyper
chr1	149223844	149224483	4.66e-39	0.28624	35	3.3418e-14	1.1933e-45	0.30209	0.01585	hyper
chr1	149146177	149147158	5.9679e-38	0.42305	60	2.9532e-14	1.5282e-44	0.66114	0.23809	hyper
chr1	149147229	149147697	1.4052e-09	0.30108	28	4.0967e-14	3.5985e-16	0.67485	0.37377	hyper
chr1	149148260	149148363	9.0631e-07	0.410775	10	6.3505e-14	2.3208e-13	0.79143	0.38065	hyper
chr1	149148660	149148821	0.0083544	0.362822	10	1.3601e-08	2.1394e-09	0.63563	0.27281	hyper
chr1	149149250	149149488	4.4785e-07	0.332908	18	5.6177e-14	1.1468e-13	0.58163	0.24872	hyper
chr1	149326268	149326795	2.5761e-13	0.370529	31	4.6518e-14	6.5967e-20	0.62573	0.25521	hyper
chr1	149333713	149334110	6.5698e-18	0.383158	21	4.8406e-14	1.6824e-24	0.45598	0.07282	hyper
chr1	149332974	149333255	5.3281e-22	0.399816	27	4.6851e-14	1.3644e-28	0.666	0.26619	hyper
chr1	149399876	149400576	2.076e-39	0.396544	36	4.1411e-14	5.3161e-46	0.41639	0.019846	hyper
chr1	149711844	149712694	6.2565e-11	0.346954	34	4.3743e-14	1.6021e-17	0.65258	0.30562	hyper
chr1	149718589	149719243	2.0727e-06	0.238342	29	4.0412e-14	5.3077e-13	0.3688	0.13046	hyper
chr1	149719314	149719506	5.6953e-18	0.378108	18	4.7962e-14	1.4584e-24	0.41306	0.034956	hyper
chr1	149719518	149719629	0.00015947	0.251031	10	9.3592e-14	4.0837e-11	0.28046	0.029432	hyper
chr1	149671262	149673406	1.1084e-37	0.279282	91	5.2847e-14	2.8383e-44	0.58396	0.30468	hyper
chr1	149871657	149871788	4.9231e-05	0.367335	16	4.3854e-14	1.2607e-11	0.78403	0.41669	hyper
chr1	149284425	149285501	1.7555e-22	0.226065	49	4.5186e-14	4.4954e-29	0.75728	0.53121	hyper
chr1	149286461	149286539	4.3103e-08	0.4263	10	4.1078e-14	1.1038e-14	0.68168	0.25537	hyper
chr1	149286924	149288168	4.9288e-25	0.251099	77	5.0404e-14	1.2621e-31	0.51276	0.26166	hyper
chr1	149288258	149288696	2.4223e-09	0.201072	23	4.2855e-14	6.2029e-16	0.84303	0.64196	hyper
chr1	150130378	150131194	0.011808	-0.309007	18	6.5614e-14	3.0237e-09	0.52901	0.83801	hypo
chr1	150131211	150131687	1.4219e-24	-0.689525	18	4.0412e-14	3.6412e-31	0.18913	0.87865	hypo
chr1	150266241	150266604	2.4471e-18	0.219309	25	4.6074e-14	6.2664e-25	0.22121	0.001899	hyper
chr1	150266640	150266943	1.9659e-07	0.399298	13	4.4298e-14	5.0342e-14	0.45889	0.059596	hyper
chr1	150254552	150254869	0.001566	0.249706	14	4.3299e-14	4.0101e-10	0.2753	0.025598	hyper
chr1	150254972	150255298	4.9051e-11	0.519442	16	4.1189e-14	1.2561e-17	0.65509	0.13564	hyper
chr1	150255324	150255427	0.025815	0.312644	10	1.9662e-10	6.6105e-09	0.77405	0.46141	hyper
chr1	151114581	151114771	2.947e-09	-0.666236	10	4.6518e-14	7.5466e-16	0.30381	0.97005	hypo
chr1	151115598	151116663	1.4508e-06	-0.416771	16	4.4187e-14	3.7153e-13	0.11529	0.53206	hypo
chr1	151118000	151118155	3.2939e-06	-0.288183	12	4.0428e-12	8.435e-13	0.17969	0.46788	hypo
chr1	151264921	151265862	9.2729e-14	-0.595947	14	4.2522e-14	2.3746e-20	0.076014	0.67196	hypo
chr1	151409981	151410422	5.5423e-08	-0.621036	10	3.0331e-13	1.4193e-14	0.19984	0.82087	hypo
chr1	151497200	151497806	0.00041422	-0.465297	12	1.2443e-12	1.0607e-10	0.20825	0.67355	hypo
chr1	151689756	151690075	9.9692e-06	0.424458	11	4.2299e-14	2.5529e-12	0.64793	0.22347	hyper
chr1	151777186	151777880	0.038714	-0.415018	13	2.6585e-09	9.9137e-09	0.40142	0.81644	hypo
chr1	151773278	151773766	3.5176e-13	-0.564977	12	4.5741e-14	9.0076e-20	0.14231	0.70729	hypo
chr1	151881763	151882621	1.8444e-85	0.566298	70	5.4068e-14	4.723e-92	0.59897	0.032673	hyper
chr1	152161843	152161922	1.4316e-11	0.549943	10	4.5186e-14	3.666e-18	0.61882	0.068875	hyper
chr1	152487843	152488269	3.1571e-30	0.372726	35	4.7629e-14	8.0845e-37	0.3998	0.027074	hyper
chr1	152933085	152933651	7.4115e-05	-0.34225	13	2.0905e-13	1.8979e-11	0.13262	0.47487	hypo
chr1	152940004	152940978	0.01022	-0.460366	10	4.531e-09	2.6171e-09	0.41978	0.88015	hypo
chr1	153265479	153266373	6.6131e-37	-0.679998	29	4.8073e-14	1.6935e-43	0.16405	0.84404	hypo
chr1	152080227	152081620	1.5762e-126	0.54828	108	3.2419e-14	4.0363e-133	0.72608	0.1778	hyper
chr1	152081628	152082399	1.6649e-22	0.377054	36	3.8747e-14	4.2635e-29	0.58838	0.21132	hyper
chr1	152082924	152083285	2.5573e-16	0.352356	25	4.5519e-14	6.5487e-23	0.37612	0.023767	hyper
chr1	152083291	152083711	4.6582e-15	0.219452	34	4.9738e-14	1.1929e-21	0.23177	0.012318	hyper
chr1	152083719	152084291	1.1799e-39	0.314934	57	4.2522e-14	3.0214e-46	0.32397	0.0090329	hyper
chr1	152084300	152085286	6.1257e-61	0.424841	70	4.9405e-14	1.5687e-67	0.44497	0.020129	hyper
chr1	153438391	153438816	0.00026377	0.208298	14	3.6331e-10	6.7544e-11	0.3279	0.11961	hyper
chr1	153505264	153505508	2.9536e-06	-0.491029	10	1.5117e-12	7.5636e-13	0.17235	0.66338	hypo
chr1	153540429	153540764	0.0045352	-0.388155	12	9.0594e-14	1.1614e-09	0.50137	0.88952	hypo
chr1	153595521	153596230	2.2057e-06	-0.606944	10	7.3719e-14	5.6482e-13	0.22307	0.83001	hypo
chr1	153580509	153582204	5.223e-23	-0.554264	32	4.2855e-14	1.3375e-29	0.38734	0.9416	hypo
chr1	153599298	153600016	1.1612e-27	-0.670398	22	4.5963e-14	2.9736e-34	0.087443	0.75784	hypo
chr1	153698927	153699202	1.0184e-12	-0.534192	15	4.6407e-14	2.6078e-19	0.16592	0.70012	hypo
chr1	153768021	153768280	0.026103	-0.302001	13	5.429e-14	6.6843e-09	0.64796	0.94996	hypo
chr1	153762158	153762372	2.7641e-13	-0.241207	10	4.2966e-14	7.0781e-20	0.013758	0.25496	hypo
chr1	153856697	153857375	6.2186e-07	-0.374991	18	4.1411e-14	1.5924e-13	0.47912	0.85411	hypo
chr1	153744047	153744762	3.4443e-20	-0.678597	19	4.2855e-14	8.8201e-27	0.055916	0.73451	hypo
chr1	153744885	153745498	0.0033514	-0.266632	18	4.6185e-14	8.5822e-10	0.70071	0.96735	hypo
chr1	153745526	153747665	5.3345e-36	-0.558269	34	4.9183e-14	1.366e-42	0.11709	0.67536	hypo
chr1	153959747	153959916	1.0773e-05	-0.373819	10	4.3077e-14	2.7586e-12	0.25879	0.63261	hypo
chr1	154301509	154302498	0.00084563	-0.35803	18	5.3069e-14	2.1655e-10	0.48436	0.84239	hypo
chr1	154401677	154401956	0.0035911	-0.20216	13	5.7176e-14	9.1958e-10	0.77055	0.97271	hypo
chr1	154733280	154733365	7.4718e-09	0.37106	13	4.3743e-14	1.9133e-15	0.40021	0.029148	hyper
chr1	154473857	154474576	9.1988e-17	0.238057	65	4.5519e-14	2.3556e-23	0.37949	0.14143	hyper
chr1	154475251	154475409	0.037722	0.25682	19	4.3965e-14	9.6597e-09	0.32798	0.071162	hyper
chr1	154475416	154475647	7.6195e-29	0.484083	32	3.6748e-14	1.9512e-35	0.82288	0.3388	hyper
chr1	154791416	154792163	3.5434e-14	-0.756479	14	4.0856e-14	9.0739e-21	0.11259	0.86907	hypo
chr1	154812951	154813396	4.1051e-07	-0.681247	10	4.1633e-14	1.0512e-13	0.18513	0.86637	hypo
chr1	154839673	154839909	5.6622e-06	-0.375835	13	4.3299e-14	1.45e-12	0.52111	0.89694	hypo
chr1	154842578	154843084	3.6309e-05	0.261619	19	4.774e-14	9.2978e-12	0.30106	0.039442	hyper
chr1	154942358	154942609	6.4793e-08	-0.570087	12	4.1189e-14	1.6592e-14	0.16952	0.7396	hypo
chr1	155040119	155040318	3.6593e-09	-0.603434	10	4.4187e-14	9.3706e-16	0.26622	0.86965	hypo
chr1	155047852	155048476	1.9239e-07	-0.550683	10	4.5408e-14	4.9265e-14	0.36457	0.91525	hypo
chr1	155041816	155042862	8.3513e-29	-0.623616	27	3.9968e-14	2.1386e-35	0.13871	0.76232	hypo
chr1	155034394	155034535	4.0457e-06	-0.52146	10	3.9968e-14	1.036e-12	0.07779	0.59925	hypo
chr1	155034569	155035248	0.0032394	-0.263398	33	2.319e-10	8.2953e-10	0.47691	0.74031	hypo
chr1	155136510	155137114	0.041365	-0.364244	10	2.8121e-10	1.0593e-08	0.58761	0.95185	hypo
chr1	155102055	155102784	9.4007e-11	-0.256711	19	4.1411e-14	2.4073e-17	0.072466	0.32918	hypo
chr1	155151358	155151683	0.0015389	-0.500387	10	9.7796e-11	3.9408e-10	0.38609	0.88647	hypo
chr1	155157333	155158456	5.4907e-14	-0.484986	26	3.7192e-14	1.406e-20	0.11287	0.59786	hypo
chr1	155194327	155194782	1.3968e-17	-0.678826	13	4.6851e-14	3.5768e-24	0.12327	0.8021	hypo
chr1	155264717	155264954	4.8345e-08	0.322986	17	4.0745e-14	1.238e-14	0.40201	0.079022	hyper
chr1	155264964	155265486	1.715e-16	0.351589	40	3.697e-14	4.3916e-23	0.51209	0.1605	hyper
chr1	155606491	155607028	2.1794e-05	-0.523475	10	4.996e-14	5.5809e-12	0.34757	0.87105	hypo
chr1	155916733	155917346	2.9686e-06	-0.58925	10	4.4187e-14	7.6018e-13	0.27885	0.8681	hypo
chr1	155931762	155932280	6.0411e-19	-0.627045	18	4.1522e-14	1.547e-25	0.16872	0.79576	hypo
chr1	156096573	156097464	0.049201	-0.315161	15	6.4999e-08	1.2599e-08	0.21711	0.53228	hypo
chr1	156084829	156084893	0.00021809	0.273186	10	1.0881e-12	5.5846e-11	0.29214	0.018957	hyper
chr1	156186320	156186586	1.346e-48	0.365994	38	5.3846e-14	3.4467e-55	0.83782	0.47183	hyper
chr1	156211528	156211969	4.7353e-05	-0.368058	10	2.4218e-12	1.2126e-11	0.15689	0.52495	hypo
chr1	156358115	156358184	4.6475e-05	0.211178	10	5.4512e-14	1.1901e-11	0.22525	0.014068	hyper
chr1	156358274	156358349	3.9752e-06	0.297484	13	4.5741e-14	1.018e-12	0.32178	0.024294	hyper
chr1	156463059	156463467	9.5236e-05	-0.49711	10	4.6518e-14	2.4388e-11	0.11143	0.60854	hypo
chr1	156466486	156467684	2.6065e-05	-0.429671	18	4.5408e-14	6.6747e-12	0.36424	0.79391	hypo
chr1	156390403	156390708	1.6219e-12	0.295268	28	4.7296e-14	4.1533e-19	0.34567	0.050406	hyper
chr1	156391282	156391552	1.3981e-16	0.285396	27	3.8858e-14	3.5802e-23	0.30934	0.023946	hyper
chr1	156471609	156471907	0.01321	-0.331938	14	2.3614e-13	3.3828e-09	0.25379	0.58572	hypo
chr1	156553407	156553793	3.6078e-08	-0.567258	10	4.563e-14	9.2386e-15	0.30729	0.87455	hypo
chr1	156405860	156406046	5.0642e-07	0.23746	28	4.7073e-14	1.2968e-13	0.27258	0.03512	hyper
chr1	156406133	156406247	5.1569e-05	0.354352	15	5.3957e-14	1.3206e-11	0.39565	0.041297	hyper
chr1	156406252	156407558	0.00023394	0.223447	42	4.3521e-14	5.9905e-11	0.30585	0.082407	hyper
chr1	156616583	156616695	6.5748e-09	0.41606	18	4.4853e-14	1.6836e-15	0.62618	0.21012	hyper
chr1	156616697	156616945	2.3438e-06	0.303051	29	4.452e-14	6.002e-13	0.47277	0.16972	hyper
chr1	156646292	156646598	1.3021e-08	0.264999	37	4.6185e-14	3.3343e-15	0.4336	0.1686	hyper
chr1	156646599	156646973	3.8893e-18	0.269791	48	4.9738e-14	9.9595e-25	0.31895	0.049156	hyper
chr1	156890385	156890715	2.4113e-26	0.378006	38	4.3521e-14	6.1748e-33	0.4162	0.038198	hyper
chr1	156893702	156893794	0.00041673	0.382429	10	1.9562e-13	1.0672e-10	0.41446	0.032035	hyper
chr1	156893806	156894046	6.0634e-05	0.231668	19	4.5741e-14	1.5527e-11	0.27605	0.044386	hyper
chr1	156814881	156814993	8.608e-18	0.475258	16	4.6629e-14	2.2043e-24	0.56699	0.091728	hyper
chr1	156815049	156815838	1.7535e-24	0.378781	50	3.8525e-14	4.4903e-31	0.49393	0.11515	hyper
chr1	156818577	156819053	4.4108e-14	0.316842	40	3.8636e-14	1.1295e-20	0.40207	0.085232	hyper
chr1	157044281	157044532	0.0050454	0.342962	13	5.0824e-11	1.292e-09	0.53478	0.19182	hyper
chr1	157077714	157077860	0.001825	-0.355297	10	7.9492e-14	4.6735e-10	0.12863	0.48392	hypo
chr1	157137299	157138194	0.0051338	-0.488782	14	8.0824e-14	1.3146e-09	0.32851	0.81729	hypo
chr1	157248816	157248950	0.031905	0.289315	12	2.2917e-12	8.1702e-09	0.63692	0.3476	hyper
chr1	157948761	157949084	8.9464e-09	0.324825	26	4.4187e-14	2.291e-15	0.64888	0.32405	hyper
chr1	158921128	158922590	4.5212e-18	-0.567411	25	4.8295e-14	1.1578e-24	0.25935	0.82676	hypo
chr1	158975932	158976411	2.7782e-05	-0.526909	10	5.4401e-14	7.1142e-12	0.41322	0.94013	hypo
chr1	159025075	159026273	2.0014e-07	-0.627362	12	4.6518e-14	5.1251e-14	0.14888	0.77624	hypo
chr1	159141202	159141570	1.2363e-06	0.284313	20	4.5075e-14	3.1659e-13	0.32191	0.0376	hyper
chr1	159907502	159908811	1.0591e-05	-0.377353	21	4.1078e-14	2.7122e-12	0.33233	0.70968	hypo
chr1	160053778	160054228	4.9772e-42	0.363707	58	4.7073e-14	1.2745e-48	0.3981	0.034394	hyper
chr1	160054328	160054399	0.00034064	0.354357	13	4.5186e-14	8.7231e-11	0.78726	0.4329	hyper
chr1	160344468	160345418	0.0010717	-0.383442	10	3.4066e-11	2.7444e-10	0.17376	0.5572	hypo
chr1	160535175	160535531	0.0024523	-0.436328	10	1.2934e-13	6.2797e-10	0.53282	0.96915	hypo
chr1	161068544	161068604	0.0077847	0.295579	10	1.4e-13	1.9935e-09	0.33707	0.041495	hyper
chr1	161186493	161186982	0.00050011	-0.511289	10	1.4877e-13	1.2807e-10	0.29869	0.80998	hypo
chr1	161228519	161228943	5.0052e-19	0.226759	45	5.0404e-14	1.2817e-25	0.2464	0.019643	hyper
chr1	161397185	161398320	0.00041363	0.289093	15	2.4534e-10	1.0592e-10	0.54167	0.25257	hyper
chr1	161412555	161412818	0.00015386	0.358676	11	4.287e-12	3.9399e-11	0.65317	0.29449	hyper
chr1	161494842	161495385	6.5867e-12	0.347978	35	3.8969e-14	1.6867e-18	0.48958	0.1416	hyper
chr1	161575562	161576284	2.4869e-41	0.479013	46	3.7526e-14	6.3684e-48	0.75738	0.27837	hyper
chr1	162341839	162342629	3.58e-09	-0.459586	10	4.0967e-14	9.1676e-16	0.033396	0.49298	hypo
chr1	162343860	162344975	2.052e-29	-0.774494	25	5.1514e-14	5.2547e-36	0.12131	0.89581	hypo
chr1	162345054	162346001	0.024965	-0.371246	12	2.8383e-10	6.3929e-09	0.50753	0.87878	hypo
chr1	162357349	162358070	2.8079e-13	-0.591138	18	3.8303e-14	7.1904e-20	0.25315	0.84429	hypo
chr1	162359620	162360401	2.454e-16	-0.654858	18	4.6629e-14	6.2842e-23	0.26636	0.92122	hypo
chr1	162792193	162792502	8.8635e-23	0.297205	28	3.8636e-14	2.2697e-29	0.32029	0.023085	hyper
chr1	164290166	164290923	9.2027e-44	0.504143	48	5.2958e-14	2.3566e-50	0.60712	0.10298	hyper
chr1	165086733	165087025	3.6486e-25	0.353302	30	4.341e-14	9.3432e-32	0.3971	0.043802	hyper
chr1	165204389	165204622	0.00011256	0.346362	10	1.0258e-13	2.8823e-11	0.41605	0.06969	hyper
chr1	165204697	165204923	1.6463e-52	0.595798	36	4.674e-14	4.2157e-59	0.62327	0.027468	hyper
chr1	165204935	165205954	1.1918e-24	0.358041	37	5.0293e-14	3.0519e-31	0.42922	0.07118	hyper
chr1	165414378	165414886	5.9717e-10	0.231129	28	4.1411e-14	1.5292e-16	0.31461	0.083476	hyper
chr1	165802288	165802672	0.00051744	-0.411586	10	4.3243e-13	1.325e-10	0.50749	0.91907	hypo
chr1	165869914	165870365	2.7569e-06	-0.340539	16	4.4298e-14	7.0599e-13	0.60563	0.94617	hypo
chr1	165320832	165322060	5.9939e-29	0.327129	49	4.3521e-14	1.5349e-35	0.38606	0.058929	hyper
chr1	165322068	165322179	1.4515e-10	0.547047	13	4.2299e-14	3.7168e-17	0.60376	0.056708	hyper
chr1	165322198	165324168	6.5044e-44	0.318538	84	3.475e-14	1.6656e-50	0.37106	0.05252	hyper
chr1	165324191	165325422	3.2754e-89	0.477052	90	6.4504e-14	8.3876e-96	0.52742	0.050365	hyper
chr1	165325435	165325600	6.6256e-06	0.283264	12	4.5963e-14	1.6967e-12	0.2971	0.013833	hyper
chr1	165325636	165326327	2.8412e-67	0.462876	68	3.4084e-14	7.2757e-74	0.49429	0.031413	hyper
chr1	166134258	166134309	1.1486e-05	0.296225	10	5.4179e-14	2.9412e-12	0.30304	0.0068125	hyper
chr1	166134325	166134552	1.9653e-18	0.43746	20	3.8636e-14	5.0327e-25	0.45074	0.013276	hyper
chr1	166134564	166134777	6.3706e-08	0.242879	17	4.1633e-14	1.6313e-14	0.25461	0.011728	hyper
chr1	166134781	166135748	1.3313e-93	0.452436	94	2.6312e-14	3.4092e-100	0.47352	0.021082	hyper
chr1	166135750	166136206	1.3085e-38	0.270159	59	3.2863e-14	3.3509e-45	0.28062	0.010459	hyper
chr1	166853373	166853880	3.5341e-12	0.373497	40	4.774e-14	9.0499e-19	0.53692	0.16343	hyper
chr1	166889776	166890217	1.5029e-42	0.443518	53	5.107e-14	3.8485e-49	0.49125	0.04773	hyper
chr1	166890223	166890516	5.1332e-60	0.603113	45	3.2974e-14	1.3145e-66	0.6421	0.038985	hyper
chr1	166890527	166890644	8.8209e-06	0.407293	14	4.0856e-14	2.2588e-12	0.66348	0.25619	hyper
chr1	167090317	167091009	9.0639e-11	0.2234	55	4.2077e-14	2.321e-17	0.30793	0.084532	hyper
chr1	167399656	167400707	5.6525e-12	-0.388674	27	4.1078e-14	1.4475e-18	0.28778	0.67645	hypo
chr1	167408345	167408735	3.6885e-05	0.304217	29	4.5075e-14	9.4454e-12	0.39449	0.090272	hyper
chr1	167590531	167590971	7.4517e-16	-0.685305	12	4.6962e-14	1.9082e-22	0.17572	0.86102	hypo
chr1	167598066	167598593	8.9048e-12	-0.335611	10	3.9968e-14	2.2803e-18	0.014904	0.35052	hypo
chr1	167587659	167588072	2.0102e-13	-0.694336	14	4.7184e-14	5.1476e-20	0.047842	0.74218	hypo
chr1	167604472	167604848	2.1879e-28	-0.893014	18	4.1633e-14	5.6027e-35	0.058819	0.95183	hypo
chr1	167611314	167612703	0.034134	-0.486514	12	4.5408e-14	8.741e-09	0.37363	0.86015	hypo
chr1	167613147	167614386	9.3405e-07	-0.512317	12	4.0856e-14	2.3919e-13	0.38441	0.89673	hypo
chr1	167614734	167615590	1.4145e-08	-0.494843	15	4.2633e-14	3.6221e-15	0.3585	0.85334	hypo
chr1	167624011	167625077	0.00040977	-0.391024	10	5.54e-14	1.0493e-10	0.11598	0.507	hypo
chr1	167619981	167621927	5.9091e-13	-0.474869	31	3.7192e-14	1.5132e-19	0.18466	0.65953	hypo
chr1	167607038	167610903	9.8386e-36	-0.468756	53	4.5519e-14	2.5194e-42	0.43085	0.8996	hypo
chr1	167688521	167689403	3.7183e-11	-0.432461	20	4.0412e-14	9.5216e-18	0.18205	0.61451	hypo
chr1	167723014	167723569	8.204e-07	-0.501342	14	4.4409e-14	2.1008e-13	0.2038	0.70514	hypo
chr1	168025488	168025601	4.9058e-14	0.292707	14	4.6851e-14	1.2562e-20	0.93472	0.64202	hyper
chr1	168196205	168196376	0.00034553	-0.486074	10	1.6892e-12	8.8482e-11	0.2764	0.76247	hypo
chr1	168356332	168356624	3.796e-06	0.337029	15	4.0745e-14	9.7205e-13	0.64749	0.31046	hyper
chr1	169396668	169396845	1.0562e-14	0.426345	14	4.1744e-14	2.7047e-21	0.43417	0.0078214	hyper
chr1	169429673	169429943	3.6693e-13	0.437458	22	4.0412e-14	9.3962e-20	0.59354	0.15609	hyper
chr1	170637569	170637837	2.6763e-07	0.233018	24	4.5186e-14	6.8535e-14	0.29016	0.057144	hyper
chr1	170640564	170640665	6.7262e-10	0.446629	12	4.0856e-14	1.7224e-16	0.51266	0.066031	hyper
chr1	170629354	170630931	6.1417e-56	0.454206	67	5.3402e-14	1.5728e-62	0.51234	0.058129	hyper
chr1	170631168	170631545	0.00014838	0.318783	16	4.4076e-14	3.7998e-11	0.37316	0.05438	hyper
chr1	170632929	170633827	2.0057e-34	0.36261	43	5.1292e-14	5.1361e-41	0.38644	0.023831	hyper
chr1	170633837	170634370	1.9261e-45	0.476909	41	5.4734e-14	4.9324e-52	0.50694	0.03003	hyper
chr1	170634453	170635263	1.7605e-05	0.341201	23	3.9857e-14	4.5081e-12	0.50348	0.16228	hyper
chr1	170635637	170636047	8.2113e-09	0.363352	20	4.3188e-14	2.1027e-15	0.64676	0.28341	hyper
chr1	170636228	170636442	0.0015133	0.461186	10	1.199e-13	3.8752e-10	0.63125	0.17006	hyper
chr1	171220574	171220680	4.4851e-11	0.420102	10	4.2522e-14	1.1485e-17	0.43374	0.013635	hyper
chr1	173638687	173639044	1.8433e-09	0.210911	30	4.2299e-14	4.7202e-16	0.23873	0.027818	hyper
chr1	174768520	174769758	9.0333e-14	-0.216344	20	4.3965e-14	2.3132e-20	0.082723	0.29907	hypo
chr1	175048234	175048561	0.0014575	-0.436347	10	4.4853e-14	3.7322e-10	0.47553	0.91187	hypo
chr1	175463111	175463612	0.032442	-0.469527	10	3.985e-12	8.3076e-09	0.45247	0.922	hypo
chr1	175857106	175857451	1.795e-07	0.437773	12	4.4298e-14	4.5965e-14	0.62389	0.18612	hyper
chr1	177139815	177140812	1.1172e-11	0.266925	46	4.5852e-14	2.8609e-18	0.31371	0.046785	hyper
chr1	177150469	177151152	5.572e-06	0.256032	39	4.5852e-14	1.4269e-12	0.31081	0.05478	hyper
chr1	178006717	178007283	7.1012e-60	0.544346	53	5.6732e-14	1.8184e-66	0.57282	0.028474	hyper
chr1	178475723	178476432	0.026897	-0.480506	10	1.9086e-09	6.8876e-09	0.34064	0.82115	hypo
chr1	178456368	178456917	0.00012973	-0.423951	14	1.3006e-11	3.3221e-11	0.46282	0.88677	hypo
chr1	179038535	179039131	0.00032437	-0.435362	13	4.5408e-14	8.3064e-11	0.50785	0.94321	hypo
chr1	179077239	179077709	1.1363e-08	-0.732858	10	4.9738e-14	2.9097e-15	0.20137	0.93422	hypo
chr1	179555374	179555796	9.2514e-42	0.514932	44	4.2855e-14	2.3691e-48	0.57913	0.064202	hyper
chr1	179544591	179545294	2.8424e-53	0.385409	69	3.3862e-14	7.2787e-60	0.45061	0.0652	hyper
chr1	179560753	179561100	2.0552e-51	0.618146	38	3.0975e-14	5.2629e-58	0.71428	0.096129	hyper
chr1	179561105	179561586	1.217e-12	0.388755	33	4.4187e-14	3.1164e-19	0.6577	0.26895	hyper
chr1	179712090	179712579	1.0898e-44	0.431001	52	3.1752e-14	2.7906e-51	0.45556	0.024555	hyper
chr1	179712647	179713449	3.8148e-84	0.497497	100	6.5725e-14	9.7687e-91	0.53051	0.033014	hyper
chr1	179713485	179713704	0.024215	0.282762	19	1.4771e-08	6.2009e-09	0.48189	0.19912	hyper
chr1	180157760	180158728	4.2574e-06	-0.447126	14	4.0856e-14	1.0902e-12	0.47132	0.91845	hypo
chr1	180164054	180164327	2.2818e-11	-0.715311	10	4.4631e-14	5.8431e-18	0.13079	0.8461	hypo
chr1	180235584	180235926	0.0041423	-0.304946	17	8.0602e-14	1.0607e-09	0.64227	0.94722	hypo
chr1	180887685	180887924	9.2782e-07	-0.500532	10	4.3077e-14	2.3759e-13	0.097443	0.59798	hypo
chr1	180896414	180896713	1.0339e-18	-0.883402	13	4.4298e-14	2.6477e-25	0.052271	0.93567	hypo
chr1	180896760	180897583	9.3867e-06	-0.528474	13	4.4076e-14	2.4037e-12	0.252	0.78047	hypo
chr1	180914480	180915187	9.5223e-13	-0.444877	22	4.5963e-14	2.4384e-19	0.25771	0.70259	hypo
chr1	180915356	180915802	2.3103e-12	-0.249776	12	4.1522e-14	5.916e-19	0.030084	0.27986	hypo
chr1	181018457	181019229	5.1284e-06	-0.47968	10	9.4036e-14	1.3133e-12	0.47662	0.9563	hypo
chr1	181065248	181066087	0.030187	-0.501609	11	5.0626e-14	7.7301e-09	0.16701	0.66862	hypo
chr1	181130300	181130920	4.6947e-08	-0.597271	13	4.1855e-14	1.2022e-14	0.27248	0.86975	hypo
chr1	181286548	181286865	1.7857e-05	0.3811	13	4.1633e-14	4.5728e-12	0.43279	0.051694	hyper
chr1	181287300	181287872	1.6971e-49	0.402472	50	4.9183e-14	4.3458e-56	0.43833	0.035862	hyper
chr1	181454775	181455069	1.2268e-16	0.47515	20	4.8739e-14	3.1415e-23	0.53813	0.062981	hyper
chr1	181455166	181455260	0.00020083	0.442674	10	7.2331e-13	5.1429e-11	0.572	0.12933	hyper
chr1	180198099	180198364	2.0541e-05	0.249336	24	4.13e-14	5.2599e-12	0.30037	0.051036	hyper
chr1	180200974	180202404	2.1391e-05	0.230098	37	4.4409e-14	5.4776e-12	0.31912	0.089024	hyper
chr1	180202409	180202507	7.9504e-20	0.538801	16	4.0523e-14	2.0359e-26	0.61369	0.074892	hyper
chr1	180202529	180202913	3.3341e-20	0.277386	42	4.1744e-14	8.5379e-27	0.31588	0.038498	hyper
chr1	180203600	180204180	2.2348e-27	0.281461	47	4.9738e-14	5.7227e-34	0.30315	0.021689	hyper
chr1	180204182	180204739	2.8919e-29	0.385125	44	4.0412e-14	7.4054e-36	0.42276	0.037639	hyper
chr1	180204884	180204955	1.1381e-05	0.413263	12	4.3299e-14	2.9145e-12	0.51413	0.10087	hyper
chr1	181451311	181452176	5.1889e-66	0.467286	83	5.2069e-14	1.3287e-72	0.56297	0.095683	hyper
chr1	181452241	181453316	3.1518e-13	0.268475	46	3.5749e-14	8.071e-20	0.3807	0.11223	hyper
chr1	182025762	182026250	1.2582e-19	0.390506	46	4.4409e-14	3.2219e-26	0.58399	0.19349	hyper
chr1	182026271	182026537	4.0013e-29	0.451156	33	4.996e-14	1.0246e-35	0.56294	0.11178	hyper
chr1	182911509	182911599	0.0034548	0.320541	13	2.4236e-13	8.8469e-10	0.41614	0.095596	hyper
chr1	182921819	182922389	1.6584e-57	0.489012	66	3.6193e-14	4.2467e-64	0.68545	0.19644	hyper
chr1	183155115	183155644	1.5689e-20	0.461219	31	4.674e-14	4.0175e-27	0.54069	0.079474	hyper
chr1	183386000	183386612	1.9533e-64	0.644357	49	4.0967e-14	5.0019e-71	0.71845	0.074093	hyper
chr1	183386623	183387692	2.0275e-55	0.449914	64	5.6288e-14	5.1919e-62	0.50043	0.050518	hyper
chr1	184160387	184160647	4.1434e-06	0.221475	10	1.4033e-13	1.061e-12	0.90973	0.68825	hyper
chr1	184242410	184242563	2.5075e-08	-0.510906	10	4.4187e-14	6.4211e-15	0.38459	0.8955	hypo
chr1	184579929	184580432	0.00034403	-0.57776	10	4.5852e-14	8.8098e-11	0.29084	0.8686	hypo
chr1	184633263	184633373	0.00023506	0.394585	12	4.5963e-14	6.0192e-11	0.41765	0.023062	hyper
chr1	185702596	185703437	0.0011663	0.21977	17	1.6398e-13	2.9866e-10	0.27812	0.058346	hyper
chr1	185703458	185703708	6.614e-29	0.384266	28	3.9191e-14	1.6937e-35	0.40469	0.02042	hyper
chr1	186649152	186649442	1.345e-33	0.655367	26	4.0967e-14	3.4443e-40	0.68474	0.02937	hyper
chr1	186649444	186650695	8.2955e-34	0.299281	40	4.3077e-14	2.1243e-40	0.35589	0.05661	hyper
chr1	190447285	190447472	1.6263e-13	0.353465	20	4.2744e-14	4.1646e-20	0.38738	0.033915	hyper
chr1	190443894	190445197	4.2767e-13	0.315475	27	4.1189e-14	1.0952e-19	0.36675	0.05127	hyper
chr1	196577247	196577805	5.3164e-13	0.409383	18	4.1522e-14	1.3614e-19	0.42959	0.020207	hyper
chr1	196577840	196578534	4.3533e-25	0.343465	30	4.6962e-14	1.1148e-31	0.37438	0.030911	hyper
chr1	196847190	196847417	1.1441e-17	0.490492	25	4.3521e-14	2.9298e-24	0.61896	0.12847	hyper
chr1	197879550	197880157	3.2409e-06	0.264567	33	4.6962e-14	8.2992e-13	0.33701	0.072446	hyper
chr1	197890483	197890661	1.5319e-05	0.371891	12	5.5733e-14	3.9229e-12	0.50232	0.13043	hyper
chr1	198909224	198909676	1.5369e-14	-0.738877	13	4.1522e-14	3.9357e-21	0.18414	0.92302	hypo
chr1	200003801	200004649	0.00057861	0.215132	30	4.5186e-14	1.4817e-10	0.28949	0.074363	hyper
chr1	200004756	200005019	1.5485e-06	0.323816	19	4.1633e-14	3.9653e-13	0.3941	0.07028	hyper
chr1	200005046	200006584	0.0014462	0.206139	49	4.4742e-14	3.7035e-10	0.37735	0.17121	hyper
chr1	200216729	200217078	1.5541e-05	0.352751	12	1.0258e-13	3.9796e-12	0.79741	0.44465	hyper
chr1	200009515	200009927	1.3795e-08	0.344841	16	4.5741e-14	3.5327e-15	0.39325	0.048411	hyper
chr1	200009929	200010523	2.6344e-10	0.205009	32	4.1522e-14	6.7461e-17	0.26755	0.062541	hyper
chr1	200010525	200011489	3.2773e-14	0.273468	47	4.4853e-14	8.3923e-21	0.43841	0.16494	hyper
chr1	200990246	200991737	0.00018176	-0.38234	19	4.6518e-14	4.6543e-11	0.25517	0.63751	hypo
chr1	201035427	201035889	0.02075	-0.524305	10	2.8799e-13	5.3135e-09	0.31974	0.84405	hypo
chr1	200842317	200842410	0.0010914	0.408076	10	1.8008e-13	2.7949e-10	0.63358	0.2255	hyper
chr1	200842428	200842665	9.1448e-48	0.608647	38	4.4409e-14	2.3418e-54	0.70094	0.092296	hyper
chr1	200842674	200843426	7.5067e-38	0.335644	72	5.318e-14	1.9223e-44	0.4556	0.11995	hyper
chr1	201083977	201084053	6.165e-06	0.340469	10	4.2855e-14	1.5787e-12	0.36347	0.023	hyper
chr1	201084111	201084281	1.1082e-19	0.471572	22	4.8739e-14	2.8377e-26	0.612	0.14043	hyper
chr1	201271143	201271996	6.1735e-13	-0.60697	19	4.1411e-14	1.5809e-19	0.22877	0.83574	hypo
chr1	201252744	201253537	2.5623e-27	0.332734	66	4.4853e-14	6.5615e-34	0.60653	0.2738	hyper
chr1	201333922	201334591	3.454e-13	-0.570141	16	4.674e-14	8.8449e-20	0.25108	0.82122	hypo
chr1	201366002	201366493	1.0259e-05	-0.55401	10	1.0991e-13	2.6272e-12	0.37781	0.93183	hypo
chr1	201375938	201376796	0.0018988	-0.536396	10	7.3351e-11	4.8623e-10	0.3222	0.8586	hypo
chr1	201368261	201368541	1.8706e-05	0.277106	24	4.3077e-14	4.79e-12	0.38619	0.10908	hyper
chr1	201368542	201368700	1.8747e-22	0.417202	24	4.1966e-14	4.8006e-29	0.45426	0.037059	hyper
chr1	201368703	201369031	2.2615e-11	0.308374	35	4.3632e-14	5.7912e-18	0.39002	0.081641	hyper
chr1	201465109	201465789	7.182e-14	-0.619396	16	4.0412e-14	1.8391e-20	0.34109	0.96048	hypo
chr1	201515223	201515956	6.5803e-05	-0.284988	12	7.0197e-11	1.6851e-11	0.18939	0.47438	hypo
chr1	201522034	201522986	1.073e-05	-0.542022	11	4.3077e-14	2.7476e-12	0.22266	0.76468	hypo
chr1	201532265	201532552	3.8182e-18	-0.691596	15	4.5408e-14	9.7775e-25	0.20817	0.89977	hypo
chr1	201539421	201540261	5.1445e-06	-0.526816	12	6.2395e-14	1.3174e-12	0.40283	0.92965	hypo
chr1	201525957	201526979	0.00089183	-0.492055	10	7.0277e-13	2.2838e-10	0.29272	0.78478	hypo
chr1	201688047	201689007	9.5526e-06	-0.581076	10	7.8315e-13	2.4462e-12	0.30325	0.88433	hypo
chr1	201708294	201708558	1.1157e-13	-0.76023	10	4.4631e-14	2.857e-20	0.074595	0.83483	hypo
chr1	201760310	201761114	8.8112e-05	-0.215593	10	2.7052e-12	2.2563e-11	0.070337	0.28593	hypo
chr1	201617846	201618184	7.4576e-14	0.371349	41	3.8636e-14	1.9097e-20	0.51389	0.14254	hyper
chr1	201619474	201619705	2.6668e-08	0.320702	22	4.6851e-14	6.829e-15	0.59071	0.27001	hyper
chr1	201857786	201857981	4.7262e-10	0.316795	18	4.6407e-14	1.2103e-16	0.34192	0.025124	hyper
chr1	202124177	202124725	0.030528	-0.405736	12	3.0123e-12	7.8175e-09	0.28337	0.6891	hypo
chr1	202220156	202220675	1.4326e-06	-0.533408	10	6.2728e-14	3.6686e-13	0.080192	0.6136	hypo
chr1	202216897	202217782	2.8904e-23	-0.71712	21	3.8969e-14	7.4015e-30	0.091869	0.80899	hypo
chr1	202218061	202219220	0.00063236	-0.483226	14	4.0856e-14	1.6193e-10	0.31054	0.79377	hypo
chr1	202588255	202588486	4.6644e-09	-0.586672	10	4.4631e-14	1.1944e-15	0.37165	0.95832	hypo
chr1	202611953	202612025	0.031951	0.254567	10	4.7832e-10	8.1819e-09	0.27653	0.021965	hyper
chr1	203004888	203006198	0.00047444	-0.530827	10	1.7894e-11	1.2149e-10	0.24685	0.77768	hypo
chr1	203103064	203103720	2.9981e-05	-0.564484	11	4.1411e-14	7.6773e-12	0.31886	0.88334	hypo
chr1	203184214	203185240	0.0016819	-0.509798	12	2.3015e-13	4.307e-10	0.25448	0.76427	hypo
chr1	203247922	203248364	2.8852e-08	-0.624504	12	4.3743e-14	7.3883e-15	0.21727	0.84177	hypo
chr1	203265399	203266036	0.011924	-0.438133	12	1.6942e-13	3.0533e-09	0.30022	0.73835	hypo
chr1	203276162	203276476	4.8837e-15	-0.392958	13	4.3299e-14	1.2506e-21	0.020127	0.41308	hypo
chr1	203539118	203539825	0.00040448	-0.512308	10	1.2692e-08	1.0358e-10	0.39387	0.90617	hypo
chr1	203601501	203601700	1.4925e-07	-0.460489	11	4.0523e-14	3.8218e-14	0.4391	0.89959	hypo
chr1	203641578	203642499	0.0011102	-0.418001	16	4.1633e-14	2.843e-10	0.46275	0.88075	hypo
chr1	204073834	204074636	0.011072	-0.221083	14	8.7621e-12	2.8353e-09	0.11735	0.33843	hypo
chr1	204103388	204103714	0.005143	-0.500655	10	1.889e-12	1.317e-09	0.26022	0.76088	hypo
chr1	204044242	204044692	0.0053311	0.207627	34	4.0967e-14	1.3652e-09	0.32522	0.11759	hyper
chr1	204164958	204165554	3.6004e-06	-0.619471	10	6.084e-14	9.2197e-13	0.28065	0.90013	hypo
chr1	204189220	204189538	7.8203e-14	-0.674277	10	4.3077e-14	2.0026e-20	0.29765	0.97192	hypo
chr1	204232421	204233072	6.8387e-12	-0.629845	14	4.3965e-14	1.7512e-18	0.19901	0.82886	hypo
chr1	204326678	204327011	2.3549e-20	-0.286425	14	4.1744e-14	6.0303e-27	0.025666	0.31209	hypo
chr1	204327132	204328058	2.0615e-13	-0.705435	14	4.0634e-14	5.2789e-20	0.090565	0.796	hypo
chr1	204329456	204331231	0.0010468	-0.419547	18	4.3077e-14	2.6807e-10	0.25073	0.67028	hypo
chr1	204497903	204498450	3.7272e-07	-0.554277	10	4.6518e-14	9.5445e-14	0.40882	0.9631	hypo
chr1	204486623	204487779	3.8056e-09	-0.32048	27	4.1411e-14	9.7452e-16	0.56578	0.88626	hypo
chr1	204599287	204599912	0.019313	-0.217732	16	3.4951e-08	4.9455e-09	0.50076	0.71849	hypo
chr1	204621033	204621504	0.025733	-0.326093	10	7.0277e-13	6.5895e-09	0.10525	0.43134	hypo
chr1	204675463	204676126	4.6435e-10	-0.63544	14	4.1078e-14	1.1891e-16	0.15354	0.78898	hypo
chr1	204684058	204684646	4.7577e-07	-0.666076	10	4.3299e-14	1.2183e-13	0.12	0.78608	hypo
chr1	204797610	204797696	1.4989e-10	0.53146	10	4.2299e-14	3.8384e-17	0.57442	0.042957	hyper
chr1	204797702	204797781	9.07e-08	0.213082	17	4.5297e-14	2.3226e-14	0.21781	0.0047294	hyper
chr1	204797784	204798093	3.4465e-27	0.407372	23	4.8961e-14	8.8255e-34	0.42005	0.012674	hyper
chr1	205021601	205022193	2.2365e-11	-0.566992	12	4.4076e-14	5.7272e-18	0.33628	0.90327	hypo
chr1	205010989	205011547	9.9525e-12	-0.668072	12	3.9524e-14	2.5486e-18	0.27168	0.93975	hypo
chr1	205245638	205245929	4.4036e-07	-0.577162	10	4.1078e-14	1.1277e-13	0.11856	0.69573	hypo
chr1	205236768	205237182	0.0002281	-0.492123	10	9.0432e-11	5.8411e-11	0.30738	0.7995	hypo
chr1	205312331	205312992	1.8232e-34	0.349488	59	3.8192e-14	4.6689e-41	0.4234	0.073916	hyper
chr1	205424669	205424863	0.015026	0.242736	14	3.7378e-11	3.8477e-09	0.29566	0.052927	hyper
chr1	205425204	205425369	2.9169e-11	0.321238	17	4.3632e-14	7.4694e-18	0.3572	0.035962	hyper
chr1	205425397	205425593	2.1981e-10	0.218649	22	4.2299e-14	5.6287e-17	0.23856	0.019915	hyper
chr1	205763771	205764622	0.0028366	-0.455906	12	2.678e-10	7.2638e-10	0.48659	0.9425	hypo
chr1	205779697	205780451	0.0018729	-0.377087	11	5.6066e-14	4.796e-10	0.59539	0.97248	hypo
chr1	205884239	205884799	0.00065817	-0.444693	10	4.6296e-14	1.6854e-10	0.12256	0.56725	hypo
chr1	206287507	206288564	7.3184e-12	-0.425489	25	3.9857e-14	1.8741e-18	0.36837	0.79386	hypo
chr1	206619024	206619805	7.9785e-07	-0.656655	10	4.4187e-14	2.0431e-13	0.31895	0.9756	hypo
chr1	206666066	206666365	8.5393e-05	-0.433925	10	2.9432e-13	2.1867e-11	0.5241	0.95803	hypo
chr1	206663826	206664761	2.4097e-13	-0.454194	22	4.5075e-14	6.1708e-20	0.51169	0.96589	hypo
chr1	206714514	206715303	0.00021526	-0.422909	10	1.3544e-12	5.5123e-11	0.54634	0.96925	hypo
chr1	206832960	206833326	0.00028684	-0.427079	10	4.4675e-13	7.3452e-11	0.41262	0.8397	hypo
chr1	206867477	206868662	0.016252	-0.356596	14	3.2338e-11	4.1618e-09	0.50088	0.85747	hypo
chr1	207818311	207818643	8.831e-24	0.329597	34	4.1966e-14	2.2614e-30	0.35101	0.021409	hyper
chr1	207818673	207818897	3.0114e-13	0.479873	25	4.5075e-14	7.7115e-20	0.75074	0.27087	hyper
chr1	207842302	207842949	5.0936e-11	0.310783	31	4.2522e-14	1.3043e-17	0.49109	0.18031	hyper
chr1	207842965	207843278	1.9724e-38	0.562479	34	4.2077e-14	5.0509e-45	0.61559	0.053107	hyper
chr1	208047495	208047906	9.737e-09	-0.496785	16	4.1078e-14	2.4934e-15	0.33404	0.83083	hypo
chr1	208050358	208050606	4.6678e-14	-0.520869	14	4.5519e-14	1.1953e-20	0.40576	0.92662	hypo
chr1	208066167	208067221	6.5735e-08	-0.5477	12	4.0412e-14	1.6833e-14	0.094917	0.64262	hypo
chr1	208064385	208065251	3.1622e-05	-0.507381	12	3.4295e-13	8.0976e-12	0.32265	0.83004	hypo
chr1	208078542	208079027	3.472e-13	-0.78053	10	4.5963e-14	8.891e-20	0.13037	0.9109	hypo
chr1	208060749	208061091	3.2773e-13	-0.791168	10	4.7184e-14	8.3924e-20	0.056107	0.84728	hypo
chr1	208061536	208062964	7.6978e-17	-0.754845	16	4.2188e-14	1.9712e-23	0.13444	0.88928	hypo
chr1	208075353	208076761	7.0413e-10	-0.636771	12	4.0634e-14	1.8031e-16	0.14746	0.78423	hypo
chr1	208085429	208086725	0.0022216	-0.353601	10	7.5299e-11	5.689e-10	0.16398	0.51758	hypo
chr1	208039412	208041168	0.013402	-0.323189	28	4.5075e-14	3.4319e-09	0.4157	0.73889	hypo
chr1	208095686	208096727	3.9049e-07	-0.506094	14	4.674e-14	9.9995e-14	0.20989	0.71598	hypo
chr1	208098368	208099031	1.1761e-10	-0.790633	10	4.5186e-14	3.0117e-17	0.077617	0.86825	hypo
chr1	208082594	208083043	2.4351e-06	-0.291278	10	4.6185e-14	6.2356e-13	0.041119	0.3324	hypo
chr1	208116015	208116443	0.00045612	-0.383006	12	4.5486e-13	1.168e-10	0.42501	0.80802	hypo
chr1	208135620	208136401	6.152e-14	-0.690354	16	4.6296e-14	1.5754e-20	0.084271	0.77463	hypo
chr1	208137435	208137962	4.9721e-23	-0.71957	20	4.3188e-14	1.2732e-29	0.11943	0.839	hypo
chr1	208217264	208217471	6.7547e-09	-0.721944	10	4.6851e-14	1.7297e-15	0.12888	0.85083	hypo
chr1	208218051	208218742	2.2032e-12	-0.663346	18	4.0856e-14	5.6418e-19	0.076502	0.73985	hypo
chr1	209404855	209405448	3.105e-78	0.485573	80	3.4861e-14	7.951e-85	0.79188	0.30631	hyper
chr1	209758964	209759265	4.534e-10	0.357524	24	3.9857e-14	1.161e-16	0.46616	0.10864	hyper
chr1	209921095	209921686	6.9222e-11	0.278187	24	4.2077e-14	1.7726e-17	0.34872	0.070537	hyper
chr1	209848305	209848901	1.0454e-41	0.43694	46	5.751e-14	2.677e-48	0.47975	0.042805	hyper
chr1	209848937	209849971	1.3495e-19	0.27911	38	5.0404e-14	3.4558e-26	0.36528	0.086166	hyper
chr1	209979282	209979524	1.1427e-27	0.579162	24	4.6518e-14	2.9262e-34	0.64524	0.066081	hyper
chr1	209979529	209979857	6.038e-06	0.2691	19	4.4298e-14	1.5462e-12	0.31529	0.046191	hyper
chr1	210111161	210111944	5.7947e-128	0.699572	88	6.7168e-14	1.4839e-134	0.74836	0.04879	hyper
chr1	210111967	210112236	0.0050055	0.397949	12	4.3299e-14	1.2818e-09	0.47752	0.079575	hyper
chr1	210431144	210432459	8.6975e-18	-0.604893	21	4.1411e-14	2.2272e-24	0.31974	0.92463	hypo
chr1	210805273	210806393	0.016	-0.492306	12	2.0539e-13	4.0973e-09	0.43634	0.92865	hypo
chr1	211306840	211306958	1.1418e-05	0.37564	10	4.4076e-14	2.9238e-12	0.40447	0.028835	hyper
chr1	211307087	211307220	8.5205e-06	0.218558	14	4.13e-14	2.1819e-12	0.23071	0.012154	hyper
chr1	211555888	211556822	1.294e-25	0.24918	52	3.7748e-14	3.3135e-32	0.32234	0.073161	hyper
chr1	211652306	211652532	4.7368e-06	0.232872	27	3.5794e-13	1.213e-12	0.60179	0.36891	hyper
chr1	211871956	211872508	2.8541e-06	0.351576	26	4.6296e-14	7.3085e-13	0.49751	0.14593	hyper
chr1	212323981	212325055	0.0034784	-0.445278	14	3.5161e-12	8.9073e-10	0.47053	0.9158	hypo
chr1	212399014	212399863	0.0028583	-0.483774	10	4.6185e-14	7.3195e-10	0.11896	0.60274	hypo
chr1	212659126	212659557	0.0016131	-0.462094	10	4.2175e-10	4.1309e-10	0.32463	0.78672	hypo
chr1	212687792	212688447	5.8788e-23	0.284943	53	4.5408e-14	1.5054e-29	0.44591	0.16097	hyper
chr1	212808946	212809341	1.087e-07	-0.218577	10	4.3077e-14	2.7835e-14	0.032013	0.25059	hypo
chr1	214160054	214160852	2.4822e-05	0.345092	15	4.2522e-14	6.3563e-12	0.38541	0.040322	hyper
chr1	214161197	214161722	8.2114e-20	0.469199	24	3.8636e-14	2.1027e-26	0.50022	0.031017	hyper
chr1	214152908	214153559	1.2086e-30	0.413315	41	4.8628e-14	3.0949e-37	0.47125	0.057935	hyper
chr1	214162026	214163104	2.3607e-27	0.375605	45	3.797e-14	6.0452e-34	0.42277	0.047167	hyper
chr1	214397899	214398779	0.00022441	0.254993	25	4.8384e-13	5.7467e-11	0.65552	0.40053	hyper
chr1	214360523	214361105	1.0555e-17	0.24454	48	4.6407e-14	2.7029e-24	0.31983	0.07529	hyper
chr1	214155410	214156117	3.0747e-09	0.293269	27	4.2411e-14	7.8736e-16	0.35482	0.061553	hyper
chr1	214156127	214156203	1.2261e-11	0.547362	12	4.5852e-14	3.1396e-18	0.58765	0.040287	hyper
chr1	214156332	214156423	4.5406e-23	0.690776	16	3.908e-14	1.1627e-29	0.72719	0.036414	hyper
chr1	214156432	214156850	1.0133e-35	0.535523	31	4.3077e-14	2.5947e-42	0.57446	0.038941	hyper
chr1	214156908	214157209	0.00021138	0.337608	10	1.5099e-13	5.4128e-11	0.38884	0.051228	hyper
chr1	214157255	214157306	2.551e-09	0.571481	10	4.4853e-14	6.5325e-16	0.77469	0.20321	hyper
chr1	214157309	214158783	1.8146e-07	0.268056	39	4.0967e-14	4.6467e-14	0.36786	0.099801	hyper
chr1	214158795	214158892	1.0111e-22	0.662207	18	4.8739e-14	2.5891e-29	0.68497	0.022768	hyper
chr1	214158893	214159445	9.493e-12	0.327001	22	4.1633e-14	2.4309e-18	0.36912	0.042124	hyper
chr1	214723969	214724227	2.0585e-07	0.370997	19	4.5075e-14	5.2714e-14	0.66184	0.29084	hyper
chr1	214724287	214724594	2.943e-17	0.266529	35	4.452e-14	7.5364e-24	0.29139	0.024858	hyper
chr1	215255132	215255505	4.8638e-13	0.333319	19	4.3965e-14	1.2455e-19	0.36799	0.034675	hyper
chr1	215255514	215255856	0.00031546	0.232572	20	4.4187e-14	8.0782e-11	0.28176	0.049184	hyper
chr1	215255976	215256107	9.3801e-07	0.394691	10	4.3632e-14	2.402e-13	0.4168	0.022105	hyper
chr1	215256127	215256568	1.8806e-53	0.529032	45	5.6954e-14	4.8158e-60	0.55191	0.022881	hyper
chr1	215256594	215256957	1.64e-16	0.341025	21	3.8969e-14	4.1996e-23	0.3618	0.020773	hyper
chr1	216774207	216774584	1.0614e-31	0.421276	29	5.0404e-14	2.7181e-38	0.44337	0.022089	hyper
chr1	216774587	216774683	1.0852e-13	0.66581	12	4.0634e-14	2.7789e-20	0.69131	0.025496	hyper
chr1	216774688	216774839	1.2941e-07	0.359988	10	4.2188e-14	3.3138e-14	0.37924	0.019252	hyper
chr1	216896527	216897426	0.00090199	0.241435	16	4.019e-14	2.3098e-10	0.27549	0.034055	hyper
chr1	217262619	217263608	4.169e-27	0.277885	45	3.8636e-14	1.0676e-33	0.30616	0.028275	hyper
chr1	218098311	218098664	6.1082e-30	0.462281	36	3.6637e-14	1.5641e-36	0.60328	0.141	hyper
chr1	217307384	217308534	2.0621e-68	0.463675	73	4.5519e-14	5.2805e-75	0.50136	0.037683	hyper
chr1	217308535	217309178	1.5521e-50	0.59975	40	3.797e-14	3.9746e-57	0.62114	0.021392	hyper
chr1	217309208	217310334	3.421e-29	0.411391	40	4.2077e-14	8.7604e-36	0.46107	0.049676	hyper
chr1	217310359	217311857	1.1227e-86	0.56351	79	5.1403e-14	2.875e-93	0.63456	0.071053	hyper
chr1	217312854	217313602	1.1296e-53	0.62542	41	5.3735e-14	2.8926e-60	0.68881	0.063395	hyper
chr1	218457929	218458161	1.3551e-06	0.345353	16	4.0745e-14	3.47e-13	0.47851	0.13315	hyper
chr1	218337547	218338420	1.6232e-96	0.379679	87	6.6058e-14	4.1567e-103	0.3905	0.010824	hyper
chr1	218338435	218338611	0.015799	0.30064	10	2.9403e-12	4.0457e-09	0.3171	0.016457	hyper
chr1	218338927	218338984	4.5055e-07	0.423674	10	4.1966e-14	1.1538e-13	0.45713	0.033452	hyper
chr1	220101132	220102282	2.7755e-125	0.5079	119	5.5733e-14	7.1075e-132	0.53352	0.025624	hyper
chr1	220630650	220631766	2.5282e-07	-0.661751	10	4.1411e-14	6.4741e-14	0.16277	0.82452	hypo
chr1	220635934	220636383	1.6315e-05	-0.691557	10	4.4298e-14	4.178e-12	0.16022	0.85178	hypo
chr1	220700813	220700918	0.019189	0.276775	12	4.452e-14	4.9138e-09	0.32471	0.047937	hyper
chr1	220863507	220863597	5.5407e-14	0.67849	12	3.9413e-14	1.4188e-20	0.69651	0.018021	hyper
chr1	220863605	220863683	0.00027673	0.257784	10	5.7732e-14	7.0863e-11	0.26562	0.00784	hyper
chr1	220863686	220863796	5.6483e-10	0.509158	10	4.7073e-14	1.4464e-16	0.51676	0.0076	hyper
chr1	220863866	220863957	1.7673e-24	0.627242	20	5.0848e-14	4.5257e-31	0.63991	0.012672	hyper
chr1	220863968	220864279	2.138e-22	0.446083	31	4.6962e-14	5.4748e-29	0.5187	0.072618	hyper
chr1	220959733	220960273	4.1026e-06	0.254655	33	4.3521e-14	1.0506e-12	0.27022	0.015562	hyper
chr1	220960503	220960769	2.1286e-07	0.260664	18	4.563e-14	5.4508e-14	0.2876	0.026932	hyper
chr1	220921215	220922217	1.1395e-63	0.398433	85	4.1189e-14	2.918e-70	0.43622	0.037789	hyper
chr1	221064697	221065391	8.3321e-14	0.34745	39	4.9072e-14	2.1336e-20	0.46747	0.12003	hyper
chr1	221065411	221065589	0.00026652	0.362148	14	1.6487e-13	6.8248e-11	0.55394	0.19179	hyper
chr1	221055232	221056022	2.7272e-46	-0.698321	43	3.908e-14	6.9837e-53	0.23898	0.9373	hypo
chr1	221065937	221066688	5.6873e-05	0.337898	16	4.3139e-12	1.4564e-11	0.59646	0.25856	hyper
chr1	223302650	223303000	7.5881e-05	0.322431	23	4.2077e-14	1.9431e-11	0.39958	0.077153	hyper
chr1	223566648	223567224	6.5106e-45	0.423378	56	3.9302e-14	1.6672e-51	0.54544	0.12206	hyper
chr1	223567256	223567462	0.0011115	0.273552	10	5.7891e-11	2.8462e-10	0.84555	0.572	hyper
chr1	223840861	223841263	1.1961e-05	-0.512758	12	5.7621e-14	3.063e-12	0.33032	0.84308	hypo
chr1	223959904	223960665	0.00074	-0.559661	10	2.82e-13	1.895e-10	0.27219	0.83185	hypo
chr1	224390912	224391962	0.00018998	-0.580118	10	5.8731e-14	4.865e-11	0.20564	0.78576	hypo
chr1	224396969	224397421	0.011148	-0.425493	10	2.1092e-12	2.8548e-09	0.46301	0.8885	hypo
chr1	224804707	224805155	1.4427e-20	0.370878	38	3.697e-14	3.6943e-27	0.43878	0.067907	hyper
chr1	224805276	224805753	0.00016768	0.253738	25	4.2299e-14	4.294e-11	0.3106	0.056862	hyper
chr1	225117220	225117778	1.8192e-79	0.495747	70	5.2292e-14	4.6586e-86	0.51501	0.019263	hyper
chr1	225648099	225648888	0.0021852	-0.511139	10	7.4052e-14	5.5959e-10	0.19608	0.70721	hypo
chr1	225633920	225634839	0.0036518	-0.44184	13	2.5424e-13	9.3515e-10	0.28988	0.73172	hypo
chr1	225865068	225865403	2.2704e-15	0.449754	26	4.6185e-14	5.8141e-22	0.54704	0.097289	hyper
chr1	225964855	225965093	0.00039831	0.3066	10	4.12e-09	1.02e-10	0.75563	0.44903	hyper
chr1	226075150	226075558	1.8779e-11	0.284253	38	4.6296e-14	4.8088e-18	0.6952	0.41095	hyper
chr1	226099166	226099276	0.038333	0.298921	17	5.1508e-09	9.8162e-09	0.50763	0.20871	hyper
chr1	226160673	226161348	0.00028294	-0.541521	10	8.833e-12	7.2455e-11	0.39355	0.93507	hypo
chr1	226163345	226163559	2.0791e-12	-0.415585	17	4.5741e-14	5.324e-19	0.45496	0.87054	hypo
chr1	226185198	226185785	1.3628e-22	-0.587841	21	3.908e-14	3.4897e-29	0.13794	0.72579	hypo
chr1	226590995	226591206	3.9908e-08	-0.56126	10	4.1522e-14	1.0219e-14	0.19231	0.75358	hypo
chr1	226593042	226593582	3.9806e-05	-0.338505	15	4.8961e-14	1.0193e-11	0.056008	0.39451	hypo
chr1	226796957	226797995	2.441e-24	-0.805321	20	4.2855e-14	6.2508e-31	0.13322	0.93854	hypo
chr1	226843880	226844732	2.3555e-06	-0.220965	13	3.304e-13	6.0318e-13	0.14469	0.36566	hypo
chr1	226822959	226823441	1.4671e-08	-0.622989	12	4.2188e-14	3.7569e-15	0.20157	0.82456	hypo
chr1	226827864	226828416	1.0745e-05	-0.492908	14	4.5852e-14	2.7515e-12	0.34616	0.83907	hypo
chr1	226900920	226901251	1.6036e-06	-0.51685	10	4.2522e-14	4.1065e-13	0.30227	0.81912	hypo
chr1	226937310	226937513	2.3949e-05	-0.608052	10	4.9405e-14	6.1328e-12	0.16362	0.77167	hypo
chr1	227079883	227080780	1.8871e-06	-0.424435	20	4.5741e-14	4.8324e-13	0.45323	0.87766	hypo
chr1	227133208	227133749	5.9082e-06	-0.422501	14	4.4964e-14	1.5129e-12	0.48187	0.90437	hypo
chr1	227617143	227617651	0.0083134	-0.435799	10	1.0258e-13	2.1288e-09	0.4033	0.8391	hypo
chr1	227641259	227642615	0.01299	-0.378595	15	7.746e-13	3.3265e-09	0.42871	0.8073	hypo
chr1	227729576	227729961	5.1378e-19	0.411621	38	4.9738e-14	1.3157e-25	0.51633	0.10471	hyper
chr1	227931651	227931987	0.0078612	-0.457092	11	7.2418e-12	2.0131e-09	0.44511	0.9022	hypo
chr1	227746029	227746707	8.0618e-16	0.272812	35	4.3077e-14	2.0644e-22	0.79112	0.51831	hyper
chr1	227747244	227747597	6.0795e-07	0.284991	24	4.5075e-14	1.5568e-13	0.72269	0.4377	hyper
chr1	227748320	227749127	1.2973e-49	0.474202	63	3.697e-14	3.322e-56	0.73206	0.25786	hyper
chr1	228125134	228125562	1.0128e-16	-0.720847	13	4.2744e-14	2.5935e-23	0.15171	0.87256	hypo
chr1	228129090	228130332	7.0408e-35	-0.617771	32	4.1855e-14	1.803e-41	0.28771	0.90548	hypo
chr1	228274108	228274390	0.010087	-0.285136	10	5.5167e-13	2.583e-09	0.65506	0.9402	hypo
chr1	228225341	228225659	8.6729e-15	0.28961	31	4.341e-14	2.2209e-21	0.31607	0.026456	hyper
chr1	228225733	228225925	1.1188e-20	0.353277	25	4.8961e-14	2.8649e-27	0.36973	0.016449	hyper
chr1	228246610	228246950	9.8365e-08	0.294672	32	4.452e-14	2.5189e-14	0.46274	0.16807	hyper
chr1	228246966	228247148	7.3096e-24	0.486093	30	3.9302e-14	1.8718e-30	0.55188	0.065783	hyper
chr1	228247439	228248284	4.8851e-12	0.355909	29	4.5297e-14	1.251e-18	0.43497	0.079061	hyper
chr1	228291469	228291835	1.5019e-07	0.361815	16	4.452e-14	3.8459e-14	0.61649	0.25467	hyper
chr1	228494437	228494865	7.0516e-06	-0.367573	20	6.295e-14	1.8057e-12	0.49186	0.85944	hypo
chr1	228193922	228194316	1.1603e-09	0.278459	23	4.1522e-14	2.9712e-16	0.30951	0.031052	hyper
chr1	228194325	228194392	5.5099e-06	0.500717	10	4.019e-14	1.411e-12	0.54844	0.047725	hyper
chr1	228194396	228194978	4.7106e-27	0.294152	54	4.9627e-14	1.2063e-33	0.30853	0.014381	hyper
chr1	228194979	228195032	0.0044694	0.408832	10	6.7835e-14	1.1445e-09	0.4376	0.028772	hyper
chr1	228195048	228195456	3.9877e-18	0.257951	35	4.0745e-14	1.0212e-24	0.28136	0.023409	hyper
chr1	228195468	228195666	4.7228e-07	0.419968	15	4.4853e-14	1.2094e-13	0.48514	0.065168	hyper
chr1	228195687	228197075	5.3419e-27	0.255278	72	3.8303e-14	1.3679e-33	0.29784	0.042561	hyper
chr1	228198033	228198322	0.0016595	-0.308171	10	1.5099e-13	4.2495e-10	0.11616	0.42434	hypo
chr1	228400076	228400285	9.3806e-30	0.271406	33	3.6859e-14	2.4021e-36	0.92917	0.65777	hyper
chr1	228400289	228400663	8.3228e-25	0.458091	40	4.2299e-14	2.1313e-31	0.6569	0.19881	hyper
chr1	228657046	228657824	6.3608e-05	0.214282	33	2.0221e-10	1.6288e-11	0.43046	0.21618	hyper
chr1	228633692	228634424	7.5009e-14	0.299293	46	3.7748e-14	1.9208e-20	0.39458	0.095289	hyper
chr1	228658972	228659187	2.4674e-05	0.268466	20	4.4298e-14	6.3185e-12	0.77269	0.50423	hyper
chr1	228651468	228651708	2.089e-17	0.4142	19	4.1966e-14	5.3494e-24	0.44171	0.027511	hyper
chr1	228651954	228652290	7.0901e-37	0.4944	34	4.3188e-14	1.8156e-43	0.533	0.038601	hyper
chr1	228652311	228652528	9.2244e-20	0.482413	19	3.7526e-14	2.3621e-26	0.5089	0.026486	hyper
chr1	228566383	228566456	3.9374e-08	0.258687	17	4.13e-14	1.0083e-14	0.26568	0.0069956	hyper
chr1	228785986	228786237	9.7236e-05	0.292231	18	2.1452e-11	2.49e-11	0.52151	0.22928	hyper
chr1	228644806	228645437	1.4817e-59	0.487088	49	4.5408e-14	3.7942e-66	0.50752	0.020433	hyper
chr1	228645452	228645486	3.7024e-13	0.784903	10	4.3965e-14	9.4809e-20	0.80257	0.017667	hyper
chr1	228645507	228646407	2.8187e-85	0.511047	66	6.4282e-14	7.2181e-92	0.52526	0.014214	hyper
chr1	228646420	228647627	8.7561e-31	0.393505	50	5.5289e-14	2.2422e-37	0.45295	0.059445	hyper
chr1	228742999	228743355	9.3208e-13	0.220292	29	4.6407e-14	2.3868e-19	0.8222	0.60191	hyper
chr1	228743363	228743687	7.8553e-16	0.356134	22	3.8081e-14	2.0116e-22	0.80679	0.45066	hyper
chr1	228862177	228862366	0.012992	-0.423107	10	1.3544e-12	3.3269e-09	0.37087	0.79397	hypo
chr1	228890721	228891140	1.3276e-15	0.226988	31	4.6296e-14	3.3996e-22	0.84745	0.62046	hyper
chr1	228917044	228917849	0.049089	-0.313231	10	6.5444e-06	1.257e-08	0.35952	0.67275	hypo
chr1	229038835	229039558	1.3489e-05	-0.60682	10	4.019e-14	3.4542e-12	0.26238	0.8692	hypo
chr1	229073410	229074162	0.00037179	-0.398225	17	4.13e-14	9.5207e-11	0.22233	0.62055	hypo
chr1	228328875	228329784	1.3054e-10	-0.35051	32	4.4853e-14	3.3429e-17	0.23571	0.58622	hypo
chr1	228331878	228332119	0.00062698	-0.496676	10	3.1275e-13	1.6055e-10	0.34433	0.84101	hypo
chr1	228348674	228349606	0.0044712	-0.40988	10	2.608e-11	1.145e-09	0.46735	0.87723	hypo
chr1	228352207	228352592	7.5092e-06	-0.539387	12	4.3299e-14	1.9229e-12	0.29565	0.83504	hypo
chr1	229283043	229283191	9.7615e-10	-0.380759	12	4.1522e-14	2.4997e-16	0.16095	0.54171	hypo
chr1	229283863	229284187	4.4817e-05	-0.234397	10	1.6598e-13	1.1476e-11	0.066193	0.30059	hypo
chr1	229616065	229616736	0.0050143	-0.42723	10	3.593e-11	1.284e-09	0.093993	0.52122	hypo
chr1	229829588	229830085	2.2293e-11	-0.770211	10	4.3965e-14	5.7088e-18	0.084114	0.85432	hypo
chr1	229826814	229828023	1.3565e-06	-0.590256	13	3.908e-14	3.4738e-13	0.07463	0.66489	hypo
chr1	229566618	229566748	8.3979e-05	0.38936	10	2.7689e-13	2.1505e-11	0.44197	0.052607	hyper
chr1	229567206	229568916	6.6547e-130	0.475911	142	4.1855e-14	1.7041e-136	0.58666	0.11075	hyper
chr1	229568929	229570230	7.9482e-18	0.28162	74	3.8414e-14	2.0353e-24	0.38291	0.10129	hyper
chr1	230206045	230207666	1.8187e-15	-0.588062	21	4.8406e-14	4.6573e-22	0.35995	0.94801	hypo
chr1	230211575	230212379	6.1119e-15	-0.761642	13	4.3965e-14	1.5651e-21	0.16138	0.92302	hypo
chr1	230228805	230229350	8.4792e-09	-0.608447	10	4.2188e-14	2.1713e-15	0.35138	0.95983	hypo
chr1	230204478	230205273	3.1227e-18	-0.409838	17	4.6518e-14	7.9966e-25	0.038438	0.44828	hypo
chr1	230248356	230249113	1.8777e-07	-0.618252	10	4.5186e-14	4.8083e-14	0.18005	0.7983	hypo
chr1	230249674	230250207	1.5616e-07	-0.376701	18	4.6296e-14	3.9988e-14	0.58967	0.96637	hypo
chr1	230255694	230256063	6.1248e-06	-0.404263	10	4.5852e-14	1.5684e-12	0.55831	0.96257	hypo
chr1	230256443	230257120	5.1439e-10	-0.549931	13	4.2299e-14	1.3172e-16	0.36822	0.91815	hypo
chr1	230261685	230262372	0.0027401	-0.291813	14	4.3143e-13	7.0166e-10	0.63954	0.93136	hypo
chr1	230276237	230276458	1.3008e-11	-0.739725	10	4.4631e-14	3.3311e-18	0.048775	0.7885	hypo
chr1	230266034	230266417	2.2071e-07	-0.701295	10	4.4964e-14	5.6519e-14	0.17305	0.87435	hypo
chr1	230215192	230216749	6.6589e-07	-0.335857	19	4.2855e-14	1.7052e-13	0.62525	0.96111	hypo
chr1	230219810	230221955	4.4404e-18	-0.496431	34	4.4076e-14	1.1371e-24	0.37322	0.86965	hypo
chr1	230222035	230223398	2.4118e-20	-0.816169	18	4.6851e-14	6.1761e-27	0.062553	0.87872	hypo
chr1	230272423	230273489	9.7396e-17	-0.507174	26	4.2077e-14	2.4941e-23	0.41465	0.92183	hypo
chr1	230303093	230303567	3.1543e-05	-0.577644	10	1.4709e-12	8.0775e-12	0.21666	0.7943	hypo
chr1	230312293	230312965	0.0077704	-0.429506	10	1.4877e-13	1.9898e-09	0.13038	0.55989	hypo
chr1	230284027	230285352	3.9821e-05	-0.402419	17	4.3965e-14	1.0197e-11	0.40842	0.81084	hypo
chr1	230400858	230401459	0.0013248	-0.518852	10	6.6447e-13	3.3924e-10	0.24645	0.7653	hypo
chr1	230413164	230413595	0.009904	-0.238786	10	7.6206e-13	2.5362e-09	0.056374	0.29516	hypo
chr1	230424398	230424898	0.0012635	-0.228143	13	4.2721e-13	3.2354e-10	0.69502	0.92316	hypo
chr1	230415157	230415862	8.4361e-11	-0.304472	34	4.3521e-14	2.1603e-17	0.30857	0.61304	hypo
chr1	230499219	230500521	2.3561e-09	-0.577597	17	3.9191e-14	6.0333e-16	0.22135	0.79895	hypo
chr1	231156063	231156677	0.013739	-0.322627	10	1.2602e-09	3.5182e-09	0.22942	0.55205	hypo
chr1	231331376	231331943	8.328e-13	-0.764087	13	4.6074e-14	2.1326e-19	0.13116	0.89525	hypo
chr1	231296483	231296997	1.3054e-10	0.334324	30	4.1078e-14	3.3429e-17	0.46412	0.12979	hyper
chr1	231297157	231297836	1.363e-22	0.415733	34	5.0737e-14	3.4903e-29	0.47324	0.057511	hyper
chr1	231297841	231298333	3.9461e-28	0.318982	54	4.0412e-14	1.0105e-34	0.33501	0.016026	hyper
chr1	231298336	231298610	8.8644e-22	0.468482	23	4.2966e-14	2.2699e-28	0.49418	0.025695	hyper
chr1	231298613	231299205	4.4975e-57	0.524424	67	5.2958e-14	1.1517e-63	0.64918	0.12475	hyper
chr1	231299209	231299720	8.7114e-68	0.558346	58	4.6962e-14	2.2308e-74	0.67396	0.11561	hyper
chr1	232292434	232293077	0.0064554	-0.513195	10	3.7959e-13	1.6531e-09	0.40073	0.91393	hypo
chr1	232410938	232411430	0.0060665	-0.433591	10	1.2053e-06	1.5535e-09	0.32658	0.76018	hypo
chr1	232549397	232550153	0.0077014	-0.304629	10	2.2294e-12	1.9721e-09	0.65352	0.95815	hypo
chr1	232581259	232582133	3.3585e-18	-0.532709	27	4.6851e-14	8.6003e-25	0.42836	0.96106	hypo
chr1	232644574	232645064	0.00013686	-0.505589	10	1.0991e-13	3.5046e-11	0.40326	0.90885	hypo
chr1	232680165	232680503	6.5056e-13	-0.749565	10	4.7184e-14	1.6659e-19	0.19288	0.94245	hypo
chr1	232726347	232727699	0.00014561	-0.47063	15	7.1831e-14	3.7286e-11	0.36714	0.83776	hypo
chr1	232735050	232735788	5.2638e-12	-0.690054	10	4.3965e-14	1.3479e-18	0.045596	0.73565	hypo
chr1	232753857	232754197	2.9171e-14	-0.794471	10	4.0856e-14	7.47e-21	0.10775	0.90222	hypo
chr1	232808538	232809060	8.3102e-14	-0.696628	10	4.0856e-14	2.128e-20	0.10497	0.8016	hypo
chr1	232941693	232941957	2.5379e-07	-0.24332	10	3.9524e-14	6.4989e-14	0.040435	0.28375	hypo
chr1	233113946	233114635	3.5757e-09	-0.244796	10	4.0856e-14	9.1565e-16	0.020484	0.26528	hypo
chr1	233115394	233116043	3.4834e-19	-0.836467	13	4.4298e-14	8.9201e-26	0.13723	0.97369	hypo
chr1	233749261	233749986	4.6913e-51	0.561239	46	4.4853e-14	1.2013e-57	0.60982	0.048586	hyper
chr1	233750024	233750304	2.1024e-19	0.402753	22	4.0079e-14	5.3837e-26	0.43085	0.028099	hyper
chr1	233750907	233751145	6.7256e-08	0.428526	15	4.3299e-14	1.7223e-14	0.65521	0.22669	hyper
chr1	234040325	234041592	5.8146e-188	0.601491	138	5.2736e-14	1.489e-194	0.647	0.045505	hyper
chr1	234492484	234493259	6.4807e-20	0.249434	32	4.341e-14	1.6596e-26	0.80401	0.55458	hyper
chr1	234663945	234664291	5.2763e-09	-0.752914	10	4.019e-14	1.3511e-15	0.17724	0.93015	hypo
chr1	234655305	234655628	0.039419	-0.39493	10	3.4066e-11	1.0094e-08	0.10424	0.49916	hypo
chr1	234674409	234674670	3.4967e-09	-0.663626	10	4.0856e-14	8.9542e-16	0.29785	0.96148	hypo
chr1	234674828	234675194	4.3938e-09	-0.375131	10	4.1633e-14	1.1251e-15	0.032141	0.40727	hypo
chr1	234694103	234694659	0.030557	-0.401541	10	1.3236e-09	7.825e-09	0.55838	0.95992	hypo
chr1	234795760	234796033	0.0089635	-0.390706	10	4.3251e-10	2.2953e-09	0.58004	0.97075	hypo
chr1	234879933	234880580	9.4692e-06	-0.406743	12	4.7073e-14	2.4248e-12	0.52855	0.93529	hypo
chr1	234858185	234858487	7.3625e-06	-0.273192	10	4.4076e-14	1.8854e-12	0.062021	0.33521	hypo
chr1	234909143	234909501	7.785e-13	-0.545364	14	4.0523e-14	1.9935e-19	0.33528	0.88064	hypo
chr1	235054102	235054592	7.0782e-15	-0.565461	15	4.6518e-14	1.8126e-21	0.073004	0.63847	hypo
chr1	235096779	235097002	4.2826e-09	-0.545223	10	4.4631e-14	1.0967e-15	0.10004	0.64527	hypo
chr1	235106560	235107164	0.0084889	-0.431038	12	9.4591e-14	2.1738e-09	0.33121	0.76225	hypo
chr1	235093672	235094090	0.00061757	-0.470465	10	4.4631e-14	1.5815e-10	0.44054	0.911	hypo
chr1	235094717	235095317	5.3605e-08	-0.506857	16	4.4964e-14	1.3727e-14	0.24713	0.75398	hypo
chr1	235183840	235184129	4.5509e-08	-0.465209	12	4.3854e-14	1.1654e-14	0.064035	0.52924	hypo
chr1	235251256	235251971	2.2078e-05	-0.562689	10	2.619e-13	5.6537e-12	0.31218	0.87487	hypo
chr1	235586983	235587850	1.4166e-08	-0.460647	22	4.6296e-14	3.6276e-15	0.30317	0.76382	hypo
chr1	235813708	235814566	1.3874e-21	0.252934	65	5.1514e-14	3.5528e-28	0.29293	0.039992	hyper
chr1	236046686	236047070	2.3122e-08	-0.624214	10	4.8073e-14	5.9211e-15	0.28901	0.91322	hypo
chr1	236081294	236081641	0.0014945	-0.32193	10	2.0697e-10	3.8272e-10	0.62139	0.94332	hypo
chr1	236100475	236101076	0.001063	-0.557947	10	1.0769e-13	2.7222e-10	0.10764	0.66558	hypo
chr1	236105324	236106219	4.6688e-10	-0.549523	16	4.3854e-14	1.1956e-16	0.3689	0.91842	hypo
chr1	236135476	236135965	0.0032584	-0.217419	10	1.1733e-10	8.344e-10	0.057739	0.27516	hypo
chr1	236227213	236228980	3.5292e-97	0.32057	160	3.5083e-14	9.0375e-104	0.36953	0.048959	hyper
chr1	236849388	236849545	1.1012e-10	0.5769	13	4.019e-14	2.8199e-17	0.72412	0.14722	hyper
chr1	236849556	236850057	1.771e-66	0.457395	57	5.4512e-14	4.5352e-73	0.47243	0.015039	hyper
chr1	236850112	236850198	5.7515e-22	0.589672	17	4.6962e-14	1.4728e-28	0.66855	0.078876	hyper
chr1	236850231	236850447	0.00094071	0.333121	15	1.1301e-11	2.4089e-10	0.70803	0.37491	hyper
chr1	237205130	237205885	5.0282e-121	0.600564	94	4.2855e-14	1.2876e-127	0.63432	0.033758	hyper
chr1	237205886	237206356	1.0187e-54	0.447808	52	2.8644e-14	2.6085e-61	0.48014	0.032335	hyper
chr1	237206363	237206803	5.7148e-36	0.520023	35	3.5305e-14	1.4634e-42	0.56879	0.048769	hyper
chr1	238648266	238649445	1.1295e-07	-0.416048	20	4.3632e-14	2.8924e-14	0.5297	0.94575	hypo
chr1	239549576	239550204	2.7308e-27	0.284847	38	5.0182e-14	6.9929e-34	0.29803	0.013186	hyper
chr1	239550210	239551796	2.3233e-87	0.351602	105	2.1871e-14	5.9495e-94	0.37095	0.019348	hyper
chr1	240160816	240161284	4.0963e-44	0.471305	46	3.9968e-14	1.049e-50	0.53223	0.060925	hyper
chr1	240161309	240161580	9.199e-63	0.603454	46	4.5963e-14	2.3556e-69	0.65258	0.049129	hyper
chr1	240254834	240255274	6.6599e-46	0.413786	48	4.3743e-14	1.7054e-52	0.42493	0.011149	hyper
chr1	240255289	240256138	8.0209e-42	0.312702	59	4.4853e-14	2.054e-48	0.33417	0.021467	hyper
chr1	240256159	240257146	5.334e-81	0.463233	91	4.7296e-14	1.3659e-87	0.53595	0.072713	hyper
chr1	240656210	240656286	4.3495e-05	0.236685	15	5.238e-10	1.1138e-11	0.74302	0.50633	hyper
chr1	240775074	240775353	3.5904e-08	0.254534	15	4.0079e-14	9.1941e-15	0.2713	0.016763	hyper
chr1	240775354	240775880	2.7595e-08	0.341729	17	4.019e-14	7.0663e-15	0.40095	0.059216	hyper
chr1	241587098	241587562	1.2014e-35	0.407748	34	4.1189e-14	3.0764e-42	0.41798	0.010235	hyper
chr1	241587601	241587840	3.144e-16	0.354808	22	4.9183e-14	8.0511e-23	0.36948	0.014675	hyper
chr1	241519521	241519948	4.2799e-08	0.337598	17	4.3854e-14	1.096e-14	0.38387	0.046272	hyper
chr1	241519967	241520765	2.3595e-125	0.559007	108	2.4758e-14	6.0421e-132	0.57486	0.015856	hyper
chr1	242170942	242172019	0.012236	-0.415329	12	1.2443e-12	3.1333e-09	0.46813	0.88346	hypo
chr1	242161747	242161881	1.3474e-07	0.444215	10	4.452e-14	3.4504e-14	0.50537	0.061158	hyper
chr1	242688060	242688681	1.9534e-13	0.229373	54	4.6185e-14	5.0023e-20	0.24888	0.019509	hyper
chr1	242686706	242687715	4.6877e-35	0.266012	75	3.6859e-14	1.2004e-41	0.28881	0.0228	hyper
chr1	243053557	243054019	7.6549e-43	0.553795	41	4.1411e-14	1.9602e-49	0.6857	0.13191	hyper
chr1	243264796	243265220	4.2828e-44	0.466973	42	4.8406e-14	1.0967e-50	0.61737	0.1504	hyper
chr1	243432141	243433146	0.00095153	-0.485986	10	8.2712e-14	2.4366e-10	0.11129	0.59728	hypo
chr1	244080696	244080750	8.5204e-07	0.372841	10	4.6296e-14	2.1819e-13	0.40176	0.02892	hyper
chr1	245116033	245116615	0.024899	-0.42801	10	9.3286e-12	6.376e-09	0.23599	0.664	hypo
chr1	245215467	245216125	0.036567	-0.501215	10	3.6655e-12	9.364e-09	0.27831	0.77953	hypo
chr1	245217508	245218077	0.00022399	-0.447972	15	4.4409e-14	5.7359e-11	0.25435	0.70232	hypo
chr1	245534327	245534847	2.3361e-14	-0.814656	14	4.6629e-14	5.9822e-21	0.07604	0.8907	hypo
chr1	245770816	245771078	2.0345e-15	-0.508282	15	4.0523e-14	5.2099e-22	0.1501	0.65838	hypo
chr1	245851765	245851964	0.0035777	0.216399	27	3.382e-09	9.1615e-10	0.59745	0.38106	hyper
chr1	246058180	246059139	0.0012023	-0.53332	12	2.8886e-12	3.0789e-10	0.32801	0.86133	hypo
chr1	246235073	246235615	3.144e-05	-0.309623	16	4.452e-14	8.051e-12	0.64555	0.95517	hypo
chr1	246737371	246737564	3.6333e-12	-0.678538	12	4.5297e-14	9.3039e-19	0.21342	0.89196	hypo
chr1	247170528	247170760	0.00024726	0.332738	18	4.2744e-14	6.3318e-11	0.63947	0.30673	hyper
chr1	247498044	247498711	5.9512e-08	-0.653852	10	4.7073e-14	1.524e-14	0.13007	0.78393	hypo
chr1	247499192	247499595	1.9271e-05	-0.200158	10	1.0574e-10	4.9348e-12	0.097667	0.29783	hypo
chr1	247511348	247511563	1.4338e-10	0.292245	18	6.5947e-14	3.6716e-17	0.48734	0.19509	hyper
chr1	247274132	247275013	2.2071e-54	0.28803	90	3.5971e-14	5.6518e-61	0.3046	0.016569	hyper
chr1	247275015	247275716	3.5125e-56	0.396688	73	5.6066e-14	8.9947e-63	0.42128	0.024587	hyper
chr1	247537102	247537192	0.0066025	0.244264	10	1.2351e-07	1.6907e-09	0.41102	0.16676	hyper
chr1	247578446	247579024	3.0941e-05	-0.512061	10	2.8261e-11	7.9231e-12	0.26364	0.7757	hypo
chr1	247694035	247694481	7.882e-32	0.397143	38	4.0412e-14	2.0184e-38	0.83949	0.44235	hyper
chr1	247681337	247681853	4.2393e-60	0.283409	57	3.9857e-14	1.0856e-66	0.89047	0.60706	hyper
chr1	247802641	247803166	2.7519e-70	0.611497	57	4.1855e-14	7.0471e-77	0.7389	0.12741	hyper
chr1	248068718	248068958	2.0448e-09	-0.497408	10	4.6185e-14	5.2362e-16	0.13384	0.63125	hypo
chr1	248100227	248100831	9.3298e-17	0.257432	41	4.1522e-14	2.3891e-23	0.29579	0.038357	hyper
chr1	248520442	248520954	1.618e-06	-0.61507	12	4.0856e-14	4.1433e-13	0.081605	0.69667	hypo
chr10	119681	119808	0.00063853	0.350664	10	1.0558e-13	1.6351e-10	0.42303	0.072365	hyper
chr10	306798	307148	1.3178e-08	-0.523319	10	4.4964e-14	3.3746e-15	0.073178	0.5965	hypo
chr10	358047	358685	8.4884e-07	-0.470585	10	4.8739e-14	2.1737e-13	0.14434	0.61492	hypo
chr10	353996	354827	0.0092627	-0.26976	22	2.1627e-13	2.3719e-09	0.5701	0.83986	hypo
chr10	354905	355407	0.0024645	-0.418596	14	3.4581e-12	6.3109e-10	0.35699	0.77559	hypo
chr10	363262	363796	0.04077	-0.311871	10	4.531e-09	1.044e-08	0.22187	0.53374	hypo
chr10	375201	375739	0.0034345	-0.408614	12	6.7257e-10	8.795e-10	0.33482	0.74344	hypo
chr10	384586	384916	1.5671e-09	-0.5925	14	4.6407e-14	4.013e-16	0.26498	0.85748	hypo
chr10	372010	372620	3.6813e-11	-0.526295	16	4.5519e-14	9.427e-18	0.37485	0.90114	hypo
chr10	401926	403195	3.177e-15	-0.517437	28	4.3965e-14	8.1354e-22	0.39138	0.90881	hypo
chr10	440420	440918	0.00037261	-0.303005	16	4.452e-14	9.5416e-11	0.44412	0.74713	hypo
chr10	433016	433335	1.9642e-11	-0.67166	12	4.3077e-14	5.0299e-18	0.17361	0.84527	hypo
chr10	456902	457322	1.0261e-15	-0.863474	14	4.563e-14	2.6277e-22	0.053919	0.91739	hypo
chr10	468181	468524	4.1408e-05	-0.566451	10	1.6487e-13	1.0604e-11	0.23915	0.8056	hypo
chr10	405013	405397	0.00018454	-0.228802	19	5.1625e-14	4.7256e-11	0.72343	0.95224	hypo
chr10	410431	411370	1.0691e-14	-0.611395	18	4.2744e-14	2.7377e-21	0.3206	0.932	hypo
chr10	412103	412697	8.8997e-15	-0.668084	16	4.1744e-14	2.279e-21	0.19306	0.86114	hypo
chr10	496574	498029	1.4598e-23	-0.466706	24	3.9302e-14	3.7382e-30	0.098315	0.56502	hypo
chr10	504327	504784	1.4308e-34	-0.860003	23	3.797e-14	3.6641e-41	0.085758	0.94576	hypo
chr10	561523	562012	9.1357e-12	-0.782798	10	3.9746e-14	2.3394e-18	0.043777	0.82658	hypo
chr10	579684	580026	0.00039342	-0.508761	10	4.7518e-14	1.0075e-10	0.23114	0.7399	hypo
chr10	587811	587990	2.3677e-09	-0.627466	10	4.6185e-14	6.0631e-16	0.098434	0.7259	hypo
chr10	530496	531584	1.962e-27	-0.296005	54	3.8636e-14	5.0242e-34	0.42084	0.71684	hypo
chr10	532637	532908	1.799e-06	-0.468735	10	4.6962e-14	4.6068e-13	0.46469	0.93343	hypo
chr10	535473	535755	0.045828	-0.332457	10	8.2823e-14	1.1735e-08	0.58914	0.9216	hypo
chr10	607409	608136	1.7175e-28	-0.839035	19	5.0071e-14	4.3981e-35	0.061978	0.90101	hypo
chr10	603934	604334	0.0019953	-0.406014	10	1.199e-13	5.1096e-10	0.45944	0.86545	hypo
chr10	665717	666056	6.3827e-11	-0.53541	12	3.9746e-14	1.6344e-17	0.12515	0.66056	hypo
chr10	712578	712790	3.4626e-09	-0.617867	10	4.019e-14	8.8668e-16	0.27886	0.89672	hypo
chr10	726005	726504	1.479e-08	-0.540584	14	4.1078e-14	3.7873e-15	0.24204	0.78263	hypo
chr10	676528	676710	2.6417e-12	-0.576817	11	4.5852e-14	6.7646e-19	0.37425	0.95107	hypo
chr10	674408	674860	2.24e-24	-0.763696	18	4.5741e-14	5.7361e-31	0.13415	0.89785	hypo
chr10	743144	743392	0.00059224	-0.259509	14	2.4215e-09	1.5166e-10	0.27949	0.539	hypo
chr10	848068	848652	0.013304	-0.508684	12	4.5133e-11	3.4069e-09	0.38669	0.89538	hypo
chr10	823150	823543	1.0554e-05	-0.314583	19	4.2966e-14	2.7025e-12	0.54589	0.86047	hypo
chr10	850231	850396	1.1503e-13	-0.694242	10	4.7184e-14	2.9457e-20	0.047733	0.74197	hypo
chr10	850623	851109	8.939e-08	-0.379448	18	4.0523e-14	2.289e-14	0.14491	0.52436	hypo
chr10	851714	851941	4.6554e-16	-0.867765	12	4.0856e-14	1.1921e-22	0.064735	0.9325	hypo
chr10	852168	852521	0.029377	-0.274262	12	5.1847e-14	7.5227e-09	0.67545	0.94971	hypo
chr10	835069	835649	2.3812e-08	0.234945	34	1.333e-10	6.0977e-15	0.46832	0.23338	hyper
chr10	978880	979064	0.010783	-0.404423	10	1.2482e-12	2.7613e-09	0.56615	0.97057	hypo
chr10	980764	981073	0.0032936	-0.381494	10	1.0874e-09	8.4341e-10	0.40793	0.78942	hypo
chr10	733912	734268	1.4501e-11	-0.641881	13	3.9857e-14	3.7133e-18	0.23537	0.87725	hypo
chr10	734685	735438	8.405e-18	0.259467	70	4.3743e-14	2.1523e-24	0.31093	0.051459	hyper
chr10	1166521	1167544	3.0694e-62	-0.842857	41	5.2736e-14	7.8601e-69	0.10033	0.94318	hypo
chr10	1196537	1197188	1.4907e-22	-0.554855	21	3.5527e-14	3.8173e-29	0.32005	0.8749	hypo
chr10	1281024	1281442	1.4173e-16	-0.775062	12	4.1744e-14	3.6293e-23	0.10054	0.8756	hypo
chr10	1233500	1233757	6.8777e-20	-0.674468	16	4.5297e-14	1.7612e-26	0.26109	0.93556	hypo
chr10	1282081	1282323	5.393e-06	-0.320794	10	4.2411e-14	1.381e-12	0.56101	0.8818	hypo
chr10	1283098	1283488	4.2171e-06	-0.508732	10	4.0634e-14	1.0799e-12	0.21569	0.72442	hypo
chr10	1284100	1284421	5.4986e-27	-0.509333	24	3.797e-14	1.4081e-33	0.41749	0.92682	hypo
chr10	1454847	1455327	4.5162e-10	-0.396088	13	4.5075e-14	1.1565e-16	0.044299	0.44039	hypo
chr10	1468866	1469208	1.5751e-06	-0.503487	10	4.6407e-14	4.0334e-13	0.45671	0.9602	hypo
chr10	1466481	1466704	7.5535e-13	-0.757622	10	4.7184e-14	1.9343e-19	0.038153	0.79577	hypo
chr10	1450983	1451337	0.00091448	-0.576672	10	7.7298e-11	2.3418e-10	0.36718	0.94385	hypo
chr10	1452569	1452970	6.1115e-07	-0.715491	10	4.5186e-14	1.565e-13	0.14228	0.85777	hypo
chr10	1492527	1493045	2.3352e-09	-0.557598	12	4.5519e-14	5.9799e-16	0.18155	0.73915	hypo
chr10	1405296	1405502	1.654e-25	0.28211	33	4.7962e-14	4.2354e-32	0.82919	0.54708	hyper
chr10	1405519	1405610	2.3354e-21	0.386488	21	4.674e-14	5.9804e-28	0.83731	0.45082	hyper
chr10	1405617	1406077	4.1327e-26	0.213188	50	5.0848e-14	1.0583e-32	0.73222	0.51904	hyper
chr10	1518479	1519244	1.0271e-07	-0.331487	22	4.2855e-14	2.6301e-14	0.56471	0.89619	hypo
chr10	1530705	1532332	1.1139e-37	-0.535972	40	5.4845e-14	2.8525e-44	0.15237	0.68834	hypo
chr10	1517131	1517340	4.1697e-06	0.351276	16	4.1456e-13	1.0677e-12	0.68123	0.32995	hyper
chr10	1568983	1569528	8.219e-07	-0.475207	15	4.3521e-14	2.1047e-13	0.40091	0.87612	hypo
chr10	1574089	1574582	1.0915e-17	-0.615833	14	4.5408e-14	2.7951e-24	0.098774	0.71461	hypo
chr10	1505163	1505472	0.019207	-0.317261	10	2.0095e-13	4.9185e-09	0.039736	0.357	hypo
chr10	1505504	1505860	3.7449e-08	-0.541064	10	4.2855e-14	9.5897e-15	0.17856	0.71962	hypo
chr10	1507111	1510208	1.0586e-53	-0.497547	88	3.1197e-14	2.7109e-60	0.26437	0.76192	hypo
chr10	1611127	1611727	6.6239e-12	-0.605157	13	4.2411e-14	1.6962e-18	0.32773	0.93288	hypo
chr10	1612528	1613072	3.0292e-10	-0.675308	10	4.0523e-14	7.7571e-17	0.16599	0.8413	hypo
chr10	1603765	1604103	1.1379e-11	-0.7812	10	4.3521e-14	2.9139e-18	0.085325	0.86652	hypo
chr10	1609276	1610099	0.00033377	-0.38957	19	4.3632e-14	8.5472e-11	0.50939	0.89896	hypo
chr10	1610123	1610653	8.1974e-20	-0.616384	23	4.4076e-14	2.0992e-26	0.25059	0.86698	hypo
chr10	1614585	1615487	0.0044126	-0.436952	13	5.0848e-14	1.13e-09	0.39859	0.83554	hypo
chr10	1616316	1616534	3.2718e-09	-0.526832	10	4.0079e-14	8.3783e-16	0.43274	0.95957	hypo
chr10	1619736	1619983	8.4385e-06	-0.25556	10	7.6206e-13	2.1609e-12	0.098723	0.35428	hypo
chr10	1677530	1677795	0.0062532	-0.428642	10	4.4441e-11	1.6013e-09	0.36606	0.7947	hypo
chr10	1673499	1673877	0.0029133	-0.334039	14	4.5519e-14	7.4602e-10	0.32726	0.6613	hypo
chr10	1588028	1588872	8.5237e-15	-0.61216	16	4.7184e-14	2.1827e-21	0.25426	0.86642	hypo
chr10	1592036	1592702	0.0026055	-0.533819	10	4.6185e-14	6.672e-10	0.34323	0.87705	hypo
chr10	1594348	1594831	0.00013712	-0.458593	10	2.7052e-12	3.5114e-11	0.36158	0.82018	hypo
chr10	1595616	1597033	7.5637e-28	-0.514033	43	4.9627e-14	1.9369e-34	0.37262	0.88665	hypo
chr10	1598321	1598946	8.5455e-08	-0.495967	14	4.341e-14	2.1883e-14	0.36241	0.85837	hypo
chr10	1728415	1728796	2.3184e-06	0.218919	15	4.996e-14	5.937e-13	0.86049	0.64157	hyper
chr10	1749357	1749468	4.0258e-14	-0.820104	10	4.7184e-14	1.0309e-20	0.12227	0.94237	hypo
chr10	1774958	1775389	0.019266	-0.350348	12	1.2461e-11	4.9336e-09	0.4279	0.77825	hypo
chr10	1896377	1896959	1.1378e-05	-0.68853	10	4.845e-13	2.9136e-12	0.24422	0.93275	hypo
chr10	1900392	1901013	1.1152e-05	-0.501549	13	4.4631e-14	2.8558e-12	0.2402	0.74175	hypo
chr10	1901118	1901528	2.1808e-07	-0.64318	10	8.1378e-12	5.5845e-14	0.06889	0.71207	hypo
chr10	1912859	1913881	0.045145	-0.463157	10	6.3008e-10	1.156e-08	0.3132	0.77636	hypo
chr10	3138387	3138852	1.9641e-21	-0.501797	20	4.1633e-14	5.0295e-28	0.090728	0.59252	hypo
chr10	3153663	3153982	9.2065e-06	-0.496204	10	4.2855e-14	2.3576e-12	0.11797	0.61417	hypo
chr10	3108629	3108822	0.012598	0.32455	19	4.3743e-14	3.2261e-09	0.5778	0.25325	hyper
chr10	3109074	3109173	5.7919e-07	0.309111	16	4.4298e-14	1.4832e-13	0.33102	0.021911	hyper
chr10	3466466	3467144	9.4167e-07	-0.292728	24	4.2077e-14	2.4114e-13	0.21484	0.50757	hypo
chr10	3526094	3526686	1.0057e-08	-0.589489	12	4.5186e-14	2.5753e-15	0.16209	0.75158	hypo
chr10	3574938	3575428	3.2115e-16	-0.767912	12	4.4853e-14	8.2238e-23	0.17107	0.93898	hypo
chr10	4868235	4868502	6.8522e-18	0.40583	29	4.1189e-14	1.7547e-24	0.53697	0.13114	hyper
chr10	4868505	4868633	1.9474e-10	0.240477	15	4.5741e-14	4.9868e-17	0.25708	0.0166	hyper
chr10	5521641	5522195	3.258e-09	-0.36835	15	4.1411e-14	8.3429e-16	0.053463	0.42181	hypo
chr10	5638323	5638646	1.1367e-05	-0.552518	10	4.6962e-14	2.9108e-12	0.35873	0.91125	hypo
chr10	5687654	5688510	1.9258e-11	-0.376152	21	4.3188e-14	4.9315e-18	0.085365	0.46152	hypo
chr10	5817618	5818466	6.1727e-10	-0.402185	22	4.1411e-14	1.5807e-16	0.24122	0.64341	hypo
chr10	5880377	5880784	1.6751e-14	-0.707547	12	4.4742e-14	4.2895e-21	0.20958	0.91713	hypo
chr10	5913488	5914026	8.0106e-09	-0.630302	10	3.9524e-14	2.0513e-15	0.3348	0.9651	hypo
chr10	6078794	6079128	9.2528e-10	-0.610943	10	4.5408e-14	2.3694e-16	0.27253	0.88347	hypo
chr10	6125734	6126259	8.2399e-10	-0.690097	10	4.563e-14	2.11e-16	0.19368	0.88378	hypo
chr10	6213806	6214498	3.9141e-27	-0.413084	25	4.9738e-14	1.0023e-33	0.092536	0.50562	hypo
chr10	6278215	6278520	1.6705e-07	-0.327723	14	4.1633e-14	4.2777e-14	0.63644	0.96416	hypo
chr10	6262733	6262854	0.026701	-0.377273	13	2.0905e-13	6.8375e-09	0.52477	0.90204	hypo
chr10	6436925	6437150	0.0017807	-0.34821	10	6.1362e-13	4.5598e-10	0.56837	0.91657	hypo
chr10	6514185	6514871	9.1886e-06	-0.635183	10	4.5741e-14	2.353e-12	0.14137	0.77655	hypo
chr10	6600562	6601389	8.9646e-06	-0.48318	12	4.6629e-14	2.2956e-12	0.48059	0.96377	hypo
chr10	6611532	6612138	0.045455	-0.40755	10	1.5854e-13	1.164e-08	0.46845	0.876	hypo
chr10	7298978	7299509	0.00063214	-0.312224	10	4.8739e-14	1.6187e-10	0.061624	0.37385	hypo
chr10	7353354	7353995	0.010341	-0.409836	11	1.616e-11	2.6482e-09	0.56185	0.97168	hypo
chr10	7423105	7423503	1.7343e-07	-0.654901	10	4.4631e-14	4.4411e-14	0.28365	0.93855	hypo
chr10	7486934	7487036	3.5916e-08	-0.633987	10	4.4409e-14	9.1972e-15	0.21521	0.8492	hypo
chr10	7517152	7517424	1.1825e-12	-0.755559	10	4.0634e-14	3.0281e-19	0.063816	0.81938	hypo
chr10	7449376	7449908	2.2704e-29	0.433273	45	4.5075e-14	5.814e-36	0.59102	0.15774	hyper
chr10	8137926	8138218	0.0064075	-0.414372	12	5.9397e-14	1.6408e-09	0.53667	0.95104	hypo
chr10	8144973	8145319	3.4703e-06	-0.576068	10	5.4512e-14	8.8866e-13	0.27721	0.85328	hypo
chr10	8099581	8099999	1.5397e-10	-0.645673	11	4.1078e-14	3.9429e-17	0.11278	0.75845	hypo
chr10	8100171	8100385	0.0034894	-0.292807	10	7.2331e-13	8.9355e-10	0.67879	0.9716	hypo
chr10	8100945	8101448	9.9472e-19	-0.725252	13	4.6851e-14	2.5472e-25	0.14523	0.87048	hypo
chr10	8101473	8102001	6.2252e-06	-0.308475	10	4.2855e-14	1.5941e-12	0.059727	0.3682	hypo
chr10	8103191	8104036	1.8217e-22	-0.512121	17	4.0967e-14	4.6649e-29	0.031776	0.5439	hypo
chr10	8076177	8076341	2.9934e-22	0.511473	21	4.8961e-14	7.6654e-29	0.58177	0.0703	hyper
chr10	8076547	8078229	1.2157e-13	0.237384	73	4.9627e-14	3.113e-20	0.29253	0.055149	hyper
chr10	8085054	8085486	0.048589	0.235457	29	1.7793e-11	1.2442e-08	0.30554	0.070084	hyper
chr10	8098240	8098983	3.0024e-17	-0.240792	20	4.6962e-14	7.6885e-24	0.016592	0.25738	hypo
chr10	11054242	11055062	2.7115e-07	-0.369287	10	1.6487e-13	6.9436e-14	0.086816	0.4561	hypo
chr10	11146592	11147819	0.021831	-0.47849	10	1.1998e-09	5.5904e-09	0.46669	0.94517	hypo
chr10	11784687	11784997	1.5507e-18	0.344252	37	3.8747e-14	3.9709e-25	0.44053	0.096276	hyper
chr10	11872245	11873108	1.4926e-08	-0.618588	15	4.8295e-14	3.8221e-15	0.329	0.94758	hypo
chr10	11928953	11929281	3.2316e-09	-0.485813	15	4.4298e-14	8.2754e-16	0.35945	0.84527	hypo
chr10	12063881	12064342	6.8435e-15	-0.612985	14	4.2855e-14	1.7525e-21	0.10355	0.71653	hypo
chr10	12220223	12221327	0.0071625	-0.536729	10	3.8757e-12	1.8341e-09	0.38412	0.92085	hypo
chr10	12224618	12224955	5.6066e-13	-0.709123	14	4.3521e-14	1.4357e-19	0.12972	0.83884	hypo
chr10	12223402	12223715	6.9929e-07	-0.543673	10	5.2625e-14	1.7907e-13	0.23425	0.77792	hypo
chr10	12306729	12307124	1.8973e-05	-0.425194	12	1.7411e-12	4.8585e-12	0.11744	0.54263	hypo
chr10	12430721	12430928	9.2082e-06	-0.534692	10	4.1633e-14	2.358e-12	0.28598	0.82067	hypo
chr10	12451205	12451537	4.6817e-08	-0.713865	11	4.0523e-14	1.1989e-14	0.077385	0.79125	hypo
chr10	12526707	12527950	0.0014272	-0.254503	32	5.8564e-11	3.6546e-10	0.48327	0.73777	hypo
chr10	12555820	12556800	0.00067446	-0.504	10	7.0974e-12	1.7271e-10	0.42625	0.93025	hypo
chr10	12589897	12590081	0.0028964	-0.400409	10	2.7813e-12	7.4171e-10	0.56857	0.96897	hypo
chr10	12639569	12640585	5.1566e-05	-0.548501	14	4.3965e-14	1.3205e-11	0.35382	0.90232	hypo
chr10	12648479	12648758	4.5375e-09	-0.483284	10	4.563e-14	1.162e-15	0.089826	0.57311	hypo
chr10	12723157	12723502	1.617e-07	-0.656711	10	4.2744e-14	4.1406e-14	0.18896	0.84567	hypo
chr10	12890708	12891233	0.018949	-0.534089	10	5.8287e-14	4.8524e-09	0.31244	0.84652	hypo
chr10	13200318	13200558	4.3812e-09	0.337586	23	9.2482e-14	1.1219e-15	0.63259	0.29501	hyper
chr10	13200650	13200897	0.00011008	0.220912	12	5.2516e-10	2.8189e-11	0.82527	0.60435	hyper
chr10	13312332	13312753	0.032818	-0.477547	10	4.6992e-12	8.4038e-09	0.42598	0.90352	hypo
chr10	13313405	13314796	5.6954e-40	-0.817017	28	4.1522e-14	1.4584e-46	0.052698	0.86971	hypo
chr10	13330035	13330595	3.9552e-08	-0.315106	22	4.1966e-14	1.0128e-14	0.56616	0.88126	hypo
chr10	13425370	13425590	0.033877	0.215878	10	1.0985e-11	8.6752e-09	0.25087	0.034995	hyper
chr10	13555793	13556649	0.0098276	-0.201137	18	1.9329e-13	2.5166e-09	0.75997	0.96111	hypo
chr10	13734307	13735125	0.029902	-0.494966	10	2.8096e-09	7.6572e-09	0.35681	0.85177	hypo
chr10	13746365	13747373	0.018389	-0.339365	20	1.0558e-13	4.709e-09	0.48302	0.82239	hypo
chr10	13763365	13764316	1.3949e-08	-0.59211	13	4.5741e-14	3.5721e-15	0.24291	0.83502	hypo
chr10	13829641	13830572	0.0010331	-0.434822	12	1.1935e-13	2.6456e-10	0.36664	0.80146	hypo
chr10	13832612	13833058	0.013874	-0.327142	15	7.8515e-13	3.5528e-09	0.47337	0.80052	hypo
chr10	13862336	13862991	4.5544e-20	-0.692375	15	4.4853e-14	1.1663e-26	0.13406	0.82643	hypo
chr10	13934120	13934461	1.0136e-05	0.35262	16	4.1522e-14	2.5957e-12	0.46007	0.10745	hyper
chr10	14226606	14226919	3.1903e-05	-0.548341	12	4.4409e-14	8.1697e-12	0.065251	0.61359	hypo
chr10	14779385	14779954	2.788e-06	-0.527519	10	1.4e-13	7.1394e-13	0.36883	0.89635	hypo
chr10	15008799	15009620	0.00091202	-0.381067	15	4.5297e-14	2.3355e-10	0.56128	0.94235	hypo
chr10	15145426	15145886	2.4832e-06	-0.660898	10	4.4631e-14	6.3589e-13	0.30613	0.96703	hypo
chr10	15182632	15183085	0.033921	-0.48018	10	6.0285e-14	8.6863e-09	0.38634	0.86652	hypo
chr10	15205889	15206460	3.0848e-18	-0.545966	17	4.2522e-14	7.8994e-25	0.41225	0.95822	hypo
chr10	15335717	15336866	3.2948e-07	-0.51214	17	4.4853e-14	8.4371e-14	0.35729	0.86943	hypo
chr10	15514035	15514787	0.0060052	-0.294957	14	7.4073e-10	1.5378e-09	0.51297	0.80793	hypo
chr10	15761475	15762100	1.1318e-48	0.301087	68	3.0642e-14	2.8982e-55	0.32142	0.020331	hyper
chr10	16561844	16562382	5.2008e-34	0.453867	55	5.0515e-14	1.3318e-40	0.52675	0.072884	hyper
chr10	16562383	16562772	1.296e-15	0.302938	30	3.9968e-14	3.3187e-22	0.32327	0.020331	hyper
chr10	16562829	16563020	2.1741e-20	0.27789	23	3.7415e-14	5.5674e-27	0.28681	0.0089239	hyper
chr10	17016321	17016649	0.0026677	-0.519033	10	5.0737e-14	6.8314e-10	0.41912	0.93815	hypo
chr10	17660186	17660634	0.008298	-0.493332	12	4.8517e-14	2.1249e-09	0.26994	0.76327	hypo
chr10	17754722	17755351	1.0483e-17	-0.855682	12	4.1411e-14	2.6844e-24	0.12282	0.9785	hypo
chr10	18870702	18871450	0.0028824	-0.372488	11	4.9516e-14	7.3812e-10	0.57444	0.94693	hypo
chr10	19777868	19778136	5.3873e-06	0.288307	19	8.607e-09	1.3795e-12	0.60939	0.32109	hyper
[truncated: 20,993 more rows]

## Sheet: Table S6 DMRs Hypodiploid
chr	start	end	q_value	mean_difference	num_CpGs	p_MWU	p_2D_KS	mean_tumor	mean_control	type_dmr
chr1	565544	567014	3.5943e-10	-0.311853	22	4.7073e-14	9.9127e-17	0.51159	0.82344	hypo
chr1	567881	568935	6.3952e-10	-0.258663	27	4.5075e-14	1.7638e-16	0.60571	0.86437	hypo
chr1	846353	846897	0.013838	-0.424976	20	4.452e-14	3.8166e-09	0.45445	0.87942	hypo
chr1	969824	970160	8.5907e-08	0.275698	30	1.6148e-12	2.3693e-14	0.57449	0.29879	hyper
chr1	958207	958417	0.0012913	-0.349677	17	5.6399e-14	3.5612e-10	0.29032	0.64	hypo
chr1	905827	906340	0.01008	0.252796	26	3.5847e-08	2.7801e-09	0.4791	0.2263	hyper
chr1	1050515	1050640	1.7411e-06	0.486556	10	4.341e-14	4.8019e-13	0.54307	0.056515	hyper
chr1	933861	934109	0.00018481	0.240559	26	9.7456e-12	5.097e-11	0.27917	0.038607	hyper
chr1	937007	937355	1.8336e-12	0.305739	40	4.5408e-14	5.057e-19	0.34911	0.043367	hyper
chr1	1195143	1195965	0.038178	-0.238108	35	3.5828e-07	1.0529e-08	0.59933	0.83744	hypo
chr1	848439	848839	0.038209	-0.354698	16	1.8642e-11	1.0538e-08	0.33316	0.68786	hypo
chr1	1290237	1290349	7.09e-12	0.499761	18	4.2522e-14	1.9554e-18	0.61229	0.11253	hyper
chr1	1290353	1290506	1.809e-08	0.390324	24	4.5408e-14	4.989e-15	0.48656	0.096235	hyper
chr1	1290517	1291115	6.4375e-19	0.30391	66	4.2077e-14	1.7754e-25	0.36349	0.05958	hyper
chr1	1168095	1168261	6.5985e-05	0.281939	32	8.8041e-14	1.8198e-11	0.63228	0.35035	hyper
chr1	1355269	1355895	2.8106e-37	0.348626	90	3.4306e-14	7.7515e-44	0.43959	0.090967	hyper
chr1	1362653	1363066	1.8091e-09	0.380764	20	4.1411e-14	4.9893e-16	0.40909	0.02833	hyper
chr1	1363142	1363213	0.0024726	0.390417	12	1.1925e-12	6.8193e-10	0.40973	0.019315	hyper
chr1	976547	976767	6.6549e-08	0.255275	32	4.5408e-14	1.8354e-14	0.70278	0.4475	hyper
chr1	1719421	1719963	0.00074936	-0.567864	10	5.2736e-14	2.0667e-10	0.22029	0.78815	hypo
chr1	1534845	1534940	3.4789e-05	0.348036	17	4.4187e-14	9.5945e-12	0.41319	0.065159	hyper
chr1	1534961	1535241	3.9259e-16	0.208115	49	4.6407e-14	1.0827e-22	0.2169	0.0087847	hyper
chr1	1823522	1824194	2.6058e-06	0.397191	21	8.5154e-14	7.1866e-13	0.65677	0.25958	hyper
chr1	1935047	1935556	1.5273e-32	0.520062	44	4.9072e-14	4.2122e-39	0.60303	0.082969	hyper
chr1	1564424	1564854	8.4646e-10	0.222192	54	4.7407e-14	2.3345e-16	0.35617	0.13397	hyper
chr1	1564856	1565111	2.6947e-08	0.379801	21	4.2744e-14	7.4318e-15	0.49281	0.11301	hyper
chr1	2144738	2144998	0.00021706	0.266894	15	7.8093e-12	5.9862e-11	0.78811	0.52122	hyper
chr1	1981267	1981477	1.3332e-14	0.401434	19	4.3521e-14	3.6769e-21	0.42026	0.018822	hyper
chr1	1981539	1981604	3.5099e-09	0.366134	10	4.5519e-14	9.68e-16	0.37311	0.00698	hyper
chr1	1981643	1981735	7.7855e-09	0.296184	15	3.9635e-14	2.1472e-15	0.31066	0.01448	hyper
chr1	1981753	1982377	3.9071e-63	0.544264	60	3.7859e-14	1.0776e-69	0.55826	0.014	hyper
chr1	1982385	1982697	4.7737e-14	0.391088	26	4.6407e-14	1.3166e-20	0.44653	0.055441	hyper
chr1	2063538	2064357	2.1156e-12	0.257954	35	4.1966e-14	5.8346e-19	0.69612	0.43816	hyper
chr1	1950507	1951145	2.3914e-25	0.233919	64	4.8739e-14	6.5954e-32	0.26563	0.031714	hyper
chr1	1951151	1951271	4.3224e-06	0.351823	18	4.7296e-14	1.1921e-12	0.40105	0.049222	hyper
chr1	1959605	1959822	2.0852e-09	-0.290122	24	2.2202e-08	5.7509e-16	0.47123	0.76135	hypo
chr1	2250403	2250580	0.013545	-0.224164	12	8.159e-13	3.7356e-09	0.15171	0.37587	hypo
chr1	2375184	2375261	6.6585e-05	0.241861	16	1.3191e-12	1.8364e-11	0.27681	0.034948	hyper
chr1	2375266	2375447	7.1322e-05	0.206604	26	4.2411e-14	1.967e-11	0.22775	0.021142	hyper
chr1	2391267	2391406	9.667e-06	0.208627	12	1.1036e-13	2.6661e-12	0.89754	0.68891	hyper
chr1	2501337	2502153	5.8859e-05	-0.254812	28	1.2362e-05	1.6233e-11	0.58446	0.83927	hypo
chr1	2401840	2402192	0.00053401	-0.296527	16	8.844e-13	1.4728e-10	0.2621	0.55863	hypo
chr1	2559917	2560024	0.0013171	0.50923	10	6.0396e-14	3.6325e-10	0.68635	0.17712	hyper
chr1	2560246	2561054	4.0714e-48	0.441111	68	4.2966e-14	1.1229e-54	0.50528	0.064174	hyper
chr1	2705890	2706235	6.6556e-37	0.534481	32	4.13e-14	1.8356e-43	0.58196	0.047476	hyper
chr1	2706242	2706749	1.6323e-80	0.638679	73	4.6518e-14	4.5019e-87	0.7281	0.089418	hyper
chr1	2706773	2706952	0.0046588	0.368434	18	6.3838e-14	1.2849e-09	0.62333	0.25489	hyper
chr1	2838686	2838849	0.00095886	0.231779	14	5.5871e-12	2.6445e-10	0.81802	0.58624	hyper
chr1	2884885	2885283	1.121e-06	0.245105	22	4.563e-14	3.0917e-13	0.80518	0.56008	hyper
chr1	2886326	2886511	2.8764e-05	0.409976	10	2.6057e-13	7.933e-12	0.42896	0.01898	hyper
chr1	2928941	2929274	9.8184e-08	0.443984	21	4.0856e-14	2.7078e-14	0.58687	0.14288	hyper
chr1	3077503	3077931	0.0026416	0.266799	19	2.1594e-13	7.2853e-10	0.29258	0.02578	hyper
chr1	3098599	3098965	1.6748e-10	0.473728	16	4.3632e-14	4.6191e-17	0.73339	0.25966	hyper
chr1	3100159	3100968	1.0103e-09	0.397544	28	4.5075e-14	2.7862e-16	0.62643	0.22889	hyper
chr1	3104956	3105721	3.619e-15	0.277537	36	4.4742e-14	9.9809e-22	0.74987	0.47233	hyper
chr1	3163984	3164642	3.0469e-31	0.389404	58	4.996e-14	8.4031e-38	0.48646	0.097052	hyper
chr1	3229764	3229968	5.1769e-09	0.417027	17	4.5408e-14	1.4278e-15	0.53825	0.12123	hyper
chr1	3132181	3132458	0.015039	0.321374	18	1.5825e-10	4.1477e-09	0.60874	0.28737	hyper
chr1	3134446	3134756	1.8382e-05	0.435689	15	4.2411e-14	5.0697e-12	0.66807	0.23238	hyper
chr1	3239787	3240250	3.6832e-13	0.358141	29	4.341e-14	1.0158e-19	0.72461	0.36647	hyper
chr1	3242322	3242757	0.0032016	-0.293815	16	5.5922e-13	8.8299e-10	0.58789	0.8817	hypo
chr1	3309830	3310499	9.2677e-16	0.32903	45	4.2522e-14	2.556e-22	0.37303	0.043997	hyper
chr1	3310538	3310897	9.1488e-20	0.358439	34	3.7859e-14	2.5232e-26	0.37636	0.017923	hyper
chr1	2984111	2986075	1.1633e-156	0.404328	209	4.885e-15	3.2082e-163	0.43366	0.02933	hyper
chr1	2986083	2986749	6.9889e-24	0.273681	40	4.3632e-14	1.9275e-30	0.27943	0.0057519	hyper
chr1	2986761	2986983	8.507e-31	0.404225	37	4.0412e-14	2.3462e-37	0.41135	0.0071216	hyper
chr1	2986987	2987786	1.9266e-102	0.571599	99	2.7978e-14	5.3135e-109	0.6133	0.0417	hyper
chr1	2987801	2988204	0.0013666	0.316824	20	7.8547e-12	3.7689e-10	0.57962	0.2628	hyper
chr1	2989269	2990061	5.5343e-11	0.33053	36	4.5741e-14	1.5263e-17	0.64193	0.3114	hyper
chr1	2990063	2990620	7.6762e-62	0.531885	71	5.4179e-14	2.117e-68	0.60041	0.068524	hyper
chr1	2995070	2995709	5.8568e-07	0.247354	29	4.7184e-14	1.6153e-13	0.69182	0.44446	hyper
chr1	2461682	2461762	0.0075637	0.252819	16	4.4742e-14	2.086e-09	0.27215	0.01933	hyper
chr1	3494165	3494546	2.1748e-12	-0.602956	17	4.4409e-14	5.998e-19	0.25234	0.85529	hypo
chr1	3495576	3495994	0.0054744	-0.395196	17	2.7137e-12	1.5098e-09	0.57049	0.96569	hypo
chr1	3497415	3497802	0.046991	-0.492992	10	1.8282e-09	1.296e-08	0.41621	0.9092	hypo
chr1	3693109	3693411	0.016253	-0.601185	10	7.3497e-14	4.4824e-09	0.19777	0.79895	hypo
chr1	3567262	3567591	3.7665e-19	0.378824	38	4.2522e-14	1.0388e-25	0.45065	0.071822	hyper
chr1	3567621	3568037	3.5993e-09	0.299167	41	4.3854e-14	9.9268e-16	0.39196	0.092794	hyper
chr1	3568049	3568633	3.4809e-11	0.245768	53	4.452e-14	9.6e-18	0.30074	0.054969	hyper
chr1	3819661	3820386	0.00030283	-0.522631	10	6.7868e-13	8.3519e-11	0.41614	0.93877	hypo
chr1	3451714	3452351	0.00027857	-0.387055	17	8.116e-11	7.6829e-11	0.44924	0.83629	hypo
chr1	3458071	3459152	0.00063788	-0.282294	40	1.0447e-13	1.7592e-10	0.65732	0.93962	hypo
chr1	4697790	4698669	2.7341e-12	0.299385	40	4.5852e-14	7.5406e-19	0.67959	0.3802	hyper
chr1	4770874	4771874	5.5675e-46	0.495712	57	4.6185e-14	1.5355e-52	0.60058	0.10486	hyper
chr1	4712691	4712964	7.7971e-08	0.366032	19	4.4076e-14	2.1504e-14	0.3889	0.022863	hyper
chr1	4713959	4716200	0	0.584459	270	0	0	0.60987	0.025406	hyper
chr1	4716376	4716924	3.8839e-14	0.3653	32	4.6407e-14	1.0711e-20	0.42875	0.06345	hyper
chr1	5703629	5703996	0.00013648	-0.526042	10	1.1191e-12	3.7641e-11	0.33178	0.85782	hypo
chr1	5776476	5777121	0.0013584	-0.464553	10	1.4253e-10	3.7464e-10	0.2561	0.72065	hypo
chr1	5907470	5907585	0.0049089	0.414695	10	8.8244e-12	1.3539e-09	0.54902	0.13433	hyper
chr1	5942977	5943253	0.0076256	-0.363306	10	4.0618e-12	2.1031e-09	0.59712	0.96043	hypo
chr1	5947456	5948600	3.1796e-23	-0.533725	44	4.774e-14	8.7691e-30	0.35296	0.88668	hypo
chr1	6140152	6140854	0.0036899	-0.396436	22	2.4374e-08	1.0177e-09	0.53172	0.92816	hypo
chr1	6208621	6209285	1.3981e-06	0.287589	43	4.2299e-14	3.856e-13	0.37864	0.091055	hyper
chr1	6309328	6309674	2.9505e-26	0.235818	49	5.0071e-14	8.1372e-33	0.2559	0.02008	hyper
chr1	6309677	6309898	9.2858e-29	0.356762	40	3.9746e-14	2.561e-35	0.39675	0.039988	hyper
chr1	6239287	6239664	1.7233e-15	0.253943	40	4.3299e-14	4.7529e-22	0.28132	0.027378	hyper
chr1	6239795	6239848	0.047008	0.30143	10	3.6159e-11	1.2965e-08	0.33142	0.029992	hyper
chr1	6268789	6268888	8.0679e-10	0.485624	12	4.3299e-14	2.2251e-16	0.52078	0.035156	hyper
chr1	6268889	6268969	4.7737e-05	0.209201	12	2.1361e-13	1.3166e-11	0.21483	0.0056292	hyper
chr1	6268972	6269058	1.4306e-12	0.511892	16	4.7073e-14	3.9455e-19	0.56203	0.050134	hyper
chr1	6269141	6269273	0.023936	0.30765	14	8.6942e-13	6.6014e-09	0.32699	0.019338	hyper
chr1	6269395	6269587	2.9438e-07	0.250407	26	4.3743e-14	8.1188e-14	0.2706	0.020192	hyper
chr1	6478942	6479275	1.5118e-15	0.312761	46	4.4853e-14	4.1694e-22	0.40437	0.091609	hyper
chr1	6484412	6484966	1.8303e-22	0.27947	57	4.0856e-14	5.0477e-29	0.32395	0.044484	hyper
chr1	6484979	6485041	1.2641e-06	0.449974	10	4.5852e-14	3.4862e-13	0.49123	0.04126	hyper
chr1	6485043	6485243	8.4165e-10	0.286836	31	4.4853e-14	2.3212e-16	0.30273	0.015893	hyper
chr1	6508730	6508940	7.9997e-17	0.29062	30	4.0301e-14	2.2063e-23	0.31845	0.027833	hyper
chr1	6508984	6509147	0.0070586	0.209823	18	7.2498e-14	1.9467e-09	0.22943	0.019611	hyper
chr1	6514306	6514457	0.00095369	0.247429	17	5.1736e-14	2.6302e-10	0.29909	0.05166	hyper
chr1	6514710	6515444	2.1516e-70	0.434188	106	2.7089e-14	5.9339e-77	0.48266	0.04847	hyper
chr1	6515454	6516019	2.2359e-21	0.32234	59	4.6629e-14	6.1666e-28	0.37472	0.052377	hyper
chr1	7073639	7074894	6.8025e-15	-0.504814	29	3.7748e-14	1.8761e-21	0.40709	0.91191	hypo
chr1	7075617	7076183	0.00485	-0.209663	10	3.4734e-12	1.3376e-09	0.05981	0.26947	hypo
chr1	7210978	7211589	0.0095733	-0.478862	14	1.2074e-11	2.6403e-09	0.36355	0.84241	hypo
chr1	7232844	7233089	8.5738e-06	-0.6253	10	4.2855e-14	2.3646e-12	0.23265	0.85795	hypo
[truncated: 13,283 more rows]

## Sheet: Table S7 DMRs Ph-like
chr	start	end	q_value	mean_difference	num_CpGs	p_MWU	p_2D_KS	mean_tumor	mean_control	type_dmr
[truncated: 15,457 more rows]

[truncated: 9 more sheets: Table S8 CGI annotation, Table S9 Tests chromatin states, Table S10 Tests T-ALL subtypes, Table S11 T-ALL variants, Table S12 Variable genes T-ALL, Table S13 Correlation global, Table S14 Correlation CGI, Table S15 DEG Jurkat vs DND41, Table S16 DEG TET2KO vs WT]
